# Supplementary material for: 4-(1H-2,3-Dihydronaphtho­[1,8-de][1,3,2]di­aza­borinin-2-yl)-1-ethylpyridin-1-ium iodide monohydrate
Source: IUCrdata. 2024 Apr 26;9(Pt 4):x240369. doi: 10.1107/S2414314624003699 (PMC11074538; doi:10.1107/S2414314624003699)
Supplement: Supplementary file 1 [file x-09-x240369-sup1.cif]

##############################################################################
#                                                                            #
# This CIF contains the data for a data article accepted for                 #
# publication in IUCrData. It conforms to the requirements of                #
# Notes for Authors for IUCrData, and has been                               #
# peer reviewed under the auspices of IUCrData.                              #
#                                                                            #
# Full details of the Crystallographic Information File format               #
# are given in the paper "The Crystallographic Information File (CIF):       #
# a New Standard Archive File for Crystallography" by S. R. Hall, F. H.      #
# Allen and I. D. Brown [Acta Cryst. (1991), A47, 655-685].                  #
#                                                                            #
# The current version of the core CIF dictionary is obtainable from          #
# ftp://ftp.iucr.org/pub/cif_core.dic.                                       #
#                                                                            #
# Software is freely available for graphical display of the structure(s)     #
# in this CIF. For information consult the CIF software page                 #
# http://www.iucr.org/resources/cif/software.                                #
#                                                                            #
# This file may be used for bona fide research purposes within the           #
# scientific community so long as proper attribution is given to the data    # 
# article from which it was obtained.                                        #
#                                                                            #
##############################################################################
data_I
_audit_creation_method
;
Olex2 1.3
(compiled 2020.11.12 svn.r5f609507 for OlexSys, GUI svn.r6408)
;
_journal_date_recd_electronic     2024-03-20
_journal_date_accepted     2024-04-23
_journal_name_full     'IUCrData'
_journal_year     2024
_journal_volume     9
_journal_issue      1
_journal_page_first     0
_journal_page_last     0
_journal_paper_category     HO
_journal_paper_doi     10.1107/S2414314624003699
_journal_coeditor_code     HB4467
_publ_contact_author_name     ' Tsunehisa, Okuno'
_publ_contact_author_address
;
Department of Systems Engineering
Wakayama University
Sakaedani
Wakayama
640-8510
Japan
;
_publ_contact_author_email
;
okuno@wakayama-u.ac.jp
;
_publ_contact_author_fax     ?
_publ_contact_author_phone     '+81-73-457-8264'
_publ_section_title
;\
4-(1<i>H</i>-2,3-Dihydronaphtho[1,8-<i>de</i>][1,3,2]diazaborinin-\
2-yl)-1-ethylpyridin-1-ium iodide monohydrate
;
loop_
    _publ_author_name
    _publ_author_footnote
    _publ_author_address
    'Hashimoto, Shu' .
;
Department of Systems Engineering
Wakayama University
Sakaedani
Wakayama
640-8510
Japan
;
    'Miki, Shintaro' .
;
Department of Systems Engineering
Wakayama University
Sakaedani
Wakayama
640-8510
Japan
;
    'Okuno, Tsunehisa' .
;
Department of Systems Engineering
Wakayama University
Sakaedani
Wakayama
640-8510
Japan
;
_publ_section_synopsis
;
The cation of the title hydrated salt is a diazaborinane featuring substitution
at 1, 2, and 3 positions in the nitrogen--boron six-membered heterocycle. In
the crystal, the cations stack along [100] in an alternating head-to-tail
manner, while the iodide ion and water molecule form one-dimensional
hydrogen-bonded chains beside the cation stack. The cation stacks and
I^-^--water chains are crosslinked by N---H...I and N---H...O hydrogen bonds.
;
_chemical_name_systematic
;\
4-(1<i>H</i>-2,3-Dihydronaphtho[1,8-<i>de</i>][1,3,2]diazaborinin-\
2-yl)-1-ethylpyridin-1-ium iodide monohydrate
;
_chemical_name_common     ?
_chemical_formula_moiety     'C17 H17 B N3, I, H2 O'
_chemical_formula_sum     'C17 H19 B I N3 O'
_chemical_formula_iupac     'C17 H17 B N3 +, I -, H2 O'
_chemical_formula_weight     419.06
_chemical_melting_point     ?
_space_group_crystal_system     monoclinic
_space_group_name_H-M_alt     'P 1 21/c 1'
_space_group_name_Hall     '-P 2ybc'
loop_
    _space_group_symop_operation_xyz
    'x, y, z'
    '-x, y+1/2, -z+1/2'
    '-x, -y, -z'
    'x, -y-1/2, z-1/2'
_cell_length_a     6.746(2)
_cell_length_b     23.041(7)
_cell_length_c     10.939(3)
_cell_angle_alpha     90
_cell_angle_beta     97.616(5)
_cell_angle_gamma     90
_cell_volume     1685.4(9)
_cell_formula_units_Z     4
_cell_measurement_reflns_used     6255
_cell_measurement_theta_min     1.7677
_cell_measurement_theta_max     30.9102
_cell_measurement_temperature     93(2)
_exptl_crystal_description     block
_exptl_crystal_colour     'pale yellow'
_exptl_crystal_size_max     0.18
_exptl_crystal_size_mid     0.18
_exptl_crystal_size_min     0.10
_exptl_crystal_density_diffrn     1.652
_exptl_crystal_density_meas     ?
_exptl_crystal_density_method     ?
_exptl_crystal_F_000     832
_exptl_absorpt_coefficient_mu     1.907
_exptl_absorpt_correction_type     numerical
_exptl_absorpt_process_details
;
(<i>NUMABS</i>; Rigaku, 1999)
;
_exptl_absorpt_correction_T_min     0.8787
_exptl_absorpt_correction_T_max     0.9001
_diffrn_ambient_temperature     93.35
_diffrn_source     ?
_diffrn_radiation_type     MoK\a
_diffrn_radiation_wavelength     0.71075
_diffrn_measurement_device_type     Saturn724+
_diffrn_measurement_method     \w
_diffrn_detector_area_resol_mean     28.445
_diffrn_reflns_number     13511
_diffrn_reflns_av_R_equivalents     0.0301
_diffrn_reflns_av_unetI/netI     0.0281
_diffrn_reflns_theta_min     3.172
_diffrn_reflns_theta_max     27.483
_diffrn_reflns_theta_full     27.483
_diffrn_measured_fraction_theta_max     0.994
_diffrn_measured_fraction_theta_full     0.994
_diffrn_reflns_limit_h_min     -6
_diffrn_reflns_limit_h_max     8
_diffrn_reflns_limit_k_min     -22
_diffrn_reflns_limit_k_max     29
_diffrn_reflns_limit_l_min     -14
_diffrn_reflns_limit_l_max     14
_diffrn_standards_number     0
_diffrn_standards_interval_count     .
_diffrn_standards_decay_%     ?
_refine_special_details
;
The positions
of the N-bound and O-bound H atoms were obtained from difference Fourier maps
and were refined isotropically. The C-bound H atoms were placed at ideal
positions and were refined as riding on their parent C atoms. <i>U</i>~iso~(H)
values of the H atoms were set at 1.2<i>U</i>~eq~(carrier) or
1.5<i>U</i>~eq~(methyl carrier).
;
_reflns_number_total     3846
_reflns_number_gt     3463
_reflns_threshold_expression     'I > 2\s(I)'
_refine_ls_structure_factor_coef     Fsqd
_refine_ls_matrix_type     full
_refine_ls_R_factor_all     0.0318
_refine_ls_R_factor_gt     0.0264
_refine_ls_wR_factor_gt     0.0529
_refine_ls_wR_factor_ref     0.0555
_refine_ls_goodness_of_fit_ref     1.044
_refine_ls_restrained_S_all     1.044
_refine_ls_number_reflns     3846
_refine_ls_number_parameters     224
_refine_ls_number_restraints     0
_refine_ls_hydrogen_treatment     mixed
_refine_ls_weighting_scheme     calc
_refine_ls_weighting_details
              'w=1/[\s^2^(Fo^2^)+(0.0201P)^2^+1.9341P] where P=(Fo^2^+2Fc^2^)/3'
_atom_sites_solution_hydrogens     mixed
_atom_sites_solution_primary     ?
_atom_sites_solution_secondary     ?
_refine_ls_shift/su_max     0.002
_refine_ls_shift/su_mean     0.000
_refine_diff_density_max     0.924
_refine_diff_density_min     -0.399
_refine_ls_extinction_method     none
_refine_ls_extinction_coef     .
loop_
    _atom_type_symbol
    _atom_type_description
    _atom_type_scat_dispersion_real
    _atom_type_scat_dispersion_imag
    _atom_type_scat_source
    'C' 'C' 0.0033 0.0016
                         'International Tables Vol C Tables 4.2.6.8 and 6.1.1.4'
    'H' 'H' 0.0000 0.0000
                         'International Tables Vol C Tables 4.2.6.8 and 6.1.1.4'
    'B' 'B' 0.0013 0.0007
                         'International Tables Vol C Tables 4.2.6.8 and 6.1.1.4'
    'I' 'I' -0.4742 1.8119
                         'International Tables Vol C Tables 4.2.6.8 and 6.1.1.4'
    'N' 'N' 0.0061 0.0033
                         'International Tables Vol C Tables 4.2.6.8 and 6.1.1.4'
    'O' 'O' 0.0106 0.0060
                         'International Tables Vol C Tables 4.2.6.8 and 6.1.1.4'
_computing_data_collection
;
CrystalClear (Rigaku, 2008)
;
_computing_cell_refinement
;
CrystalClear (Rigaku, 2008)
;
_computing_data_reduction
;
CrystalClear (Rigaku, 2008)
;
_computing_structure_solution
;
<i>SHELXT2014/4</i> (Sheldrick, 2015a)
;
_computing_structure_refinement
;
<i>SHELXL2014/7</i> (Sheldrick, 2015b)
;
_computing_molecular_graphics
;
Olex2 1.3 (Dolomanov <i>et al.</i>,  2009)
;
_computing_publication_material
;
Olex2 1.3 (Dolomanov <i>et al.</i>,  2009)
;
loop_
    _atom_site_type_symbol
    _atom_site_label
    _atom_site_fract_x
    _atom_site_fract_y
    _atom_site_fract_z
    _atom_site_U_iso_or_equiv
    _atom_site_adp_type
    _atom_site_calc_flag
    _atom_site_occupancy
    _atom_site_disorder_assembly
    _atom_site_disorder_group
    I I1 0.89530(2) 0.83028(2) 0.76189(2) 0.01877(6) Uani d 1 . .
    O O1 0.6094(4) 1.10388(9) 0.20283(18) 0.0265(4) Uani d 1 . .
    N N1 0.7490(3) 0.86217(8) 0.19278(17) 0.0134(4) Uani d 1 . .
    N N2 0.7739(3) 0.97508(8) 0.61095(18) 0.0129(4) Uani d 1 . .
    N N3 0.7269(3) 1.05026(8) 0.45657(18) 0.0134(4) Uani d 1 . .
    C C9 0.7933(3) 1.09991(10) 0.8927(2) 0.0151(5) Uani d 1 . .
    H H8 0.8004 1.1279 0.9569 0.018 Uiso calc 1 . .
    C C3 0.7379(3) 0.94374(10) 0.3791(2) 0.0126(4) Uani d 1 . .
    C C14 0.7397(3) 1.09351(10) 0.5472(2) 0.0125(4) Uani d 1 . .
    C C12 0.7480(3) 1.19358(10) 0.6120(2) 0.0164(5) Uani d 1 . .
    H H10 0.7463 1.2336 0.5911 0.020 Uiso calc 1 . .
    C C5 0.7167(3) 0.91855(10) 0.1633(2) 0.0150(5) Uani d 1 . .
    H H4 0.6979 0.9300 0.0791 0.018 Uiso calc 1 . .
    C C7 0.7968(3) 0.99955(10) 0.8283(2) 0.0152(5) Uani d 1 . .
    H H6 0.8050 0.9596 0.8500 0.018 Uiso calc 1 . .
    C C11 0.7647(3) 1.17771(10) 0.7336(2) 0.0165(5) Uani d 1 . .
    H H9 0.7718 1.2068 0.7956 0.020 Uiso calc 1 . .
    C C1 0.7676(3) 0.84457(10) 0.3109(2) 0.0139(4) Uani d 1 . .
    H H1 0.7844 0.8045 0.3298 0.017 Uiso calc 1 . .
    C C13 0.7334(3) 1.15171(10) 0.5175(2) 0.0159(5) Uani d 1 . .
    H H11 0.7192 1.1635 0.4336 0.019 Uiso calc 1 . .
    C C4 0.7108(3) 0.95958(10) 0.2540(2) 0.0148(5) Uani d 1 . .
    H H3 0.6880 0.9991 0.2318 0.018 Uiso calc 1 . .
    C C8 0.8044(3) 1.04216(10) 0.9213(2) 0.0163(5) Uani d 1 . .
    H H7 0.8174 1.0305 1.0053 0.020 Uiso calc 1 . .
    C C17 0.5808(4) 0.78797(11) 0.0480(2) 0.0214(5) Uani d 1 . .
    H H16 0.6051 0.7605 -0.0168 0.026 Uiso calc 1 . .
    H H15 0.5339 0.7668 0.1165 0.026 Uiso calc 1 . .
    H H17 0.4789 0.8161 0.0145 0.026 Uiso calc 1 . .
    C C15 0.7622(3) 1.07573(9) 0.6732(2) 0.0117(4) Uani d 1 . .
    C C6 0.7776(3) 1.01577(10) 0.7059(2) 0.0126(4) Uani d 1 . .
    C C10 0.7714(3) 1.11839(10) 0.7680(2) 0.0133(4) Uani d 1 . .
    C C2 0.7624(3) 0.88432(10) 0.4052(2) 0.0144(4) Uani d 1 . .
    H H2 0.7756 0.8713 0.4883 0.017 Uiso calc 1 . .
    C C16 0.7726(3) 0.81952(10) 0.0940(2) 0.0161(5) Uani d 1 . .
    H H13 0.8756 0.7907 0.1259 0.019 Uiso calc 1 . .
    H H14 0.8206 0.8400 0.0240 0.019 Uiso calc 1 . .
    B B1 0.7452(4) 0.99074(11) 0.4849(2) 0.0127(5) Uani d 1 . .
    H H12 0.704(4) 1.0625(12) 0.386(3) 0.024(8) Uiso d 1 . .
    H H5 0.787(4) 0.9418(13) 0.639(3) 0.022(8) Uiso d 1 . .
    H H18 0.704(6) 1.1246(18) 0.201(4) 0.058(13) Uiso d 1 . .
    H H19 0.517(6) 1.1225(17) 0.212(3) 0.049(12) Uiso d 1 . .
loop_
    _atom_site_aniso_label
    _atom_site_aniso_U_11
    _atom_site_aniso_U_22
    _atom_site_aniso_U_33
    _atom_site_aniso_U_12
    _atom_site_aniso_U_13
    _atom_site_aniso_U_23
    I1 0.02772(10) 0.01391(8) 0.01487(8) 0.00169(6) 0.00351(6) 0.00146(6)
    O1 0.0302(12) 0.0232(10) 0.0257(10) -0.0001(9) 0.0025(9) 0.0040(8)
    N1 0.0122(10) 0.0158(10) 0.0123(9) -0.0011(7) 0.0020(7) -0.0026(7)
    N2 0.0141(10) 0.0104(9) 0.0141(9) 0.0002(7) 0.0011(7) 0.0004(7)
    N3 0.0157(10) 0.0151(10) 0.0089(9) 0.0000(7) -0.0007(7) 0.0008(7)
    C9 0.0120(11) 0.0190(12) 0.0146(11) -0.0001(9) 0.0022(8) -0.0020(9)
    C3 0.0063(10) 0.0146(11) 0.0167(11) -0.0008(8) 0.0008(8) -0.0002(8)
    C14 0.0087(11) 0.0153(11) 0.0132(10) 0.0012(8) -0.0001(8) -0.0010(8)
    C12 0.0140(12) 0.0128(11) 0.0215(12) 0.0020(9) -0.0010(9) 0.0015(9)
    C5 0.0138(11) 0.0187(12) 0.0120(10) -0.0018(9) -0.0006(8) 0.0016(9)
    C7 0.0152(12) 0.0143(11) 0.0157(11) -0.0001(9) 0.0002(8) 0.0011(8)
    C11 0.0122(11) 0.0154(11) 0.0216(12) 0.0012(9) 0.0006(9) -0.0033(9)
    C1 0.0117(11) 0.0144(11) 0.0157(11) -0.0014(8) 0.0017(8) -0.0002(8)
    C13 0.0161(12) 0.0156(11) 0.0157(11) 0.0006(9) 0.0002(9) 0.0028(9)
    C4 0.0131(12) 0.0154(11) 0.0153(11) -0.0007(9) 0.0000(8) 0.0013(8)
    C8 0.0157(12) 0.0197(12) 0.0133(11) 0.0010(9) 0.0010(9) 0.0005(9)
    C17 0.0164(13) 0.0222(13) 0.0250(13) -0.0001(10) 0.0008(10) -0.0090(10)
    C15 0.0061(10) 0.0141(11) 0.0146(10) 0.0015(8) 0.0007(8) -0.0004(8)
    C6 0.0091(11) 0.0144(11) 0.0143(10) -0.0007(8) 0.0016(8) 0.0001(8)
    C10 0.0082(11) 0.0151(11) 0.0163(11) 0.0019(8) -0.0002(8) -0.0013(9)
    C2 0.0140(11) 0.0171(11) 0.0122(10) 0.0003(9) 0.0019(8) 0.0012(8)
    C16 0.0161(12) 0.0172(12) 0.0155(11) -0.0001(9) 0.0038(9) -0.0045(9)
    B1 0.0062(11) 0.0173(12) 0.0142(12) 0.0012(9) -0.0006(9) 0.0004(10)
_geom_special_details
;
 All esds (except the esd in the dihedral angle between two l.s. planes)
 are estimated using the full covariance matrix.  The cell esds are taken
 into account individually in the estimation of esds in distances, angles
 and torsion angles; correlations between esds in cell parameters are only
 used when they are defined by crystal symmetry.  An approximate (isotropic)
 treatment of cell esds is used for estimating esds involving l.s. planes.
;
loop_
    _geom_bond_atom_site_label_1
    _geom_bond_atom_site_label_2
    _geom_bond_site_symmetry_2
    _geom_bond_distance
    _geom_bond_publ_flag
    O1 H18 . 0.80(4) ?
    O1 H19 . 0.77(4) ?
    N1 C5 . 1.349(3) ?
    N1 C1 . 1.344(3) ?
    N1 C16 . 1.485(3) ?
    N2 C6 . 1.397(3) ?
    N2 B1 . 1.413(3) ?
    N2 H5 . 0.83(3) ?
    N3 C14 . 1.400(3) ?
    N3 B1 . 1.408(3) ?
    N3 H12 . 0.81(3) ?
    C9 H8 . 0.9500 ?
    C9 C8 . 1.367(3) ?
    C9 C10 . 1.418(3) ?
    C3 C4 . 1.404(3) ?
    C3 C2 . 1.404(3) ?
    C3 B1 . 1.581(3) ?
    C14 C13 . 1.379(3) ?
    C14 C15 . 1.426(3) ?
    C12 H10 . 0.9500 ?
    C12 C11 . 1.370(3) ?
    C12 C13 . 1.408(3) ?
    C5 H4 . 0.9500 ?
    C5 C4 . 1.375(3) ?
    C7 H6 . 0.9500 ?
    C7 C8 . 1.410(3) ?
    C7 C6 . 1.380(3) ?
    C11 H9 . 0.9500 ?
    C11 C10 . 1.417(3) ?
    C1 H1 . 0.9500 ?
    C1 C2 . 1.383(3) ?
    C13 H11 . 0.9500 ?
    C4 H3 . 0.9500 ?
    C8 H7 . 0.9500 ?
    C17 H16 . 0.9800 ?
    C17 H15 . 0.9800 ?
    C17 H17 . 0.9800 ?
    C17 C16 . 1.511(3) ?
    C15 C6 . 1.427(3) ?
    C15 C10 . 1.424(3) ?
    C2 H2 . 0.9500 ?
    C16 H13 . 0.9900 ?
    C16 H14 . 0.9900 ?
loop_
    _geom_angle_atom_site_label_1
    _geom_angle_atom_site_label_2
    _geom_angle_atom_site_label_3
    _geom_angle_site_symmetry_1
    _geom_angle_site_symmetry_3
    _geom_angle
    _geom_angle_publ_flag
    H18 O1 H19 . . 109(4) ?
    C5 N1 C16 . . 119.52(19) ?
    C1 N1 C5 . . 120.79(19) ?
    C1 N1 C16 . . 119.64(19) ?
    C6 N2 B1 . . 122.7(2) ?
    C6 N2 H5 . . 111(2) ?
    B1 N2 H5 . . 127(2) ?
    C14 N3 B1 . . 122.82(19) ?
    C14 N3 H12 . . 114(2) ?
    B1 N3 H12 . . 123(2) ?
    C8 C9 H8 . . 119.7 ?
    C8 C9 C10 . . 120.5(2) ?
    C10 C9 H8 . . 119.7 ?
    C4 C3 B1 . . 121.5(2) ?
    C2 C3 C4 . . 116.6(2) ?
    C2 C3 B1 . . 121.8(2) ?
    N3 C14 C15 . . 117.9(2) ?
    C13 C14 N3 . . 121.9(2) ?
    C13 C14 C15 . . 120.2(2) ?
    C11 C12 H10 . . 119.4 ?
    C11 C12 C13 . . 121.3(2) ?
    C13 C12 H10 . . 119.4 ?
    N1 C5 H4 . . 119.7 ?
    N1 C5 C4 . . 120.6(2) ?
    C4 C5 H4 . . 119.7 ?
    C8 C7 H6 . . 120.0 ?
    C6 C7 H6 . . 120.0 ?
    C6 C7 C8 . . 120.1(2) ?
    C12 C11 H9 . . 119.6 ?
    C12 C11 C10 . . 120.7(2) ?
    C10 C11 H9 . . 119.6 ?
    N1 C1 H1 . . 119.7 ?
    N1 C1 C2 . . 120.6(2) ?
    C2 C1 H1 . . 119.7 ?
    C14 C13 C12 . . 119.7(2) ?
    C14 C13 H11 . . 120.1 ?
    C12 C13 H11 . . 120.1 ?
    C3 C4 H3 . . 119.6 ?
    C5 C4 C3 . . 120.8(2) ?
    C5 C4 H3 . . 119.6 ?
    C9 C8 C7 . . 121.1(2) ?
    C9 C8 H7 . . 119.4 ?
    C7 C8 H7 . . 119.4 ?
    H16 C17 H15 . . 109.5 ?
    H16 C17 H17 . . 109.5 ?
    H15 C17 H17 . . 109.5 ?
    C16 C17 H16 . . 109.5 ?
    C16 C17 H15 . . 109.5 ?
    C16 C17 H17 . . 109.5 ?
    C14 C15 C6 . . 121.0(2) ?
    C10 C15 C14 . . 119.6(2) ?
    C10 C15 C6 . . 119.4(2) ?
    N2 C6 C15 . . 117.99(19) ?
    C7 C6 N2 . . 122.0(2) ?
    C7 C6 C15 . . 120.0(2) ?
    C9 C10 C15 . . 118.8(2) ?
    C11 C10 C9 . . 122.7(2) ?
    C11 C10 C15 . . 118.4(2) ?
    C3 C2 H2 . . 119.7 ?
    C1 C2 C3 . . 120.5(2) ?
    C1 C2 H2 . . 119.7 ?
    N1 C16 C17 . . 113.04(19) ?
    N1 C16 H13 . . 109.0 ?
    N1 C16 H14 . . 109.0 ?
    C17 C16 H13 . . 109.0 ?
    C17 C16 H14 . . 109.0 ?
    H13 C16 H14 . . 107.8 ?
    N2 B1 C3 . . 121.8(2) ?
    N3 B1 N2 . . 117.4(2) ?
    N3 B1 C3 . . 120.8(2) ?
loop_
    _geom_torsion_atom_site_label_1
    _geom_torsion_atom_site_label_2
    _geom_torsion_atom_site_label_3
    _geom_torsion_atom_site_label_4
    _geom_torsion_site_symmetry_1
    _geom_torsion_site_symmetry_2
    _geom_torsion_site_symmetry_3
    _geom_torsion_site_symmetry_4
    _geom_torsion
    _geom_torsion_publ_flag
    N1 C5 C4 C3 . . . . 0.0(3) ?
    N1 C1 C2 C3 . . . . -0.1(3) ?
    N3 C14 C13 C12 . . . . -179.6(2) ?
    N3 C14 C15 C6 . . . . 2.0(3) ?
    N3 C14 C15 C10 . . . . -178.65(19) ?
    C14 N3 B1 N2 . . . . 1.2(3) ?
    C14 N3 B1 C3 . . . . -177.6(2) ?
    C14 C15 C6 N2 . . . . 1.2(3) ?
    C14 C15 C6 C7 . . . . -179.2(2) ?
    C14 C15 C10 C9 . . . . 179.9(2) ?
    C14 C15 C10 C11 . . . . -2.1(3) ?
    C12 C11 C10 C9 . . . . 178.5(2) ?
    C12 C11 C10 C15 . . . . 0.5(3) ?
    C5 N1 C1 C2 . . . . -2.8(3) ?
    C5 N1 C16 C17 . . . . -96.2(2) ?
    C11 C12 C13 C14 . . . . -1.3(4) ?
    C1 N1 C5 C4 . . . . 2.8(3) ?
    C1 N1 C16 C17 . . . . 86.3(3) ?
    C13 C14 C15 C6 . . . . -177.3(2) ?
    C13 C14 C15 C10 . . . . 2.1(3) ?
    C13 C12 C11 C10 . . . . 1.2(4) ?
    C4 C3 C2 C1 . . . . 2.7(3) ?
    C4 C3 B1 N2 . . . . -179.5(2) ?
    C4 C3 B1 N3 . . . . -0.8(3) ?
    C8 C9 C10 C11 . . . . -178.3(2) ?
    C8 C9 C10 C15 . . . . -0.3(3) ?
    C8 C7 C6 N2 . . . . 178.6(2) ?
    C8 C7 C6 C15 . . . . -1.0(3) ?
    C15 C14 C13 C12 . . . . -0.4(3) ?
    C6 N2 B1 N3 . . . . 2.3(3) ?
    C6 N2 B1 C3 . . . . -178.9(2) ?
    C6 C7 C8 C9 . . . . -0.1(3) ?
    C6 C15 C10 C9 . . . . -0.7(3) ?
    C6 C15 C10 C11 . . . . 177.3(2) ?
    C10 C9 C8 C7 . . . . 0.8(4) ?
    C10 C15 C6 N2 . . . . -178.15(19) ?
    C10 C15 C6 C7 . . . . 1.4(3) ?
    C2 C3 C4 C5 . . . . -2.6(3) ?
    C2 C3 B1 N2 . . . . -0.9(3) ?
    C2 C3 B1 N3 . . . . 177.9(2) ?
    C16 N1 C5 C4 . . . . -174.6(2) ?
    C16 N1 C1 C2 . . . . 174.7(2) ?
    B1 N2 C6 C7 . . . . 177.0(2) ?
    B1 N2 C6 C15 . . . . -3.4(3) ?
    B1 N3 C14 C13 . . . . 176.0(2) ?
    B1 N3 C14 C15 . . . . -3.2(3) ?
    B1 C3 C4 C5 . . . . 176.1(2) ?
    B1 C3 C2 C1 . . . . -176.0(2) ?
loop_
    _geom_hbond_atom_site_label_D
    _geom_hbond_atom_site_label_H
    _geom_hbond_atom_site_label_A
    _geom_hbond_site_symmetry_A
    _geom_hbond_distance_DH
    _geom_hbond_distance_HA
    _geom_hbond_distance_DA
    _geom_hbond_angle_DHA
    _geom_hbond_publ_flag
    O1 H18 I1 3_776 0.80(4) 2.87(4) 3.643(3) 162(4) yes
    O1 H19 I1 3_676 0.77(4) 3.04(4) 3.793(3) 167(4) yes
    N2 H5 I1 1_555 0.83(3) 2.95(3) 3.764(2) 171(2) yes
    N3 H12 O1 1_555 0.82(3) 2.23(3) 3.046(3) 172(3) yes
    C2 H2 I1 1_555 0.95 3.14 4.081(2) 171 yes
    C16 H14 I1 1_554 0.99 2.98 3.840(3) 145 yes
    C16 H13 I1 4_575 0.99 3.15 3.946(3) 138 yes
_shelx_space_group_comment
;
The symmetry employed for this shelxl refinement is uniquely defined
by the following loop, which should always be used as a source of
symmetry information in preference to the above space-group names.
They are only intended as comments.
;
_shelx_estimated_absorpt_T_min     0.725
_shelx_estimated_absorpt_T_max     0.832
_shelx_hkl_file
;
   0   0   3   39.32   32.20
   0   0  -3   22.69   26.98
   0   0  -3   20.56   19.80
   0   0   3   18.86   18.13
   0   0   438061.53  671.00
   0   0  -437231.76  658.52
   0   0  -438342.20  673.48
   0   0  -437976.66  669.04
   0   0   5   43.56   27.36
   0   0  -5   15.32   22.74
   0   0  -5   43.46   31.60
   0   0   629198.98  537.80
   0   0  -629148.35  539.13
   0   0   7  -21.59   41.92
   0   0  -7   15.61   23.46
   0   0   810442.09  309.09
   0   0  -811564.65  331.02
   0   0   9   34.65   32.20
   0   0  -9   61.60   28.92
   0   0  10 3318.89  119.87
   0   0 -10 2970.94  144.19
   0   0  11   43.27   62.02
   0   0 -11   48.82   53.95
   0   0  12 3476.82  184.05
   0   0 -12 3279.66  170.09
   0   0  13   75.10   27.69
   0   0 -13   61.95   69.85
   0   0  14 4578.84  364.58
   0   0 -14 5369.41  368.18
   0   1  -2  942.03   35.68
   0   1  -2 1062.27   40.37
   0   1   2 1025.50   40.69
   0   1   2 1047.97   40.64
   0  -1  -2  973.24   44.24
   0  -1  -2 1019.51   37.54
   0  -1   2  957.81   45.87
   0  -1   2  992.84   51.80
   0   1   3 6686.07  133.77
   0  -1   3 6688.50  136.92
   0  -1  -3 6288.62  135.80
   0  -1  -3 6683.90  130.07
   0  -1   3 6800.93  131.73
   0  -1  -3 6261.68  127.77
   0   1   4 8052.66  190.94
   0   1  -4 7919.91  168.54
   0   1  -4 8528.40  169.12
   0  -1   4 7964.48  163.69
   0  -1  -4 8039.96  159.21
   0  -1  -4 8392.38  163.15
   0  -1   4 8247.26  160.73
   0  -1  -4 8238.41  174.69
   0   1   5 2392.73   80.54
   0   1  -5 2280.89   68.98
   0   1  -5 2360.82  126.17
   0  -1   5 2392.23   78.49
   0  -1  -5 2277.35   70.93
   0  -1  -5 2296.20   64.69
   0  -1  -5 2299.28   70.18
   0   1   6 5281.41  127.79
   0   1  -6 5033.27  119.97
   0  -1   6 4929.35  120.06
   0  -1  -6 4839.08  217.44
   0   1   7 3210.83  127.17
   0   1  -7 3396.07  107.43
   0  -1   7 3682.35  114.48
   0  -1  -7 3403.79  121.64
   0   1   8 5307.19  113.23
   0   1  -8 5147.57  225.91
   0  -1   8 5701.38  189.09
   0  -1  -8 4840.81  215.83
   0   1   9  528.27  180.70
   0   1  -9  472.78  190.02
   0  -1   9  491.60  205.85
   0  -1  -9  525.13  137.82
   0   1  10 6544.30  201.21
   0   1 -10 6192.14  192.74
   0  -1  10 6935.66  220.04
   0  -1 -10 6151.78  189.39
   0   1  11  459.41  160.79
   0   1 -11  442.96  165.75
   0  -1  11  296.56  122.54
   0  -1 -11  613.01  171.00
   0   1  12 2776.20  141.61
   0   1 -12 2601.56  146.34
   0  -1  12 2665.24  258.08
   0  -1 -12 3019.04  165.86
   0   1  13 2921.60  154.39
   0   1 -13 3071.33  149.71
   0  -1  13 2936.93  257.86
   0  -1 -13 3049.39  147.46
   0   1  14 3045.99  321.30
   0   1 -14 2923.33  213.21
   0  -1  14 2690.44  208.02
   0  -1 -14 2597.09  216.05
   0   2   413982.25  263.17
   0   2  -413481.83  253.16
   0   2  -413535.00  258.31
   0  -2   413507.71  256.09
   0  -2  -412985.95  262.69
   0  -2  -413428.02  250.18
   0  -2   413311.05  258.14
   0  -2  -413541.96  252.34
   0   2  -515866.91  295.38
   0   2   516308.76  306.87
   0  -2  -515537.88  290.95
   0  -2   515486.92  293.89
   0  -2  -515552.56  288.56
   0   2   6 8750.32  184.42
   0   2  -6 8546.44  177.11
   0  -2   6 8342.47  177.64
   0  -2  -6 8835.25  181.61
   0   2   710364.61  245.16
   0   2   8 3787.75  186.64
   0   2  -8 3987.60  196.45
   0  -2   8 3568.96  170.54
   0  -2  -8 4132.48  186.31
   0   2   9 7462.07  183.06
   0   2  -9 8002.24  187.36
   0  -2   9 8154.58  198.27
   0  -2  -9 7635.74  179.69
   0   2  10 1953.36  113.09
   0   2 -10 1811.15  181.62
   0  -2  10 2045.15  142.77
   0  -2 -10 1609.05  100.54
   0   2  11 3760.54  163.86
   0   2 -11 3550.34  109.76
   0  -2  11 3467.46  122.26
   0  -2 -11 3020.59  191.98
   0   2  12  767.66  232.03
   0   2 -12  713.09  222.00
   0  -2  12  629.29   69.47
   0  -2 -12  711.03  179.67
   0   2  13   74.87   48.59
   0   2 -13   53.43   52.45
   0  -2  13   80.71   59.35
   0  -2 -13   73.50   59.84
   0   2  14  101.19   77.15
   0   2 -14  129.34   80.42
   0  -2  14  161.66   98.79
   0  -2 -14   68.03   68.81
   0   3  -1 3318.37   88.62
   0   3  -1 3411.86   89.78
   0   3   1 3396.54  101.72
   0   3   1 3388.03   89.87
   0  -3  -1 3372.79   88.76
   0  -3  -1 3414.07   90.08
   0  -3   1 3448.68   91.03
   0  -3   1 3354.35   90.18
   0   3  -2   21.27   22.24
   0   3  -2   30.26   24.11
   0   3   2   28.96   14.60
   0   3   2   -9.18   26.68
   0  -3  -2   -0.46   17.12
   0  -3  -2   31.25   17.78
   0  -3   2   20.51   15.20
   0  -3   2   23.36   13.44
   0   3  -3 2754.38   84.09
   0   3  -3 3139.63   91.72
   0   3   3 3202.69   94.31
   0   3   3 3175.80   92.78
   0  -3  -3 3009.36   87.05
   0  -3  -3 3018.21   86.62
   0  -3   3 3133.97  145.41
   0   3  -4  299.94  119.10
   0   3  -4  448.43   96.75
   0   3   4  389.37   38.88
   0   3   4  283.72   32.22
   0  -3  -4  351.87   93.73
   0  -3  -4  317.59   26.19
   0  -3   4  444.15  126.02
   0  -3   4  279.01   30.30
   0   3  -5 4872.43  119.99
   0   3   5 5596.73  129.41
   0  -3  -5 5018.13  115.15
   0  -3   5 4796.90  137.65
   0  -3  -5 5295.94  118.39
   0   3   6  616.13  143.02
   0   3  -6  568.26   59.16
   0  -3   6  578.67  144.13
   0  -3  -6  511.56   50.43
   0   3   7 8162.03  203.36
   0   3  -7 8296.72  206.81
   0  -3   7 8382.28  252.60
   0  -3  -7 8465.26  204.58
   0   3   8   67.68   54.45
   0   3  -8   86.20   63.12
   0  -3   8   72.13   65.12
   0  -3  -8   94.86   36.08
   0   3   9 9544.64  220.05
   0   3  -9 9216.92  208.99
   0  -3   9 9056.05  220.88
   0  -3  -9 9424.07  211.33
   0   3  10   32.39   26.33
   0   3 -10   80.00   64.17
   0  -3  10    6.57   44.10
   0  -3 -10   59.24   47.17
   0   3  11 7845.84  244.23
   0   3 -11 7654.42  233.20
   0  -3  11 7081.58  225.29
   0  -3 -11 7361.11  226.49
   0   3  12   83.43   46.34
   0   3 -12  124.08   60.44
   0  -3  12  127.26   89.87
   0  -3 -12   64.98   57.74
   0   3  13 2149.45  155.90
   0   3 -13 2262.49  209.38
   0  -3  13 2123.24  270.87
   0  -3 -13 2391.72  130.27
   0   3  14   74.87   77.14
   0   3 -14  157.16   76.98
   0  -3  14  129.33   93.23
   0  -3 -14   78.45   82.19
   0   4   221272.24  375.81
   0   4  -220665.75  365.33
   0   4   220362.92  363.61
   0   4  -221443.17  380.84
   0  -4   220920.68  371.25
   0  -4  -220962.27  370.04
   0  -4   221740.58  383.24
   0   4  -340441.05  708.81
   0  -4   342734.08  752.53
   0  -4  -341105.05  717.70
   0  -4  -342788.98  748.86
   0  -4   339989.10  697.70
   0   4  -4 9499.05  185.36
   0   4  -4 9138.75  179.80
   0  -4   410005.78  209.95
   0  -4  -4 9406.38  202.04
   0  -4  -410032.01  191.45
   0   4   6 3607.62  120.06
   0   4  -6 3515.52  104.96
   0  -4   6 3463.09  144.74
   0  -4  -6 3718.34  106.56
   0   4   715702.12  358.06
   0   4  -716251.17  363.20
   0  -4   715638.85  379.89
   0  -4  -716765.13  386.45
   0   4   8  874.69   53.80
   0   4  -8  947.45  176.31
   0  -4   8  980.48  160.08
   0  -4  -8  988.40   92.97
   0   4   9 8301.86  196.09
   0   4  -9 7783.96  185.39
   0  -4   9 7449.34  185.73
   0  -4  -9 7651.30  251.48
   0   4  10  386.28  124.84
   0   4 -10  375.11  118.68
   0  -4  10  494.20  145.87
   0  -4 -10  376.64  169.25
   0   4  11 7200.89  318.72
   0   4 -11 7932.98  236.67
   0  -4 -11 7260.77  316.97
   0   4  12  471.66  193.64
   0   4 -12  424.41  195.43
   0  -4  12  613.74  148.09
   0  -4 -12  503.23  183.68
   0   4  13 1758.98  105.39
   0   4 -13 2323.12  130.92
   0  -4  13 1583.02  133.39
   0  -4 -13 2073.48  152.36
   0   5   0   36.95   14.24
   0   5   0   13.78   20.49
   0  -5   0  -15.83   23.61
   0  -5   0   26.20   22.40
   0   5  -1  274.08   34.37
   0   5  -1  281.37   21.12
   0   5   1  240.19   23.33
   0   5   1  249.09   83.46
   0  -5  -1  278.34   65.19
   0  -5  -1  211.87   19.37
   0  -5   1  323.25   92.23
   0  -5   1  272.89   37.46
   0   5  -2 3702.66  110.26
   0   5  -2 3682.58  101.55
   0   5   2 3628.93   99.94
   0   5   2 3628.99  103.14
   0  -5  -2 3489.83   97.10
   0  -5  -2 3591.45   98.48
   0  -5   2 3647.46  109.30
   0  -5   2 3480.12  106.07
   0   5  -3 1710.21   63.60
   0   5  -3 1541.84   56.20
   0   5   3 1607.66   70.08
   0   5   3 1785.44   65.59
   0  -5  -3 1557.32   63.90
   0  -5  -3 1592.58   55.95
   0  -5   3 1600.38   74.69
   0  -5   3 1657.65   56.50
   0   5  -4   28.58   25.48
   0   5  -4   10.95   18.61
   0   5   4   28.65   33.06
   0   5   4   52.63   27.89
   0  -5  -4   29.56   20.54
   0  -5  -4   13.32   30.48
   0  -5   4   50.25   23.03
   0  -5   4   50.37   28.59
   0   5  -5   41.34   23.91
   0   5   5   36.44   29.96
   0   5   5   38.95   29.33
   0  -5   5   16.17   18.11
   0   5   6 4644.12  130.82
   0   5   6 4619.13  128.15
   0  -5   6 4273.09  141.22
   0   5   7  976.06   57.99
   0   5  -7  884.44   75.99
   0  -5   7  830.71   67.67
   0  -5  -7 1097.12  118.44
   0   5  -8 3004.50  149.71
   0  -5   8 3012.80  193.74
   0  -5  -8 2913.06  146.98
   0   5   9   29.05   33.04
   0   5  -9   53.42   49.86
   0  -5   9   55.56   46.13
   0  -5  -9   27.30   27.13
   0   5  10 3770.02  104.13
   0   5 -10 3802.56  110.87
   0  -5  10 3885.00  145.74
   0  -5 -10 4002.31  140.55
   0   5  11 1303.27  137.93
   0   5 -11 1482.57  112.49
   0  -5  11 1440.49  129.59
   0  -5 -11 1365.08   82.47
   0   5 -12 3246.80  158.44
   0  -5  12 3169.96  161.05
   0  -5 -12 2894.48  107.28
   0   5 -13 1585.04  165.48
   0  -5  13 1414.41  170.48
   0  -5 -13 1469.85  133.54
   0   6  -1   74.72   24.42
   0   6   1   93.93   21.67
   0   6  -1   92.47   19.80
   0   6   1   68.22   34.55
   0   6  -1   47.28   22.52
   0  -6  -1   89.69   20.44
   0  -6  -1  130.37   29.61
   0  -6   1  111.55   33.86
   0   6   252757.57  909.37
   0   6  -252574.25  906.68
   0  -6   251472.20  892.39
   0   6  -3   39.35   22.69
   0   6  -3   48.45   29.94
   0   6   3  -18.18   27.18
   0   6   3    8.74   31.06
   0  -6  -3   18.14   18.45
   0  -6  -3   21.62   21.20
   0  -6   3   32.54   21.42
   0  -6   3   11.58   18.67
   0   6  -450747.01 1756.04
   0   6  -448818.45  851.64
   0   6   451442.83 1779.64
   0   6   449619.79 1714.50
   0  -6  -448769.14  849.06
   0  -6  -448632.54  847.71
   0  -6   450205.25 1740.61
   0  -6   449333.57  859.20
   0   6  -5  318.74   68.30
   0   6   5  330.81  116.50
   0   6   5  360.53  103.47
   0  -6   5  362.46  109.88
   0   6  -619395.07  439.73
   0   6   620343.75  451.95
   0   6   619765.99  442.50
   0  -6   619158.37  442.41
   0   6  -7   41.50   45.91
   0   6   7   45.72   23.74
   0   6   7   22.69   33.38
   0  -6   7   51.80   35.79
   0   6   814845.14  402.21
   0  -6  -814895.77  425.09
   0   6   9  364.05   88.71
   0   6  -9  441.82  171.33
   0  -6   9  268.52  117.33
   0  -6  -9  352.55  114.09
   0   6 -10 3096.97  225.47
   0  -6  10 3597.94  250.09
   0  -6 -10 3126.54  134.11
   0   6 -11   40.28   59.30
   0  -6  11    7.41   40.93
   0  -6 -11   15.33   43.21
   0   6  12 3952.93  241.55
   0   6 -12 3563.13  218.61
   0  -6  12 3422.93  215.48
   0  -6 -12 4088.06  188.24
   0   6 -13  121.99   83.06
   0  -6  13  146.64  124.56
   0  -6 -13   73.24   66.44
   0   7   0   18.39   18.15
   0   7   0    5.97   16.23
   0  -7   0   24.40   23.37
   0  -7   0  -20.14   25.69
   0   7  -1  395.64   24.03
   0   7   1  363.63   29.35
   0   7  -1  393.29   37.58
   0   7   1  318.87   28.88
   0   7  -1  401.93   52.06
   0  -7  -1  309.60   23.83
   0  -7  -1  369.29   27.40
   0  -7   1  369.92   29.66
   0   7  -2   -7.69   34.67
   0   7  -2   17.76   15.61
   0   7   2   22.82   23.64
   0   7   2   39.64   32.99
   0  -7  -2   28.16   22.39
   0  -7  -2   13.32   33.33
   0  -7   2   46.92   28.47
   0  -7   2   13.88   16.56
   0   7  -3 4105.48   99.43
   0   7  -3 3898.50   89.52
   0   7   3 4054.76  128.99
   0   7   3 4041.31   96.43
   0  -7  -3 3952.86   88.48
   0  -7  -3 4120.61   91.25
   0  -7   3 4136.55   98.34
   0  -7   3 3843.59  141.30
   0   7  -414356.64  270.07
   0   7   415148.40  300.01
   0   7   414052.92  265.24
   0   7  -414812.82  286.08
   0  -7   414938.76  292.90
   0  -7  -414559.40  273.03
   0   7  -5  654.30   59.71
   0   7   5  509.02   99.87
   0   7   5  623.54   41.93
   0  -7   5  671.48   60.15
   0   7  -6 2489.30  129.53
   0   7   6 2408.17  121.11
   0   7   6 2633.35  128.03
   0  -7   6 2438.08  123.95
   0   7   7  952.42   73.93
   0   7  -7 1032.86  177.83
   0  -7   7 1015.43   87.67
   0   7  -8 3611.02  173.15
   0  -7   8 4046.47  204.87
   0  -7  -8 4571.97  211.44
   0   7  -9  143.11   71.08
   0  -7   9  348.42   85.17
   0  -7  -9  285.06  107.10
   0   7  10 7915.36  231.83
   0   7 -10 7121.91  213.95
   0  -7  10 7456.70  276.50
   0  -7 -10 7362.90  222.05
   0   7  11 1436.48  117.45
   0   7 -11 1348.75  193.32
   0  -7  11 1365.79  317.46
   0  -7 -11 1445.81  215.33
   0   7  12 4217.17  188.87
   0   7 -12 4579.87  198.47
   0  -7  12 4429.51  268.21
   0  -7 -12 4179.79  207.99
   0   7  13  238.06  116.53
   0   7 -13  134.60   84.74
   0  -7  13  269.90  110.70
   0  -7 -13  198.06  101.79
   0   8   019697.11  349.77
   0   8   020242.45  364.36
   0  -8   020095.16  356.20
   0  -8   019266.52  346.73
   0   8  -120120.47  359.15
   0   8   120202.76  365.40
   0   8  -119705.26  363.50
   0   8   120078.82  361.21
   0   8  -119718.28  374.63
   0  -8  -119519.10  349.64
   0  -8  -120166.70  360.94
   0  -8   119798.00  354.97
   0   8  -2 7378.67  150.32
   0   8  -2 7463.58  146.48
   0   8   2 7563.16  146.60
   0   8   2 7248.22  147.47
   0  -8  -2 7498.55  146.31
   0  -8  -2 7267.44  144.61
   0  -8   2 7468.54  149.13
   0  -8   2 7433.07  154.67
   0   8  -3 2056.04   99.45
   0   8  -3 1785.18   55.29
   0   8   3 2108.78   60.45
   0   8   3 1819.87   58.74
   0  -8  -3 1920.70   56.24
   0  -8  -3 2013.18   60.51
   0  -8   3 1884.91   72.02
   0  -8   3 1737.19   53.87
   0   8  -4 4215.41  159.71
   0   8   4 4500.91  170.23
   0   8   4 4271.15  167.28
   0   8  -4 4526.60  200.69
   0  -8   4 4526.32  201.71
   0  -8  -4 3965.03  150.19
   0   8   510155.15  238.10
   0   8  -510222.16  262.02
   0  -8   510822.14  255.35
   0   8   612563.05  287.24
   0   8  -612549.40  287.42
   0  -8   612905.14  299.76
   0   8   710035.03  291.12
   0   8  -711037.19  319.05
   0  -8   710886.87  321.24
   0   8  -8 5783.14  148.07
   0   8   8 6008.44  205.80
   0   8   8 5878.10  152.57
   0  -8   8 6010.82  156.96
   0   8   9 7830.52  283.61
   0   8  -9 6984.08  260.19
   0  -8   9 7423.88  275.76
   0  -8  -9 7931.77  288.08
   0   8  10 5715.44  188.76
   0  -8  10 5257.22  240.33
   0  -8 -10 5712.33  186.90
   0   8  11 3471.36  118.33
   0   8 -11 2744.30  166.40
   0  -8  11 3484.09  128.29
   0  -8 -11 3257.21  189.81
   0   8  12 1348.68   87.69
   0   8 -12 1199.90  182.54
   0  -8  12 1040.98  155.46
   0  -8 -12  948.79  212.39
   0   8  13  972.22  148.35
   0   8 -13 1001.86  127.05
   0  -8  13  686.12  288.98
   0  -8 -13  895.01   92.61
   0   9   0  -27.99   21.88
   0   9   0   22.02   23.65
   0  -9   0   13.42   17.30
   0  -9   0  -38.84   29.62
   0   9  -1  646.64  216.63
   0   9   1  607.22  109.59
   0   9  -1  564.91   37.28
   0   9   1  657.63  276.86
   0   9  -1  626.13   46.69
   0  -9  -1  629.53   30.72
   0  -9  -1  607.19   72.82
   0  -9   1  611.11   34.70
   0   9  -2  862.29   61.83
   0   9  -2  879.59   37.76
   0   9   2  956.60   38.30
   0   9   2  953.39   68.72
   0  -9  -2  843.41   42.56
   0  -9  -2  896.92   40.45
   0  -9   2  926.26   41.62
   0  -9   2  789.22   48.48
   0   9  -3  231.98   70.91
   0   9   3   67.30   38.37
   0   9   3  199.33   62.07
   0   9  -3  216.22   60.66
   0  -9   3  134.97   44.71
   0  -9  -3  202.63   44.41
   0   9   4  162.22   38.28
   0   9   4  161.44   63.12
   0   9  -4   68.11   34.55
   0  -9  -4   82.93   24.96
   0  -9   4  121.55   34.22
   0   9  -5   78.19   35.74
   0   9   5   44.99   40.09
   0   9   5   54.31   33.45
   0  -9   5   31.37   40.76
   0   9  -6  101.77   69.37
   0   9   6   72.85   44.18
   0   9   6  122.70   31.97
   0  -9   6   65.40   70.77
   0   9  -7 3906.95  185.19
   0   9   7 4164.85  184.51
   0   9   7 3696.33  194.72
   0  -9   7 3929.72  177.03
   0   9  -8  557.44   49.00
   0   9   8  543.25  132.93
   0   9   8  572.23  129.36
   0  -9   8  647.30   76.50
   0   9   9 5260.76  201.75
   0   9  -9 5421.15  199.31
   0  -9   9 5115.67  241.93
   0  -9  -9 5717.07  176.99
   0   9  10  116.51   55.38
   0  -9  10  288.96   70.80
   0  -9 -10   59.73   66.35
   0   9  11 2444.70  188.76
   0   9 -11 1883.36  238.24
   0  -9  11 2126.97  185.87
   0  -9 -11 2306.97  149.03
   0   9  12  205.09   56.57
   0   9 -12  147.53   81.58
   0  -9  12  190.74  102.21
   0  -9 -12  258.77   65.84
   0   9  13 5150.88  318.18
   0   9 -13 5631.79  294.78
   0  -9  13 5335.94  217.23
   0  -9 -13 5930.14  229.33
   0  10   0  977.69   64.71
   0  10   0  978.16   39.85
   0 -10   0  941.52   51.55
   0 -10   0  976.88  100.26
   0  10  -125911.43  460.85
   0  10   126686.86  469.76
   0  10  -125676.65  464.05
   0  10   126225.94  467.59
   0  10  -125910.14  463.93
   0 -10  -124865.98  438.06
   0 -10  -124731.59  453.21
   0 -10   124776.01  445.21
   0  10  -2 1448.50   47.79
   0  10   2 1435.67   51.91
   0  10  -2 1292.28   55.99
   0  10  -2 1361.04   50.28
   0  10   2 1315.69   59.37
   0 -10  -2 1426.72   46.82
   0  10  -334914.85  624.86
   0  10   336454.02  647.65
   0  10   335134.10  634.42
   0  10  -335334.09  633.10
   0 -10   335601.96  629.37
   0 -10  -335864.05  632.97
   0  10   4 5114.36  150.11
   0  10   4 5171.05  152.20
   0  10  -4 5503.89  143.28
   0 -10  -4 4749.20  121.12
   0 -10   4 5174.37  155.20
   0  10  -530517.26  673.33
   0  10   532384.71  701.08
   0  10   531232.83  673.14
   0 -10   531289.91  690.01
   0  10  -6 1784.86   99.78
   0  10   6 1607.25  104.61
   0  10   6 1336.98  117.24
   0 -10   6 1701.31   95.25
   0  10  -711675.97  322.37
   0  10   711876.74  339.85
   0  10   711809.91  324.49
   0 -10   711240.71  328.99
   0  10  -8 1254.26   87.61
   0  10   8 1315.34  220.21
   0  10   8 1292.86  179.97
   0 -10   8  876.02   62.07
   0  10  -9 6689.44  201.61
   0  10   9 6267.27  185.93
   0  10   9 6954.03  202.02
   0 -10   9 6593.49  198.72
   0  10  10 1080.86   60.31
   0 -10  10 1266.82  373.11
   0 -10 -10 1088.09  164.89
   0  10  11 3319.23  174.35
   0  10 -11 3439.84  224.51
   0 -10  11 3680.15  187.95
   0 -10 -11 3596.45  181.45
   0  10  12  266.14  142.00
   0  10 -12  184.76   72.43
   0 -10  12  329.01  100.31
   0 -10 -12  250.89  120.52
   0  10  13  739.25  211.73
   0  10 -13  608.50  115.19
   0 -10  13  726.79  242.31
   0 -10 -13  624.01  272.87
   0  11   0   11.32   15.01
   0  11   0    8.87   15.05
   0 -11   0   -0.17   23.66
   0  11  -1  386.08   53.32
   0  11  -1  468.20   40.03
   0  11  -1  444.18   85.78
   0  11   1  437.65   44.75
   0 -11  -1  371.21   47.20
   0  11  -2  864.44   56.71
   0  11   2  959.60   49.45
   0  11  -2  843.63   58.79
   0  11  -2  931.21   59.97
   0  11   2  955.54   98.39
   0 -11  -2  931.27  101.05
   0  11  -3 1511.28   75.50
   0  11   3 1652.06   74.87
   0  11   3 1530.67   75.62
   0  11  -3 1514.73   75.47
   0 -11   3 1684.19  132.96
   0 -11  -3 1513.24   81.85
   0  11   4  808.05   54.45
   0  11   4  983.39   75.74
   0  11  -4  957.99  130.65
   0 -11  -4  808.59   50.98
   0 -11   4  944.32   62.15
   0  11  -5  297.04   74.66
   0  11   5  353.15  111.04
   0  11   5  358.64  106.41
   0 -11   5  333.77   83.61
   0  11  -6 1290.56   82.48
   0  11   6 1411.74   79.72
   0  11   6 1415.02   85.91
   0 -11   6 1203.53  109.38
   0  11  -7  452.24   99.53
   0  11   7  510.45  172.84
   0  11   7  384.45  138.81
   0 -11   7  630.50   99.16
   0  11  -8 2004.19   86.07
   0  11   8 1894.92   83.67
   0  11   8 1931.08   80.10
   0 -11   8 1869.96  103.15
   0  11  -9 2019.63  125.48
   0  11   9 1900.18  132.45
   0  11   9 1941.94  131.32
   0 -11   9 1906.79  136.42
   0  11  10 3439.28  104.53
   0  11 -10 3593.73  112.32
   0 -11  10 3285.67  192.06
   0 -11 -10 3205.45  241.54
   0  11  11 1161.39   77.95
   0  11 -11 1318.23  121.88
   0 -11  11 1223.50  169.75
   0 -11 -11 1123.39  110.12
   0  11  12 2263.17  122.05
   0  11 -12 1925.54  123.22
   0 -11  12 1801.38  264.73
   0 -11 -12 2301.77  128.99
   0  11  13  725.57  202.74
   0  11 -13  734.45  282.60
   0 -11  13  923.97  144.58
   0 -11 -13 1351.94  150.17
   0  12   025907.76  462.80
   0  12   025195.62  453.95
   0 -12   025477.90  452.12
   0  12  -1 2233.12  121.39
   0  12   1 2346.57   97.64
   0  12  -1 2110.97   87.07
   0  12   1 2213.77   92.44
   0  12  -1 2202.88  142.04
   0 -12  -1 2204.98   92.09
   0  12  -231059.78  549.86
   0  12   232140.46  571.10
   0  12  -231255.05  562.41
   0  12  -231720.55  576.12
   0  12   231016.03  554.53
   0 -12  -230870.97  545.32
   0  12  -3 3433.92   94.62
   0  12   3 3470.26   95.25
   0  12   3 3273.54  150.03
   0  12  -3 3464.51  104.12
   0 -12   3 3500.22   99.59
   0 -12  -3 3118.06  143.57
   0  12  -419922.91  452.04
   0  12   420663.06  452.35
   0  12   420536.27  454.50
   0 -12   420783.00  469.90
   0  12  -5   24.30   27.64
   0  12   5   14.37   25.29
   0  12   5   42.04   19.66
   0 -12   5  -23.95   34.52
   0  12  -6 4864.70  249.94
   0  12   6 4743.82  260.33
   0  12   6 4956.91  216.95
   0 -12   6 4894.37  213.76
   0  12   7   38.35   45.09
   0  12   7   21.08   27.14
   0 -12   7   51.95   37.97
   0  12  -8 6905.05  203.16
   0  12   8 6754.87  193.63
   0  12   8 6699.54  196.04
   0 -12   8 6379.44  191.12
   0  12  -9   71.75   85.64
   0  12   9   96.27   48.43
   0  12   9  138.47   43.75
   0 -12   9  123.49   47.79
   0  12 -10 4336.11  141.42
   0  12  10 3954.38  137.11
   0  12  10 4381.59  140.36
   0 -12  10 3663.19  242.04
   0  12  11   71.17   36.02
   0  12 -11   67.80   52.76
   0 -12  11   63.71   62.46
   0 -12 -11   67.27   59.49
   0  12  12 3631.30  169.15
   0  12 -12 4001.53  180.67
   0 -12  12 3560.71  273.18
   0 -12 -12 3622.29  168.08
   0  13   0   14.44   27.70
   0  13   0  -20.72   39.27
   0 -13   0  -14.00   23.07
   0  13  -1    7.93   14.30
   0  13   1    7.63   17.16
   0  13  -1   31.66   41.01
   0  13   1   28.44   30.77
   0  13  -1   45.31   26.08
   0 -13  -1    8.49   18.64
   0  13  -2  523.53   66.12
   0  13   2  337.50  186.85
   0  13  -2  637.68   67.53
   0  13  -2  669.78   72.18
   0  13   2  735.12   72.04
   0 -13  -2  692.66   74.97
   0  13   3  588.41   88.04
   0  13  -3  610.16   67.49
   0  13  -3  587.21   58.04
   0  13   3  632.45   70.99
   0 -13  -3  594.40   46.48
   0  13   4 3152.23   93.50
   0  13   4 3380.94  139.75
   0 -13   4 3384.49  119.46
   0  13  -5  378.18   85.16
   0  13   5  262.78   79.21
   0  13   5  396.76   80.18
   0 -13   5  307.45   81.50
   0  13  -618150.71  532.36
   0  13   619452.80  511.25
   0  13   618346.64  485.56
   0 -13   617936.82  493.31
   0  13  -7   60.51   55.28
   0  13   7   64.54   53.77
   0  13   7   80.97   34.30
   0 -13   7   85.71   45.50
   0  13  -8 2584.57  284.56
   0  13   8 2356.26  208.99
   0  13   8 2451.53  136.37
   0 -13   8 2752.68  204.22
   0  13   9  148.01   64.07
   0  13   9   82.23   48.61
   0 -13   9  181.22   71.16
   0  13 -10 3842.14  133.71
   0  13  10 3925.95  134.72
   0  13  10 3642.58  126.44
   0 -13  10 3542.17  161.50
   0  13  11  667.89  260.75
   0  13 -11  877.18  130.83
   0 -13  11  653.17   79.12
   0 -13 -11  724.77  102.87
   0  13  12 4822.20  195.48
   0  13 -12 4455.01  244.82
   0 -13  12 4981.98  209.90
   0 -13 -12 4664.37  209.95
   0  14   018937.05  417.37
   0  14   018051.43  411.95
   0  14  -115236.91  336.25
   0  14   114896.52  328.33
   0  14  -115144.36  338.55
   0  14   115392.01  354.57
   0  14  -115245.04  358.30
   0 -14  -114773.21  324.97
   0  14  -213226.35  312.18
   0  14   213722.56  310.39
   0  14  -213391.11  306.66
   0  14  -214041.84  316.09
   0  14   213238.50  303.64
   0 -14  -212659.38  286.46
   0  14   3 9521.82  218.42
   0  14  -3 9133.09  237.61
   0  14   3 8721.04  268.96
   0  14  -3 9070.27  218.36
   0  14  -4 9181.77  286.56
   0  14   4 9623.64  273.14
   0  14   4 9026.63  266.35
   0 -14   4 9000.66  259.77
   0  14  -5 6160.70  186.02
   0  14   5 6421.56  185.95
   0  14   5 6419.40  194.04
   0 -14   5 6217.84  227.12
   0  14  -624970.44  475.07
   0  14   624757.52  509.92
   0  14   624283.13  478.24
   0 -14   623775.21  506.74
   0  14  -716794.58  570.37
   0  14   715159.07  511.53
   0  14   715739.98  532.76
   0 -14   715783.85  549.18
   0  14  -8 8320.34  291.13
   0  14   8 7835.31  221.68
   0  14   8 7908.45  296.32
   0 -14   8 8151.09  234.91
   0  14  -9 2468.47  151.56
   0  14   9 2259.18  174.16
   0  14   9 2281.76  139.35
   0 -14   9 2313.40  210.30
   0  14 -10 1918.45  101.10
   0  14  10 1724.09   88.34
   0  14  10 1962.49  287.43
   0 -14  10 1671.25  157.82
   0  14  11 1211.65   81.93
   0  14 -11 1163.93   99.98
   0 -14  11 1137.73   88.71
   0 -14 -11 1470.76   92.48
   0  14  12  671.47  349.03
   0  14 -12 1246.17  249.74
   0 -14  12 1259.80  157.41
   0 -14 -12 1226.36  237.39
   0  15   0   16.74   19.76
   0  15   0   22.20   21.18
   0  15   0   -6.67   39.60
   0  15  -1  316.84   72.03
   0  15   1  372.98  127.02
   0  15  -1  335.15   71.31
   0  15   1  404.96  156.32
   0  15  -1  400.49  122.55
   0 -15  -1  342.19   40.83
   0  15   2  233.35  121.70
   0  15  -2  321.12  129.40
   0  15  -2  280.07   78.87
   0  15   2  203.07  127.22
   0 -15  -2  178.23   58.64
   0  15   3  931.23  340.13
   0  15  -3 1022.53   92.95
   0  15  -3  886.46   48.58
   0  15   3  833.09   69.87
   0 -15  -3  702.94   32.68
   0  15   4  349.43  108.05
   0  15  -4  393.48  117.34
   0  15   4  432.94  105.38
   0  15  -4  328.30   88.90
   0  15  -5  950.50   80.27
   0  15   5  644.53   47.59
   0  15   5  801.29  135.54
   0 -15   5  788.06  138.53
   0  15  -6  834.90  182.00
   0  15   6  736.12   72.44
   0  15   6  511.41  221.09
   0 -15   6  582.82  153.59
   0  15  -7 1933.77  200.03
   0  15   7 1851.24   94.57
   0  15   7 2035.41  109.53
   0 -15   7 2021.81  126.05
   0  15  -8  664.33   69.58
   0  15   8  686.14  243.38
   0  15   8  700.20  165.49
   0 -15   8  738.95   72.83
   0  15  -9 6067.75  194.12
   0  15   9 6171.98  189.53
   0  15   9 5625.76  237.55
   0 -15   9 5851.76  197.23
   0  15 -10  163.47  161.98
   0  15  10  192.42  110.98
   0  15  10  377.63  112.80
   0 -15  10  260.74   93.59
   0  15 -11 2431.67  149.52
   0  15  11 2401.44  122.76
   0  15  11 2681.31  143.53
   0 -15  11 2006.89  157.98
   0  15  12  268.63  135.88
   0  15 -12  202.82   75.95
   0 -15  12  290.82  149.91
   0 -15 -12  245.27   84.57
   0  16   0 1023.92  110.50
   0  16   0 1163.76   60.67
   0  16   0 1087.90   74.69
   0  16  -124874.16  665.52
   0  16   125856.82  183.59
   0  16  -125662.53  191.26
   0  16   125936.69  214.33
   0  16  -125957.17  242.57
   0 -16  -124208.00  649.69
   0  16   2  340.48   88.00
   0  16  -2  247.79   76.48
   0  16   2  196.71  100.68
   0  16  -2  271.51   76.87
   0 -16  -2  160.46   43.77
   0  16   322248.53  603.55
   0  16  -323010.77  660.47
   0  16   322199.74  632.06
   0  16  -322773.00  625.04
   0  16   4 1360.65   74.54
   0  16  -4 1332.89   78.33
   0  16   4 1332.03  102.36
   0  16  -4 1332.20  147.20
   0  16  -510826.45  234.86
   0  16   510670.25  216.52
   0  16   510979.78  237.79
   0 -16   510107.62  238.53
   0  16  -6  496.64  160.73
   0  16   6  347.74  110.06
   0  16   6  426.88  198.25
   0 -16   6  437.07   78.06
   0  16  -7  888.08   92.05
   0  16   7  683.98  135.53
   0  16   7  685.00   98.40
   0 -16   7  903.00   81.03
   0  16  -8   53.08   40.65
   0  16   8   27.09   27.18
   0  16   8   46.97   45.91
   0 -16   8   42.76   23.88
   0  16  -9 5387.07  163.42
   0  16   9 4720.14  258.40
   0  16   9 4546.47  147.89
   0 -16   9 5209.67  164.93
   0  16 -10  186.71  112.80
   0  16  10  185.38   93.57
   0  16  10  190.06   90.84
   0 -16  10  199.75  123.68
   0  16 -11 1415.96  112.83
   0  16  11 1154.08   66.99
   0  16  11 1309.87  217.18
   0 -16  11 1437.75   99.69
   0  17   0   14.60    9.34
   0  17   0    2.42   12.82
   0  17   0  -11.65   45.09
   0  17   1   53.02   37.63
   0  17  -1  101.93   26.78
   0  17   1  -57.01   54.37
   0  17  -1   83.60   61.37
   0 -17  -1   14.75   13.82
   0  17   2   88.16   59.90
   0  17  -2  146.40   60.07
   0  17  -2  127.77   49.73
   0  17  -3  705.92  148.59
   0  17   4 2544.53  151.02
   0  17  -4 2652.29  139.81
   0  17   4 2919.35  166.24
   0  17  -4 2868.99  174.30
   0  17   5 1352.30  116.28
   0  17  -5 1668.93   70.91
   0  17   5 1527.38   68.08
   0  17  -5 1633.93  140.28
   0  17  -6 1643.06  171.92
   0  17   6 1273.80  130.26
   0  17   6 1524.53  120.37
   0 -17   6 1359.35   96.89
   0  17  -7 1912.67  100.06
   0  17   7 1634.16   84.05
   0  17   7 1833.04  159.13
   0 -17   7 1660.77  124.34
   0  17  -8 1650.25  184.23
   0  17   8 1734.26  108.83
   0  17   8 1727.88  120.43
   0 -17   8 1697.17  132.75
   0  17  -9 1678.92  125.05
   0  17   9 1826.79   99.61
   0  17   9 2063.25  105.83
   0 -17   9 1922.07  140.75
   0  17 -10 1542.07  161.67
   0  17  10 1333.74   72.26
   0  17  10 1353.37  249.95
   0 -17  10 1405.38  272.36
   0  17 -11 1039.48  238.15
   0  17  11 1423.88  104.12
   0  17  11 1235.63  121.98
   0 -17  11 1009.49  268.66
   0  18   019149.84  511.11
   0  18   019687.44  197.37
   0  18   1  958.84   62.50
   0  18  -1  939.69   90.11
   0  18   1 1002.05   92.43
   0  18  -1  893.52   95.56
   0  18   214542.58  404.90
   0  18  -213987.17  383.55
   0  18   214223.62  387.63
   0  18  -213911.91  378.65
   0  18   3  485.79   82.26
   0  18  -3  423.52  116.72
   0  18   3  624.54  147.86
   0  18  -3  574.33   87.05
   0  18   415232.39  532.80
   0  18  -416920.12  579.91
   0  18   416526.90  558.47
   0  18  -416216.89  547.78
   0  18   5 1962.06   90.47
   0  18  -5 1822.02  158.04
   0  18   5 2223.74  119.63
   0  18  -5 2029.64  109.67
   0  18   611022.65  286.18
   0  18  -611117.88  296.77
   0  18   611085.12  301.61
   0  18  -611464.75  307.44
   0  18  -7  911.16  107.98
   0  18   7  817.61   56.15
   0  18   7  886.99  134.48
   0 -18   7  954.45  261.05
   0  18   8 5298.42  151.03
   0  18   8 5493.46  164.88
   0  18  -8 5246.59  162.38
   0  18  -9 1229.42  175.24
   0  18   9 1029.90  118.00
   0  18   9 1213.46  180.93
   0 -18   9 1261.21  233.16
   0  18 -10 3573.30  163.31
   0  18  10 3536.60  174.86
   0  18  10 3384.28  162.27
   0 -18  10 3650.42  167.13
   0  18 -11  423.22  197.31
   0  18  11  594.52  138.29
   0  18  11  542.00  175.86
   0 -18  11  431.14  102.42
   0  19   0   18.47   23.45
   0  19   0    9.30   50.76
   0  19   1   16.34   27.89
   0  19  -1   19.61   16.93
   0  19   1   13.16   29.67
   0  19  -1   48.92   31.00
   0  19   2  629.74  188.02
   0  19  -2  841.45  111.97
   0  19   2  751.87  242.41
   0  19  -2  780.00   76.78
   0  19   3  646.11   39.97
   0  19  -3  646.72   69.03
   0  19   3  623.24  103.87
   0  19  -3  786.56  173.83
   0  19   4 1030.11  101.90
   0  19  -4 1742.02  185.99
   0  19   5    3.23   21.00
   0  19  -5   22.30   22.14
   0  19   5   34.96   54.17
   0  19  -5   22.68   59.16
   0  19   6 2130.99  214.38
   0  19  -6 2080.33  166.86
   0  19   6 2245.22  155.61
   0  19  -6 2235.51  188.38
   0  19   7  356.92  153.92
   0  19   7  306.16   85.82
   0  19  -7  500.11  150.81
   0  19  -8 3047.52  145.47
   0  19   8 3262.56  158.67
   0  19   8 3196.07  211.83
   0 -19   8 3432.61  270.98
   0  19  -9  237.26   98.58
   0  19   9  251.75  130.92
   0  19   9  131.10   88.10
   0 -19   9  407.16   90.27
   0  19 -10 1933.97  161.02
   0  19  10 1683.76  111.27
   0  19  10 1775.79  213.77
   0 -19  10 1685.75  270.68
   0  20   0 5408.29  193.74
   0  20   0 5391.44  204.24
   0  20   1 7750.90  267.23
   0  20  -1 7719.97  274.04
   0  20   1 8159.79  291.23
   0  20  -1 7636.98  276.38
   0  20   213019.44  435.09
   0  20  -212663.95  459.52
   0  20   212778.12  438.50
   0  20  -212469.71  462.14
   0  20   3 4969.48  170.04
   0  20  -3 4820.12  165.69
   0  20   3 4974.95  156.77
   0  20  -3 5047.50  167.00
   0  20   4 6104.61  166.52
   0  20  -4 6030.80  205.68
   0  20   4 5578.79  259.16
   0  20  -4 6076.02  184.22
   0  20   5 3452.03   97.74
   0  20  -5 3673.71  146.88
   0  20   5 3691.78  131.74
   0  20  -5 3726.07  187.86
   0  20   6 7459.41  208.14
   0  20  -6 7249.29  248.48
   0  20   6 6985.29  211.96
   0  20  -6 7321.57  306.11
   0  20   7 3185.86  187.16
   0  20  -7 2693.85  160.34
   0  20   7 2685.06  164.98
   0  20  -7 2819.64  207.40
   0  20   8 4296.34  180.03
   0  20   8 4451.96  195.73
   0  20  -8 4353.70  193.51
   0  20  -9 1199.76  151.92
   0  20   9 1154.55   62.16
   0  20   9 1024.36  108.02
   0 -20   9  937.32  141.13
   0  20 -10 2160.96   99.65
   0  20  10 2035.05  151.73
   0  20  10 1976.67  217.01
   0 -20  10 2037.34  209.92
   0  21   0   10.20   13.86
   0  21   0   27.91   23.55
   0  21   1  123.72   31.19
   0  21  -1   44.25   16.90
   0  21   1  141.84   77.29
   0  21  -1  152.46   71.11
   0  21   2  552.17  102.23
   0  21  -2  487.81  122.94
   0  21   2  572.64  147.63
   0  21  -2  678.96  149.55
   0  21   3  162.61   31.68
   0  21  -3  168.81   58.23
   0  21   3  172.97  116.44
   0  21   4   -9.05   29.37
   0  21  -4   22.43   35.41
   0  21   4    5.81   31.87
   0  21  -4   15.42   47.01
   0  21   5 1551.96   93.07
   0  21  -5 1743.90  110.15
   0  21   5 1463.75  105.25
   0  21  -5 1746.96  128.50
   0  21   6   49.08   39.84
   0  21  -6   38.20   27.50
   0  21   6   70.64   66.07
   0  21  -6   64.04   43.26
   0  21   7 1357.34  128.12
   0  21  -7 1484.26   95.24
   0  21   7 1338.97  207.68
   0  21  -7 1485.89  214.21
   0  21   8   29.31   36.17
   0  21  -8   81.66   36.33
   0  21   8   96.80   38.23
   0  21  -8   52.67   56.24
   0  21   9 1563.68   70.23
   0  21  -9 1293.85  201.54
   0  21   9 1309.64  181.80
   0  21  -9 1408.83  233.24
   0  21 -10  158.16   87.89
   0  21  10  337.84  116.52
   0  21  10  399.24  112.96
   0 -21  10  247.13  114.61
   0  22   0   13.84   30.15
   0  22   0   -7.99   44.70
   0  22   110528.18  268.77
   0  22  -110065.12  299.77
   0  22   110739.52  289.88
   0  22  -110712.98  336.58
   0  22   2  125.51   45.40
   0  22  -2  109.49   37.64
   0  22   2   99.23   27.71
   0  22  -2  218.60   77.88
   0  22   3 7451.71  230.90
   0  22  -3 7346.29  243.83
   0  22   3 7386.93  216.62
   0  22  -3 7787.79  245.84
   0  22   4   -1.28   23.36
   0  22  -4   24.41   38.57
   0  22   4   51.30   34.42
   0  22  -4   31.36   23.59
   0  22   5 6034.28  151.58
   0  22  -5 6135.98  166.73
   0  22   5 6540.20  185.65
   0  22  -5 5672.60  280.69
   0  22   6   43.47   33.47
   0  22  -6   27.35   34.56
   0  22   6  -15.61   35.52
   0  22  -6   70.08   46.04
   0  22   7 7678.83  312.08
   0  22  -7 7759.94  301.72
   0  22   7 7719.64  304.12
   0  22  -7 8507.69  333.80
   0  22   8  170.91   70.87
   0  22  -8  131.00   58.74
   0  22   8   97.86   64.10
   0  22  -8  184.93   78.91
   0  22  -9 3845.78  201.35
   0  22   9 3870.88  166.25
   0  22  -9 3623.04  159.16
   0  23   0   20.36   23.63
   0  23   0   52.71   23.38
   0  23   1 1248.72   74.22
   0  23  -1  995.55  157.64
   0  23   1 1232.01  315.29
   0  23  -1 1134.97  163.12
   0  23   2  113.32   44.45
   0  23  -2   44.60   24.49
   0  23   2   59.10   84.24
   0  23  -2   38.61   38.33
   0  23   3 1529.25  117.96
   0  23  -3 1240.41  130.99
   0  23   3 1376.74   97.34
   0  23  -3 1411.04  226.54
   0  23   4  233.45   84.38
   0  23  -4  264.21  103.91
   0  23   4  268.01  149.68
   0  23  -4  303.92  136.63
   0  23   5  127.65  107.64
   0  23  -5  382.46  118.86
   0  23   5  178.55   60.31
   0  23  -5  392.13  130.33
   0  23   6  128.44   59.35
   0  23  -6  153.06   84.47
   0  23   6  188.30  123.21
   0  23  -6  224.63   89.13
   0  23  -7 1009.94   66.59
   0  23   7  574.21  264.10
   0  23  -7  794.58  140.63
   0  23  -8  963.05  113.77
   0  23   8  772.06  131.49
   0  23  -8  700.56  171.34
   0  23  -9 1333.13   85.57
   0  23   9 1222.77  220.09
   0  23  -9 1615.37  115.12
   0  24   0 7947.59  214.07
   0  24   0 8159.19  236.36
   0  24   1 1560.91  116.29
   0  24  -1 1775.27  135.60
   0  24   1 1738.29  161.63
   0  24  -1 1582.90  209.49
   0  24   2 7566.31  177.27
   0  24  -2 7652.11  235.25
   0  24   2 7726.21  210.75
   0  24  -2 7817.64  203.91
   0  24   3 2050.41  135.14
   0  24  -3 2034.24  129.50
   0  24   3 2154.02  165.21
   0  24  -3 2051.50  135.73
   0  24  -4 8588.87  355.15
   0  24   4 7789.58  458.25
   0  24  -4 8437.11  359.28
   0  24  -5 1032.97  165.91
   0  24   5  963.67  151.10
   0  24  -5 1030.88  123.87
   0  24  -6 4363.41  209.86
   0  24   6 4045.83  201.70
   0  24  -6 4094.56  207.64
   0  24  -7  436.92  190.05
   0  24   7  477.82   73.66
   0  24  -7  516.14  186.68
   0  24  -8 1760.59  274.72
   0  24   8 1856.12  149.43
   0  24  -8 1719.60  110.42
   0  25   0   35.89   24.43
   0  25   0   26.94   54.73
   0  25   1    6.00    8.76
   0  25  -1    0.09   22.00
   0  25   1   26.13   30.88
   0  25  -1  -28.54   52.24
   0  25  -2   30.10   30.95
   0  25   2   -0.84   44.46
   0  25  -2   56.64   33.50
   0  25  -3   40.42   44.60
   0  25   3   36.12   18.86
   0  25  -3   60.86   42.42
   0  25  -4  735.22   97.36
   0  25   4  478.44  158.86
   0  25  -4  650.09  200.58
   0  25  -5   -4.98   34.00
   0  25   5  -10.59   43.77
   0  25  -5   49.00   56.16
   0  25  -6  573.09   87.23
   0  25   6  410.76  125.42
   0  25  -6  499.93  162.97
   0  25  -7   34.05   48.73
   0  25   7   27.20   35.44
   0  25  -7   34.78   52.19
   0  26   0 4517.88  197.38
   0  26   1 1223.92  165.20
   0  26  -1 1432.86   86.16
   0  26   2 4176.34  258.59
   0  26  -2 4449.56  192.10
   0  26   3 1616.25  116.45
   0  26  -3 1336.85  281.17
   0  26   4 4735.81  229.16
   0  26  -4 4332.65  308.21
   0  26  -5 1540.14   67.16
   0  26   5 1835.86   93.54
   0  26  -5 1757.60  105.99
   0  26   6 4635.70  185.46
   0  26  -6 4378.42  260.85
   0  27   0   33.14   32.12
   0  27   1   67.62   45.35
   0  27  -1   79.05   49.39
   0  27   2  204.63  103.08
   0  27  -2  216.66  125.34
   0  27   3   56.59   44.89
   0  27  -3  204.59   62.84
   0  27   4  234.00  124.90
   0  27  -4  290.54  117.90
   0  27   5  929.78  265.72
   0  27  -5  923.39  210.94
   0  27   6  321.06  161.76
   0  27  -6  380.85  175.64
   0  28   0   50.44   35.97
   0  28   111348.05  184.98
   0  28  -111329.85  481.22
   0  28   2  228.83  110.91
   0  28  -2  171.85   91.86
   0  28   3 6005.35  222.03
   0  28  -3 6235.67  230.84
   0  28   4   60.37   37.80
   0  28  -4   77.96   56.69
   0  29   0   26.03   18.48
   0  29   1 1141.09  164.38
   0  29   2   37.40   37.35
   0  29  -2   22.80   51.32
   0  29   3  348.10  150.25
   0  29  -3  521.77  138.49
  -1   0  14  308.16  141.69
   1   0 -14  260.20  135.92
  -1   0  13   56.29   36.46
   1   0 -13  118.78   96.13
  -1   0  12   76.72   55.72
   1   0 -12   57.47   50.99
  -1   0  11   35.52   43.89
   1   0 -11   -4.83   47.10
  -1   0  10  259.15   98.96
   1   0 -10  238.37   81.78
  -1   0   9   69.66   61.57
   1   0  -9   10.40   37.53
  -1   0   8 3053.76  165.50
   1   0  -8 2965.46  168.79
  -1   0   7   64.49   34.15
   1   0  -7   29.15   18.38
  -1   0   611073.44  254.55
   1   0  -610772.36  218.11
  -1   0   5   19.96   28.62
   1   0  -5   11.93   35.81
   1   0  -5    8.66    8.10
   1   0  -5  -11.94   34.36
  -1   0   419276.61  351.70
   1   0  -417864.15  345.78
   1   0  -418616.67  335.97
   1   0  -418903.38  345.87
  -1   0   3  -46.99   34.36
   1   0  -3   22.33   20.71
   1   0  -3   20.10   21.73
   1   0  -3   19.43   36.74
   1   0  -1   -2.67   16.86
   1   0  -1   27.23    8.58
   1   0  -1    3.40    5.70
   1   0  -1   -1.30   11.01
   1   0   1   -7.99   24.84
  -1   0  -1   16.84   16.20
  -1   0  -1   14.04   12.41
   1   0   1    1.00   10.02
   1   0   227160.33  488.37
  -1   0  -227187.39  478.40
   1   0   3  -30.27   42.12
  -1   0  -3  -12.94   37.42
  -1   0  -3    9.94   22.07
   1   0   3  -17.93   23.54
   1   0   410336.35  208.89
  -1   0  -410290.09  199.68
  -1   0  -410135.22  227.74
   1   0   5   26.52   29.20
  -1   0  -5    1.59   25.09
   1   0   620959.60  465.08
  -1   0  -619312.38  435.26
   1   0   7  122.75   89.93
  -1   0  -7   19.98   29.52
   1   0   818955.08  506.34
  -1   0  -819555.88  523.07
   1   0   9   27.64   41.99
  -1   0  -9   23.44   15.69
   1   0  1010062.02  289.37
  -1   0 -1010171.93  312.14
   1   0  11   51.18   56.89
  -1   0 -11   69.39   52.09
   1   0  1210299.54  193.23
  -1   0 -12 9616.47  363.58
   1   0  13   86.31   38.46
  -1   0 -13    2.53   44.14
   1   1 -14 4058.05  289.59
  -1  -1  14 3358.24  327.57
   1  -1 -14 3774.24  308.59
  -1   1  13 1917.81  235.16
   1   1 -13 1289.51  331.60
  -1  -1  13 1690.29   94.83
   1  -1 -13 1872.78   93.59
  -1   1  12 7472.86  394.98
   1   1 -12 8631.35  363.20
  -1  -1  12 8247.22  355.10
   1  -1 -12 8531.17  371.13
  -1   1  11 2363.31  264.93
   1   1 -11 2540.62  160.22
  -1  -1  11 2929.98  190.10
   1  -1 -11 2858.13  254.99
  -1   1  10 6722.90  281.70
   1   1 -10 7513.43  219.55
  -1  -1  10 6887.37  275.99
   1  -1 -10 7261.79  211.68
  -1   1   9 2765.82  136.94
   1   1  -9 2529.47  140.90
  -1  -1   9 2267.67  124.06
   1  -1  -9 2631.75  140.87
  -1   1   8 7764.24  237.94
   1   1  -8 7761.17  234.32
  -1  -1   8 8352.07  254.85
   1  -1  -8 7259.42  256.22
  -1   1   7 5851.70  155.47
   1   1  -7 5668.84  149.38
  -1  -1   7 6334.06  168.62
   1  -1  -7 5872.18  154.12
  -1   1   613949.89  276.72
   1   1  -613076.90  255.14
  -1  -1   613882.81  310.63
   1  -1  -613468.14  259.25
  -1   1   5 1926.97  101.95
   1   1  -5 1840.28   92.64
   1   1  -5 1938.24   64.56
  -1  -1   5 2061.11   76.05
   1  -1  -5 2012.40   66.71
   1  -1  -5 1860.28   58.29
   1  -1  -5 2000.29   67.10
  -1   1   4 6339.86  131.83
   1   1  -4 6283.64  130.12
   1   1  -4 6114.70  144.38
  -1  -1   4 6417.81  156.00
   1  -1  -4 6105.86  126.51
   1  -1  -4 6121.49  122.85
   1  -1  -4 6222.98  130.75
  -1  -1   4 5956.70  121.44
  -1   1   3 2162.46   70.76
   1   1  -3 2125.93   67.22
   1   1  -3 2009.80   75.84
  -1  -1   3 1755.72   82.25
   1  -1  -3 2068.16   90.10
   1  -1  -3 1972.88   62.39
  -1  -1   3 2069.78   63.05
   1  -1  -3 2087.65   69.15
   1   1  -222812.48  401.45
  -1   1   222961.85  401.96
  -1  -1   223871.35  420.96
  -1   1   1 9541.20  168.53
   1   1  -1 9324.80  171.24
   1   1  -1 9301.87  163.12
   1  -1  -1 9298.54  171.73
   1  -1  -1 9131.36  161.03
   1  -1  -1 9466.76  169.07
  -1  -1   1 9688.92  170.83
   1   1   010730.80  193.42
  -1   1   010352.02  184.86
  -1   1   010476.43  183.41
   1  -1   010959.49  194.10
  -1  -1   010977.14  197.52
  -1   1  -1 4998.09  128.18
   1   1   1 5035.66  132.14
  -1   1  -1 5123.71  129.68
   1  -1   1 5093.51  131.48
  -1  -1  -1 5156.95  133.78
  -1  -1  -1 5101.43  129.80
   1  -1   1 4881.77  123.33
  -1   1  -210343.36  194.99
   1   1   211074.43  207.60
  -1   1  -210663.27  193.26
   1  -1   210918.21  203.15
  -1  -1  -210468.37  194.92
  -1  -1  -210505.98  189.94
  -1  -1  -210592.40  194.62
   1   1   3 2338.43   83.95
  -1   1  -3 1937.20   61.72
  -1   1  -3 2397.10   73.84
   1  -1   3 2221.63  131.83
  -1  -1  -3 2292.34   74.17
  -1  -1  -3 2089.40   61.98
   1  -1   3 2092.49   65.12
  -1  -1  -3 2081.55   65.58
   1   1   4 1224.54   54.08
  -1   1  -4 1126.78   46.29
  -1   1  -4 1225.62   53.41
   1  -1   4 1326.93   63.11
  -1  -1  -4 1168.40   53.37
  -1  -1  -4 1113.95   42.09
  -1  -1  -4 1144.37   47.00
   1  -1   4 1136.61   45.89
   1   1   5  991.83   66.33
  -1   1  -5 1076.13   94.91
   1  -1   5  986.78   60.51
  -1  -1  -5  841.72   51.95
   1   1   6  142.22   45.84
  -1   1  -6  188.74   62.11
   1  -1   6  175.41   42.94
  -1  -1  -6  158.43   47.78
   1   1   7 1033.93   77.31
  -1   1  -7  957.88   74.47
   1  -1   7 1135.82   79.11
  -1  -1  -7 1026.81   64.95
   1   1   8  -22.88   53.90
  -1   1  -8   42.46   29.79
   1  -1   8   34.45   49.56
  -1  -1  -8   27.63   32.52
   1   1   9   10.25   57.59
  -1   1  -9   58.91   33.25
   1  -1   9  103.16   95.23
  -1  -1  -9   43.37   22.79
   1   1  10  206.55  163.13
  -1   1 -10  374.89  130.98
   1  -1  10  343.32  152.15
  -1  -1 -10  229.54   65.07
   1   1  11   41.31   29.68
  -1   1 -11   44.92   55.62
   1  -1  11   26.91   45.63
  -1  -1 -11   80.20   62.48
   1   1  12   85.88   79.38
  -1   1 -12   85.17   81.59
   1  -1  12  192.38   70.28
  -1  -1 -12  204.04   95.29
   1   1  13  155.55   99.11
  -1   1 -13  263.15  162.93
   1  -1  13  205.21   81.44
  -1  -1 -13  307.88  158.35
   1   2 -14   87.49   80.31
  -1  -2  14   18.66   50.39
   1  -2 -14   54.37   76.76
   1   2 -13   18.78   59.88
  -1  -2  13   90.44   35.52
   1  -2 -13   47.34   44.01
  -1   2  12   -3.22   55.51
   1   2 -12   27.56   43.69
  -1  -2  12   14.05   70.28
   1  -2 -12   73.38   44.62
  -1   2  11   92.32   35.06
   1   2 -11   73.68   54.22
  -1  -2  11   98.68   63.50
   1  -2 -11   56.38   54.15
  -1   2  10  386.67   99.78
   1   2 -10  524.18  144.23
  -1  -2  10  373.52  125.77
   1  -2 -10  428.33  158.58
  -1   2   9 5486.16  154.51
   1   2  -9 5747.80  150.76
  -1  -2   9 5503.01  154.25
   1  -2  -9 5214.81  180.72
  -1   2   8  676.51   71.65
   1   2  -8  749.79  171.99
  -1  -2   8  610.64  136.84
   1  -2  -8  937.22  196.23
  -1   2   7 3341.93  107.81
   1   2  -7 3318.36  104.76
  -1  -2   7 3544.01  113.01
   1  -2  -7 3189.75  105.77
  -1   2   6 1405.04   98.17
   1   2  -6 1391.92   78.49
  -1  -2   6 1264.91   67.28
   1  -2  -6 1442.75  118.37
  -1   2   5 1531.24   71.31
   1   2  -5 1540.85  133.37
  -1  -2   5 1446.46   97.51
   1  -2  -5 1480.13   51.51
   1  -2  -5 1419.88   51.58
  -1  -2   5 1460.83   72.02
   1  -2  -5 1457.60   56.49
   1   2  -4   32.65   35.00
  -1   2   4    6.44   25.39
   1   2  -4   51.27   29.50
  -1   2   4   23.47   18.49
   1  -2  -4    8.12   22.57
   1  -2  -4   10.13   15.67
  -1  -2   4   53.94   23.01
  -1  -2   4    3.08   26.51
   1   2  -318421.19  329.54
   1   2  -316712.59  302.66
  -1   2   318984.70  338.63
  -1   2   318152.60  326.25
   1  -2  -317489.59  311.71
   1  -2  -317971.95  322.26
  -1  -2   318537.78  336.10
  -1  -2   316779.48  299.94
  -1   2   228492.61  496.27
   1   2  -227427.45  481.55
   1  -2  -228571.98  496.47
  -1  -2   227850.78  491.72
  -1   2   1 5340.50  133.76
  -1   2   1 4997.04  125.76
   1   2  -1 5109.80  134.43
   1   2  -1 4923.74  122.96
   1  -2  -1 4694.99  117.76
   1  -2  -1 4914.61  123.52
  -1  -2   1 4739.96  125.76
  -1  -2   1 4826.68  120.73
  -1   2   0 5288.28  136.24
  -1   2   0 5684.72  103.61
   1   2   0 5362.02  140.86
   1   2   0 5410.31  133.11
  -1  -2   0 5506.73  106.89
  -1  -2   0 5488.90  100.26
   1  -2   0 5418.09  135.17
   1  -2   0 5193.75  129.58
   1   2   129051.76  510.48
  -1   2  -2 6820.42  132.07
  -1   2  -2 7107.17  134.56
   1  -2   2 7148.34  145.82
  -1  -2  -2 6498.44  128.97
  -1  -2  -2 7192.13  133.89
   1  -2   2 7133.93  134.12
  -1   2  -313509.93  249.95
   1   2   313741.36  257.33
  -1   2  -313092.36  242.62
   1  -2   313526.91  255.34
  -1  -2  -313537.08  252.23
  -1  -2  -312979.83  246.65
   1  -2   312517.36  241.00
  -1  -2  -313028.83  237.74
   1   2   427484.60  514.33
  -1   2  -426188.64  468.69
  -1   2  -427092.01  479.30
   1  -2   427507.68  497.83
  -1  -2  -427586.30  491.24
  -1  -2  -428245.38  498.56
   1  -2   426139.52  461.59
  -1  -2  -426700.07  481.71
   1   2   532688.55  604.29
  -1   2  -531769.97  574.81
   1  -2   533183.41  597.11
  -1  -2  -531521.78  566.15
   1   2   6 8175.26  203.72
  -1   2  -6 8167.95  197.20
   1  -2   6 7638.03  195.09
  -1  -2  -6 7753.15  186.97
   1   2   713285.89  313.21
  -1   2  -712555.00  287.18
   1  -2   712517.37  296.34
  -1  -2  -712274.54  280.44
   1   2   8 6505.02  205.96
  -1   2  -8 6529.14  193.96
   1  -2   8 6418.79  200.06
  -1  -2  -8 5773.02  209.66
   1   2   9 6472.25  247.25
  -1   2  -9 5841.04  265.60
   1  -2   9 6622.66  252.54
  -1  -2  -9 6608.49  245.64
   1   2  10 2437.54  131.85
  -1   2 -10 2107.97  102.66
   1  -2  10 2179.96  135.09
  -1  -2 -10 2245.51  110.93
   1   2  11 8751.67  262.93
  -1   2 -11 8602.39  248.76
   1  -2  11 9036.85  270.73
  -1  -2 -11 8776.36  256.03
   1   2  12 1955.03  243.97
  -1   2 -12 2289.08   94.64
   1  -2  12 2156.02  107.04
  -1  -2 -12 2115.85  148.78
   1   2  13 3307.68  286.46
  -1   2 -13 3630.60  169.11
   1  -2  13 3036.54  252.10
  -1  -2 -13 3318.25  152.53
  -1   3  14   43.82   34.48
   1   3 -14   59.13   89.65
  -1  -3  14  -11.00   43.65
   1  -3 -14   -5.33   35.16
  -1   3  13 6214.91  294.63
   1   3 -13 7013.85  324.62
  -1  -3  13 7188.35  336.15
   1  -3 -13 7414.16  197.53
   1   3 -12   50.75   99.47
  -1  -3  12   73.56   45.77
   1  -3 -12   59.80   51.16
   1   3 -1110484.56  293.86
  -1  -3  1111086.41  344.78
   1  -3 -1110503.63  309.14
  -1   3  10  410.69  113.28
   1   3 -10  351.69   94.24
  -1  -3  10  615.95  165.14
   1  -3 -10  370.46  124.69
  -1   3   939247.16  753.92
   1   3  -940316.91  316.54
  -1  -3   939353.98  722.33
   1  -3  -939580.85  740.98
  -1   3   8  118.35   53.98
   1   3  -8  127.58   62.56
  -1  -3   8  179.99   47.37
   1  -3  -8  123.81   61.54
  -1   3   725221.76  550.79
   1   3  -725860.94  557.73
  -1  -3   724851.14  555.73
   1  -3  -724996.67  546.15
  -1   3   6  882.19  131.96
   1   3  -6  929.74  113.79
  -1  -3   6  963.13   69.62
   1  -3  -6  788.53   95.57
  -1   3   540316.96  712.54
  -1   3   542863.95  757.76
   1   3  -542197.24  745.27
   1  -3  -541679.83  735.62
  -1  -3   542862.93  781.79
   1   3  -4 3631.55   87.69
   1   3  -4 3682.07   89.48
  -1   3   4 3453.64   81.84
  -1   3   4 3306.78   81.71
   1  -3  -4 3563.52   82.24
   1  -3  -4 3349.53   78.52
  -1  -3   4 3494.83   93.68
  -1  -3   4 3479.51   81.31
   1   3  -336301.49  637.36
  -1   3   338677.39  675.64
  -1   3   337798.09  662.45
  -1  -3   336735.93  646.33
   1  -3  -337524.15  655.20
   1  -3  -336609.20  644.42
  -1  -3   336113.88  638.27
   1   3  -2   74.25   37.09
   1   3  -2   71.14   39.27
  -1   3   2   42.96   17.85
  -1   3   2   22.79   37.97
   1  -3  -2   46.04   30.70
   1  -3  -2   86.88   16.85
  -1  -3   2   42.29   42.96
  -1  -3   2   93.60   23.99
  -1   3   1 6345.81  112.69
  -1   3   1 6196.99  116.50
   1   3  -1 6009.28  119.71
   1   3  -1 6371.22  117.30
   1  -3  -1 6204.02  110.71
   1  -3  -1 6055.33  112.55
  -1  -3   1 6296.27  124.04
  -1  -3   1 6113.71  111.63
  -1   3   0 2742.40   72.81
  -1   3   0 2778.85   73.33
   1   3   0 2785.29   84.90
   1   3   0 2863.29   75.72
  -1  -3   0 2675.01   79.01
  -1  -3   0 2886.95   75.89
   1  -3   0 2677.45   68.51
   1  -3   0 2725.41   82.07
  -1   3  -1 9110.47  165.49
  -1   3  -1 9207.08  166.01
   1   3   1 9300.01  174.78
   1   3   1 8998.42  163.11
  -1  -3  -1 9257.84  179.11
  -1  -3  -1 8857.71  159.06
   1  -3   1 8859.93  167.08
  -1   3  -2 4037.24  109.09
  -1   3  -2 3812.03  105.21
   1   3   2 3983.99  116.31
   1   3   2 4067.28  109.85
  -1  -3  -2 3717.64  114.07
  -1  -3  -2 3999.93  105.68
   1  -3   2 3989.12  108.65
   1  -3   2 3945.94  105.76
  -1   3  -313018.40  240.07
  -1   3  -312652.32  234.89
   1   3   313275.00  249.27
   1   3   313321.08  245.36
  -1  -3  -313039.13  243.92
  -1  -3  -313064.63  239.25
   1  -3   313456.67  253.05
   1  -3   312460.14  229.80
  -1   3  -4 2720.95  108.89
   1   3   4 2578.25  107.21
  -1   3  -4 2702.13   79.16
   1  -3   4 2722.36   81.51
  -1  -3  -4 2652.99   84.87
  -1  -3  -4 2773.78   70.00
   1  -3   4 2691.68   69.47
  -1  -3  -4 2710.67   73.17
   1   3   514924.01  288.33
  -1   3  -514395.65  274.63
   1  -3   514811.56  284.34
  -1  -3  -514233.72  267.17
   1   3   6   97.10   31.91
  -1   3  -6  167.99   40.37
   1  -3   6  200.60   69.26
  -1  -3  -6  107.05   33.39
   1   3   7 2377.67   99.57
  -1   3  -7 2339.35   69.43
   1  -3   7 2373.03   98.55
  -1  -3  -7 2269.78  164.56
   1   3   8 1413.41  114.09
  -1   3  -8 1479.66   91.58
   1  -3   8 1216.75   78.66
  -1  -3  -8 1401.13   89.50
   1   3   9 2888.03  115.15
  -1   3  -9 2996.18  180.50
   1  -3   9 2766.53  209.74
  -1  -3  -9 3041.74   88.46
   1   3  10   65.12   68.85
  -1   3 -10   98.60   79.22
   1  -3  10   85.58   53.18
  -1  -3 -10   66.21   28.62
   1   3  11  152.67   88.16
  -1   3 -11  256.83   78.22
   1  -3  11  166.47   69.75
  -1  -3 -11  104.95   78.64
   1   3  12   94.13   74.39
  -1   3 -12  119.28   32.14
   1  -3  12   92.21   96.33
  -1  -3 -12   42.54   70.76
   1   3  13  381.37  160.24
  -1   3 -13  269.12  147.53
   1  -3  13  233.35  127.86
  -1  -3 -13  286.03  163.76
  -1   4  14   22.40   36.15
   1   4 -14  111.22   87.93
  -1  -4  14   82.98   51.38
   1  -4 -14   53.63   45.42
  -1   4  13   96.79   50.74
   1   4 -13  143.18   96.05
  -1  -4  13  103.92   79.66
   1  -4 -13  129.14  102.61
  -1   4  12  -11.35   51.91
   1   4 -12    6.19   36.38
  -1  -4  12   57.40   45.02
   1  -4 -12   46.58   78.31
  -1   4  11  131.20   79.05
   1   4 -11  103.08   57.07
  -1  -4  11   93.11   84.96
   1  -4 -11  134.81   48.41
   1   4 -10   62.96   36.55
  -1  -4  10   40.66   61.59
   1  -4 -10   81.87   81.72
   1   4  -9 1710.94  196.80
  -1  -4   9 1939.19  243.97
   1  -4  -9 1847.48  134.76
  -1   4   8  506.46  131.20
   1   4  -8  565.05  120.50
  -1  -4   8  471.91  149.54
   1  -4  -8  432.71  150.06
  -1   4   7 1015.40   70.37
   1   4  -7 1183.39  161.60
  -1  -4   7 1127.29   80.12
   1  -4  -7 1145.39   79.87
   1   4  -6 8163.80  199.43
  -1   4   6 8141.06  246.08
  -1   4   6 8256.71  221.01
  -1  -4   6 7952.78  219.98
   1   4  -4 5858.53  125.63
   1   4  -4 5744.77  124.96
  -1   4   4 5963.79  122.16
  -1   4   4 5761.73  139.64
   1  -4  -4 6054.57  129.53
   1  -4  -4 5994.27  122.87
  -1  -4   4 6047.57  134.30
  -1  -4   4 5765.20  118.90
   1   4  -310953.20  206.16
   1   4  -310790.81  204.45
  -1   4   310755.72  204.66
  -1   4   310786.36  201.85
   1  -4  -310710.83  196.13
   1  -4  -310717.34  199.45
  -1  -4   311397.37  219.41
  -1  -4   310431.12  201.58
   1   4  -2 1364.48   71.78
   1   4  -2 1407.31   52.56
  -1   4   2 1245.76   42.96
  -1   4   2 1191.18   49.99
   1  -4  -2 1299.65   39.30
   1  -4  -2 1362.08   47.21
  -1  -4   2 1435.76   60.57
  -1  -4   2 1208.58   42.68
  -1   4   1 9461.44  164.48
  -1   4   1 9090.63  166.65
   1   4  -1 9179.02  175.35
   1   4  -1 8730.63  160.12
   1  -4  -1 9241.65  160.58
   1  -4  -1 8742.94  159.80
  -1  -4   1 8635.54  164.44
  -1  -4   1 9110.78  164.74
   1   4   0 4281.84  112.10
   1   4   0 4250.37  121.73
  -1   4   0 4446.33  116.52
  -1  -4   0 4107.94  112.52
   1  -4   0 4416.44  109.23
  -1  -4   0 4203.13  109.51
   1  -4   0 4263.08  117.56
  -1   4  -2 2769.69   79.98
  -1   4  -2 2568.89   89.82
   1   4   2 2617.51   80.14
   1   4   2 2652.61  107.32
  -1  -4  -2 2604.57   81.65
  -1  -4  -2 2537.96   75.15
   1  -4   2 2632.63  125.50
   1  -4   2 2607.73   75.28
  -1   4  -324640.53  440.44
  -1   4  -323626.40  421.61
   1   4   325414.45  457.56
   1   4   324671.99  470.06
  -1  -4  -323056.65  416.38
  -1  -4  -323868.39  425.95
   1  -4   325214.83  450.08
   1  -4   322653.71  411.23
  -1   4  -4 2793.35   76.29
  -1   4  -4 2701.39  155.90
   1   4   4 2683.21   86.81
   1   4   4 2603.51   92.04
  -1  -4  -4 2629.23   73.68
  -1  -4  -4 2709.97   68.49
   1  -4   4 2482.53   82.33
   1  -4   4 2719.07   69.94
   1   4   5 9631.20  200.23
  -1   4  -5 9499.85  191.05
   1  -4   5 8885.79  186.29
  -1  -4  -5 8746.44  177.91
   1   4   6 1202.29   79.21
  -1   4  -6 1254.82  120.63
   1  -4   6 1183.26   78.48
  -1  -4  -6 1119.18   68.74
   1   4   716536.16  461.40
  -1   4  -715818.36  492.93
   1  -4   716516.05  462.75
  -1  -4  -715876.95  438.46
   1   4   811808.28  331.20
  -1   4  -812104.03  351.22
   1  -4   812294.88  368.86
  -1  -4  -811381.33  325.89
   1   4   925559.87  871.26
  -1   4  -926774.10  250.25
   1  -4   927402.67  283.77
  -1  -4  -925768.41  850.61
   1   4  10 3780.26  182.97
  -1   4 -10 4194.38  170.67
   1  -4  10 3844.82  114.61
  -1  -4 -10 4402.43  149.65
   1   4  11 5522.59  311.55
  -1   4 -11 5383.74  229.24
   1  -4  11 5722.77  180.87
  -1  -4 -11 5520.87  158.67
   1   4  12 1338.56  172.31
  -1   4 -12 1192.07  131.65
   1  -4  12 1157.97  147.95
  -1  -4 -12 1239.51  183.83
   1   4  13 3472.09  150.83
  -1   4 -13 3534.40  250.53
   1  -4  13 4032.43  179.86
  -1  -4 -13 3937.38  256.60
  -1   5  14 3322.52  241.58
   1   5 -14 2864.06  299.39
  -1  -5  14 3137.58  310.93
   1  -5 -14 3183.71  234.91
  -1   5  13 2061.75  115.62
   1   5 -13 2095.97  145.84
  -1  -5  13 2147.70  127.90
   1  -5 -13 1901.46  142.44
  -1   5  12 4514.98  214.59
   1   5 -12 4838.15  223.74
  -1  -5  12 4735.80  229.89
   1  -5 -12 4487.61  224.29
  -1   5  11 1579.54  113.58
   1   5 -11 2134.68  138.74
  -1  -5  11 1812.43  159.36
   1  -5 -11 1850.61  128.16
  -1   5  10 5158.20  168.74
   1   5 -10 4714.89  179.51
  -1  -5  10 4879.07  176.85
   1  -5 -10 4912.02  160.52
  -1   5   9 2017.69  110.18
   1   5  -9 2153.40  126.71
  -1  -5   9 2130.60  225.04
   1  -5  -9 2133.25  120.26
   1   5  -8 2115.71  113.27
  -1  -5   8 2019.70  119.88
   1  -5  -8 2134.57  133.04
   1   5  -7 8175.78  204.95
  -1  -5   7 7655.41  230.09
   1  -5  -7 7818.15  198.45
  -1   5   6 9005.57  212.62
   1   5  -6 9047.94  218.31
  -1  -5   6 9398.76  297.50
  -1   5   5 3684.51  156.10
  -1   5   5 3653.74  142.71
   1   5  -5 3790.62  147.42
   1  -5  -5 3526.62  137.16
  -1  -5   5 3822.56  152.94
   1   5  -412611.34  246.80
   1   5  -412382.63  235.95
  -1   5   412643.88  237.19
  -1   5   412891.02  242.82
   1  -5  -412472.08  229.79
   1  -5  -412859.11  241.03
  -1  -5   412038.72  246.12
  -1  -5   412490.23  245.14
   1   5  -320169.70  362.01
   1   5  -320503.98  371.02
  -1   5   320677.60  365.44
  -1   5   320383.35  389.64
   1  -5  -320391.86  366.96
   1  -5  -320730.31  370.83
  -1  -5   320665.53  375.13
  -1  -5   320545.23  372.58
   1   5  -211307.95  229.77
  -1   5   211051.94  197.36
   1   5  -210635.04  197.11
  -1   5   210825.10  200.07
   1  -5  -211144.03  206.29
   1  -5  -211101.17  199.54
  -1  -5   210557.35  195.27
   1   5  -120842.79  373.64
   1   5  -120251.91  357.06
  -1   5   120832.88  367.75
   1  -5  -119038.82  340.40
  -1  -5   120459.64  365.22
  -1  -5   120380.67  358.91
   1   5   013793.13  261.50
   1   5   013981.13  368.06
  -1   5   013513.68  243.16
  -1  -5   013062.24  240.70
   1  -5   013899.90  240.63
  -1  -5   013286.29  237.24
   1  -5   013599.94  243.33
  -1   5  -120052.24  355.21
  -1   5  -120862.18  363.77
   1   5   121051.15  398.33
   1   5   121167.97  379.37
  -1  -5  -121011.83  375.43
  -1  -5  -120656.17  362.98
   1  -5   121574.72  379.91
   1  -5   120543.96  364.03
  -1   5  -2 5019.40  135.00
  -1   5  -2 5179.78  135.49
   1   5   2 5376.77  150.75
   1   5   2 5342.90  142.70
  -1  -5  -2 5423.43  113.70
  -1  -5  -2 5191.01  141.24
   1  -5   2 5217.57  139.62
   1  -5   2 5054.43  133.59
  -1   5  -3 1291.92   53.27
  -1   5  -3 1143.17   55.27
   1   5   3 1330.82  125.06
   1   5   3 1394.12  121.86
  -1  -5  -3 1231.22   52.71
  -1  -5  -3 1245.93   44.57
   1  -5   3 1221.53   56.42
   1  -5   3 1385.41   97.70
  -1   5  -4 1658.64   63.99
  -1   5  -4 1532.56   61.57
   1   5   4 1486.13   58.74
   1   5   4 1503.91   57.83
  -1  -5  -4 1487.70   59.15
  -1  -5  -4 1400.66   56.25
   1  -5   4 1686.64   63.35
   1  -5   4 1643.03   55.61
  -1   5  -5  972.40   63.14
   1   5   5  810.16   55.83
   1   5   5  970.43   59.33
   1  -5   5  870.56   57.98
   1   5   6  440.52  105.97
  -1   5  -6  440.59  126.11
   1  -5   6  384.91   82.30
  -1  -5  -6  385.25  123.91
   1   5   7  347.93  120.06
  -1   5  -7  319.41  142.12
   1  -5   7  262.32   90.05
  -1  -5  -7  338.90   64.64
   1   5   8 3765.80  183.23
  -1   5  -8 4045.51  191.17
   1  -5   8 3701.30  196.64
  -1  -5  -8 3824.61  193.57
   1   5   9  615.01   74.21
  -1   5  -9  691.17  190.10
   1  -5   9  547.24  169.44
  -1  -5  -9  717.03  190.55
   1   5  10  387.15  202.48
  -1   5 -10  367.62  115.95
   1  -5  10  544.89  159.13
  -1  -5 -10  455.13  203.87
   1   5  11   32.17   44.15
  -1   5 -11   52.65   50.17
   1  -5  11   47.19   80.55
  -1  -5 -11    8.15   36.07
   1   5  12  263.80  130.07
  -1   5 -12  424.69  118.47
   1  -5  12  330.38  184.11
  -1  -5 -12  245.05   97.13
   1   5  13  254.91  123.33
  -1   5 -13  321.28   98.32
   1  -5  13  255.70  128.31
  -1  -5 -13   76.82  105.12
  -1   6  13   68.89   50.59
   1   6 -13   77.98   40.60
  -1  -6  13   66.25   42.65
   1  -6 -13   58.78   50.05
  -1   6  12   35.66   29.85
   1   6 -12   41.09   67.76
  -1  -6  12   60.18   63.22
   1  -6 -12   43.22   33.02
  -1   6  11   68.01   72.63
   1   6 -11   30.22   44.66
  -1  -6  11   72.51   49.20
   1  -6 -11  150.68   63.87
  -1   6  10 2524.47  156.30
   1   6 -10 2513.30  111.17
  -1  -6  10 2664.76  234.50
   1  -6 -10 2604.80  165.89
  -1   6   9   69.93   37.51
  -1  -6   9   54.93   45.95
   1  -6  -9   47.47   65.16
  -1   6   8 7296.32  218.24
   1   6  -8 6814.82  205.06
  -1  -6   8 7071.16  221.61
   1  -6  -8 7354.65  216.39
   1   6  -7  487.39  116.60
  -1   6   7  552.68  129.01
  -1   6   7  440.63  130.64
  -1  -6   7  414.76   90.72
   1   6  -6 1260.36   74.45
  -1   6   6 1338.83   77.64
  -1   6   6 1301.73   88.21
  -1  -6   6 1308.50   83.29
  -1   6   5  383.03  105.48
  -1   6   5  331.97  103.76
   1   6  -5  414.55   78.84
   1  -6  -5  321.26   33.09
  -1  -6   5  348.91   99.93
  -1   6   4 2854.98   74.33
   1   6  -4 2851.94   79.57
   1   6  -4 2770.37   82.44
  -1  -6   4 3054.72   98.17
   1  -6  -4 3092.63   77.65
   1  -6  -4 2962.63   73.96
  -1  -6   4 3114.33   79.61
   1   6  -3    9.58   21.57
   1   6  -3   31.29   12.42
  -1   6   3   14.36   12.98
  -1   6   3   39.87   14.65
   1  -6  -3   29.08   22.07
   1  -6  -3   36.92   32.90
  -1  -6   3   46.31   29.16
  -1  -6   3   -1.54   19.89
   1   6  -231268.68  554.56
  -1   6   230165.08  530.50
   1   6  -229292.92  518.38
   1  -6  -230801.41  532.78
   1  -6  -229413.40  521.35
  -1  -6   229677.10  519.94
  -1   6   1  500.56   17.89
  -1   6   1  550.08   81.22
   1   6  -1  577.74   78.47
   1   6  -1  640.20   76.29
   1  -6  -1  519.61   20.13
   1  -6  -1  521.56   30.25
  -1  -6   1  511.93  129.74
  -1  -6   1  492.36   34.53
   1   6   045523.31  828.09
  -1   6   044119.40  768.51
  -1  -6   043701.54  760.88
   1  -6   045380.85  787.13
  -1   6  -1 5486.57  109.85
  -1   6  -1 5765.78  108.38
   1   6   1 5624.46  117.83
   1   6   1 5964.94  120.46
  -1  -6  -1 5301.90  142.51
  -1  -6  -1 5504.57  108.09
   1  -6   1 5552.22  105.35
   1  -6   1 5469.18  108.48
  -1   6  -234096.03  598.94
  -1   6  -233107.00  577.90
   1   6   234228.43  604.20
   1   6   234811.50  610.29
  -1  -6  -232708.49  581.33
  -1  -6  -232547.73  570.70
   1  -6   233725.60  593.64
   1  -6   233534.40  589.34
  -1   6  -3 1695.56   59.38
  -1   6  -3 1441.53   57.60
   1   6   3 1529.72   63.92
   1   6   3 1484.55   56.95
  -1  -6  -3 1660.21   56.32
  -1  -6  -3 1480.63   47.56
   1  -6   3 1559.61   52.29
   1  -6   3 1481.36   46.31
   1   6   446238.63  807.60
  -1   6  -445942.81  803.06
   1   6   449630.27 2059.81
  -1   6  -442706.16  748.80
   1  -6   447285.16 1960.74
  -1  -6  -446326.21  813.44
  -1   6  -5  993.83   90.92
   1   6   5  977.44   61.31
   1   6   5  934.55   73.01
   1  -6   5 1050.91   62.21
  -1   6  -629680.86  642.40
   1   6   628958.42  664.77
   1   6   629509.33  631.79
   1  -6   628283.65  610.61
   1   6   7 1254.32   75.75
  -1   6  -7 1311.11  100.76
   1  -6   7 1266.63   92.28
  -1  -6  -7 1277.87   76.42
   1   6   8 4462.71  249.43
  -1   6  -8 4538.94   98.64
   1  -6   8 4093.76  200.73
  -1  -6  -8 4793.23  130.11
   1   6   9  466.70  114.70
  -1   6  -9  416.27   71.37
   1  -6   9  311.60   92.07
  -1  -6  -9  322.22  117.44
   1   6  10 4007.82  139.56
  -1   6 -10 4341.00  155.52
   1  -6  10 4070.20  253.09
  -1  -6 -10 4105.26  150.60
   1   6  11  214.33   71.85
  -1   6 -11  176.91   90.67
   1  -6  11  240.03  122.34
  -1  -6 -11  171.44   56.32
   1   6  12 6234.56  329.54
  -1   6 -12 6732.12  309.10
   1  -6  12 6699.73  313.30
  -1  -6 -12 6328.37  356.06
   1   6  13   -0.98   29.33
  -1   6 -13   42.26   45.99
   1  -6  13   89.91   71.65
  -1  -6 -13   56.13   36.38
  -1   7  13  381.80  214.48
   1   7 -13  673.06  187.55
  -1  -7  13  414.02  245.68
   1  -7 -13  538.05  188.62
  -1   7  12 5371.49  225.43
   1   7 -12 5095.65  218.42
  -1  -7  12 5829.93  258.52
   1  -7 -12 5452.18  231.27
  -1   7  11 2271.28  143.93
   1   7 -11 1870.33  156.36
  -1  -7  11 2118.77  141.71
   1  -7 -11 2059.99  131.86
  -1   7  1010175.27  329.34
   1   7 -1010152.39  305.87
  -1  -7  1010615.44  304.93
   1  -7 -1010162.21  279.21
  -1   7   9 3874.43  101.07
  -1  -7   9 3446.86  169.92
   1  -7  -9 3702.52  157.94
   1   7  -818772.84  526.71
  -1   7   818797.92  553.06
  -1   7   818323.80  572.11
  -1  -7   818312.92  536.16
   1   7  -7 3429.54  158.36
  -1   7   7 3143.10  142.92
  -1   7   7 3450.72  156.63
  -1  -7   7 3200.97  181.08
   1   7  -625266.62  566.28
  -1   7   627478.53  597.51
  -1   7   627717.36  604.29
  -1  -7   625158.69  566.25
  -1   7   5 5341.07  122.09
  -1   7   5 5023.73  123.36
   1   7  -5 5262.75  123.34
   1  -7  -5 4780.21  208.02
  -1  -7   5 5062.29  124.55
  -1   7   421279.35  381.87
  -1   7   419595.98  357.59
   1   7  -421439.84  404.17
   1  -7  -420202.62  361.91
   1   7  -3 1790.16   90.68
   1   7  -3 1765.91   59.01
  -1   7   3 1855.82   52.24
  -1   7   3 1932.85   62.48
   1  -7  -3 1887.64   49.12
   1  -7  -3 1943.52   56.30
  -1  -7   3 1895.60  131.85
  -1  -7   3 1762.83   61.92
   1   7  -231695.66  566.84
   1   7  -231394.00  565.96
  -1   7   232828.45  581.26
   1   7  -232077.69  564.04
   1  -7  -231924.46  552.83
   1  -7  -232054.04  564.05
  -1  -7   230269.85  539.82
  -1   7   1 6165.61  112.65
  -1   7   1 6273.76  127.09
   1   7  -1 6151.15  144.87
   1   7  -1 6084.00  121.96
   1  -7  -1 5990.58  106.19
   1  -7  -1 6253.22  132.32
  -1  -7   1 5691.13  125.04
  -1  -7   1 5814.37  114.46
   1   7   025933.82  503.09
  -1   7   025531.93  465.62
  -1   7   026123.09  450.03
   1   7   025976.93  457.37
  -1  -7   025382.74  451.32
  -1  -7   025193.87  455.19
   1  -7   025107.10  453.66
  -1   7  -1 1052.12   50.69
  -1   7  -1  994.99   34.58
   1   7   1 1082.20   79.45
   1   7   1  987.06   47.55
  -1  -7  -1 1004.18   47.76
  -1  -7  -1 1011.44   66.47
   1  -7   1  936.19   35.49
   1  -7   1 1047.35   45.24
  -1   7  -213510.85  250.94
  -1   7  -213193.81  237.73
   1   7   213632.81  255.15
   1   7   214046.88  258.12
  -1  -7  -213422.71  250.98
  -1  -7  -213969.02  254.14
   1  -7   213630.60  250.53
   1  -7   212842.27  240.90
  -1   7  -3  926.12   83.28
  -1   7  -3  811.40   37.73
   1   7   3  919.11  142.56
   1   7   3  811.18   38.22
  -1  -7  -3  772.36   42.53
  -1  -7  -3  840.94   38.92
   1  -7   3  790.70  121.02
   1  -7   3  810.89   37.20
   1   7   4  619.83   45.31
  -1   7  -4  686.44   42.62
   1   7   4  718.26   71.89
  -1   7  -4  675.01   76.00
   1  -7   4  731.81   79.32
  -1   7  -5  310.69   77.49
   1   7   5  259.82   54.97
   1   7   5  245.73   55.32
   1  -7   5  213.94   50.34
  -1   7  -6  518.45  138.31
   1   7   6  418.01  101.01
   1   7   6  384.54  121.83
   1  -7   6  419.52  106.67
  -1   7  -7  207.54   79.89
   1   7   7  185.06   45.18
   1   7   7  161.62   27.39
   1  -7   7  161.90   44.86
   1   7   8  546.43  163.18
  -1   7  -8  552.20   56.88
   1  -7   8  470.05  124.26
  -1  -7  -8  731.18  197.50
   1   7   9  913.48  121.70
  -1   7  -9  939.45   72.69
   1  -7   9 1044.13   75.25
  -1  -7  -9 1029.23   78.12
   1   7  10  231.31   72.20
  -1   7 -10  321.84  102.48
   1  -7  10  350.62  118.72
  -1  -7 -10  282.89   98.64
   1   7  11   37.32   20.53
  -1   7 -11   -0.77   44.17
   1  -7  11   62.36   43.82
  -1  -7 -11    5.43   52.77
   1   7  12  272.09  101.86
  -1   7 -12  285.93  129.29
   1  -7  12  420.15  199.05
  -1  -7 -12  351.34  144.07
  -1   7 -13  323.90  150.17
   1  -7  13  303.76  108.54
  -1  -7 -13  281.54  158.19
  -1   8  13   37.79   47.29
   1   8 -13   62.91   49.12
  -1  -8  13   84.23   46.98
   1  -8 -13   34.81   43.58
  -1   8  12   58.53   22.74
   1   8 -12   81.00   44.99
  -1  -8  12    7.37   39.80
   1  -8 -12   -1.11   53.14
  -1   8  11   -7.23   53.67
   1   8 -11   22.32   46.10
  -1  -8  11   53.22   58.75
   1  -8 -11  123.01   64.51
  -1   8  10   25.50   22.40
   1   8 -10   55.07   35.86
  -1  -8  10   47.38   43.13
   1  -8 -10   -3.20   52.68
  -1   8   9   10.75   46.95
   1   8  -9   29.54   49.84
  -1  -8   9   55.07   77.31
   1  -8  -9   40.61   93.03
   1   8  -8  842.69  196.72
  -1   8   8  540.90  179.52
  -1   8   8  631.41   50.52
  -1  -8   8  611.65  185.43
   1   8  -7 1181.40  102.04
  -1   8   7 1158.57   96.16
  -1   8   7 1104.77   84.41
  -1  -8   7 1062.28  226.33
   1   8  -6  662.04   65.99
  -1   8   6  717.25   80.20
  -1   8   6  612.59  123.94
  -1  -8   6  669.49   60.82
  -1   8   5  787.40   58.43
  -1   8   5  803.43   57.23
   1   8  -5  798.65   65.89
   1  -8  -5  800.89  113.27
  -1  -8   5  753.18   59.91
  -1   8   4 4123.45  159.53
  -1   8   4 4127.53  178.38
   1   8  -4 4132.72  159.10
   1  -8  -4 4025.67  150.40
  -1  -8   4 4184.11  166.71
   1   8  -315041.19  286.65
   1   8  -315692.92  291.46
  -1   8   315065.21  273.88
  -1   8   315289.59  286.54
   1  -8  -315016.55  269.01
   1  -8  -314241.82  263.40
  -1  -8   315083.18  315.09
  -1  -8   314714.63  269.40
   1   8  -215274.94  281.51
  -1   8   215433.41  270.76
   1   8  -214995.90  289.71
  -1   8   214983.72  282.61
   1   8  -215235.17  283.33
   1  -8  -215293.81  272.38
   1  -8  -215353.02  280.14
  -1  -8   214903.05  271.68
  -1   8   123269.35  402.66
   1   8  -123445.11  421.81
   1   8  -122431.14  417.83
  -1   8   123468.41  421.58
   1  -8  -123975.50  415.11
   1  -8  -123022.05  410.33
  -1  -8   123060.69  416.46
  -1  -8   123225.90  421.55
  -1   8   0 9159.92  163.74
   1   8   0 9594.01  191.40
  -1   8   0 9116.89  166.01
   1   8   0 8973.74  174.63
  -1   8   0 8655.14  199.40
  -1  -8   0 8969.82  179.31
   1  -8   0 8757.74  168.15
  -1  -8   0 8624.69  168.06
  -1   8  -115302.43  282.63
  -1   8  -114807.03  270.29
   1   8   115460.79  288.18
   1   8   115779.01  288.55
  -1  -8  -114793.44  274.15
  -1  -8  -114995.19  272.71
   1  -8   116146.38  286.21
   1  -8   114717.56  294.42
  -1   8  -2 7209.49  138.49
   1   8   2 7719.31  159.17
   1   8   2 7801.46  156.53
   1  -8   2 7775.36  149.69
  -1  -8  -2 7335.29  149.91
  -1  -8  -2 7399.11  144.81
   1  -8   2 7375.26  164.31
  -1   8  -320984.73  381.36
  -1   8  -319381.39  347.75
   1   8   320217.95  379.21
   1   8   320028.50  372.07
  -1  -8  -318983.21  348.18
  -1  -8  -319623.66  354.02
   1  -8   320356.47  368.47
  -1   8  -410229.57  204.12
   1   8   410167.77  206.36
   1   8   410239.76  201.94
   1  -8   410074.12  198.22
  -1   8  -518220.96  415.60
   1   8   518256.85  416.72
   1   8   518335.54  413.72
   1  -8   518234.51  412.22
  -1   8  -612132.74  289.91
   1   8   612795.56  295.48
   1   8   611986.45  275.59
   1  -8   611314.25  302.70
   1   8   715365.79  425.18
  -1   8  -716577.63  449.35
   1  -8   716301.88  436.86
   1   8   8 5332.48  143.68
  -1   8  -8 5497.70  179.91
   1  -8   8 5101.39  143.57
  -1  -8  -8 5438.67  139.76
   1   8   910866.51  375.21
  -1   8  -911409.71  303.03
   1  -8   911636.35  310.39
  -1  -8  -911611.52  301.37
   1   8  10 3827.09  148.46
  -1   8 -10 3793.55  222.53
   1  -8  10 4007.52  273.61
  -1  -8 -10 3666.27  195.53
  -1   8 -11 3465.16  172.14
   1  -8  11 3742.84  186.60
  -1  -8 -11 3937.54  227.60
  -1   8 -12 2604.73  146.65
   1  -8  12 2903.13  166.80
  -1  -8 -12 2698.63  147.88
   1   8  13 2870.88  242.52
  -1   8 -13 2881.32  213.40
   1  -8  13 2984.48  224.59
  -1  -8 -13 3020.93  233.67
  -1   9  13 6774.40  248.33
   1   9 -13 5688.13  219.98
  -1  -9  13 5844.09  328.62
   1  -9 -13 6224.76  233.88
  -1   9  12  483.60  143.80
   1   9 -12  587.42  176.71
  -1  -9  12  586.51  243.19
   1  -9 -12  591.56  259.94
  -1   9  1110255.79  301.91
   1   9 -11 9380.77  302.90
  -1  -9  11 9210.76  409.21
   1  -9 -11 9547.28  327.86
  -1   9  10  952.56   81.80
   1   9 -10 1087.23   94.06
  -1  -9  10  754.21  238.98
   1  -9 -10  935.32   90.13
   1   9  -910526.66  318.61
  -1   9   910321.17  407.58
  -1   9   911559.10  302.75
  -1  -9   911785.56  320.31
   1   9  -8   49.65   33.31
  -1   9   8   26.77   37.75
  -1   9   8   55.66   51.49
  -1  -9   8   84.98   65.73
   1   9  -719895.08  549.35
  -1   9   719732.33  538.60
  -1   9   719766.60  543.64
  -1  -9   720432.28  566.04
   1   9  -6  483.05   78.97
  -1   9   6  476.07   37.08
  -1   9   6  480.29   73.04
  -1  -9   6  493.99   57.85
  -1   9   520881.52  463.27
  -1   9   521908.87  477.52
   1   9  -519234.62  436.54
   1  -9  -520856.95  452.01
  -1  -9   520246.98  464.63
  -1   9   4  838.57  104.24
  -1   9   4  725.92   41.60
   1   9  -4  807.84  129.55
   1  -9  -4  699.20   59.19
  -1  -9   4  735.43   59.51
   1   9  -322010.35  422.50
  -1   9   322256.13  393.98
   1   9  -322030.30  402.22
   1   9  -322858.02  418.07
  -1   9   322558.20  407.50
   1  -9  -321649.96  383.68
   1   9  -2   79.42   44.15
  -1   9   2  118.04   30.10
   1   9  -2  141.07   43.72
  -1   9   2  218.19   55.94
   1   9  -2  101.82   27.59
   1  -9  -2  147.34   37.35
   1  -9  -2  136.65   34.33
  -1  -9   2  165.49   37.36
  -1   9   111232.99  197.48
   1   9  -111223.21  217.18
   1   9  -111522.77  216.53
  -1   9   111050.40  212.29
   1  -9  -111618.33  208.00
   1  -9  -110846.84  205.42
  -1  -9   110999.10  211.77
  -1  -9   110726.41  201.57
  -1   9   0 1690.05   39.22
   1   9   0 1779.84   88.03
  -1   9   0 1706.94   47.04
   1   9   0 1649.78   61.49
  -1   9   0 1659.36   63.30
  -1  -9   0 1749.91   55.78
   1  -9   0 1659.89   64.42
  -1  -9   0 1670.86   55.89
  -1   9  -1 1420.78  121.16
  -1   9  -1 1369.43   56.33
   1   9   1 1546.68  507.25
   1   9   1 1352.38   66.78
  -1  -9  -1 1322.28   63.91
  -1  -9  -1 1255.71   45.92
   1  -9   1 1320.77   49.93
   1  -9   1 1328.34   52.42
  -1   9  -2  491.42   42.17
  -1   9  -2  453.93   40.05
   1   9   2  348.89   44.38
   1   9   2  462.24  122.96
  -1  -9  -2  404.21   57.30
  -1  -9  -2  377.61   28.33
   1  -9   2  437.15   59.59
   1  -9   2  454.23   33.94
  -1   9  -3 7022.98  157.38
   1   9   3 6917.18  149.79
  -1   9  -3 7350.02  190.94
   1  -9   3 7239.01  198.06
  -1  -9  -3 7262.62  154.02
   1   9   4 1523.25   81.55
  -1   9  -4 1310.83   74.09
   1   9   4 1358.25   81.73
  -1   9  -4 1379.07   78.64
   1  -9   4 1233.63   82.77
  -1   9  -5 1420.14   85.35
   1   9   5 1205.85   70.63
   1   9   5 1581.05  169.94
   1  -9   5 1540.35   91.71
  -1   9  -6   16.94   30.19
   1   9   6   21.94   36.76
   1   9   6    5.00   15.63
   1  -9   6   19.25   34.71
  -1   9  -7   98.52   28.76
   1   9   7   11.77   50.77
   1   9   7   -3.86   34.11
   1  -9   7   48.63   28.77
  -1   9  -8    3.67   53.29
   1   9   8   32.93   31.66
   1   9   8   51.67   34.86
   1  -9   8   33.19   32.02
  -1   9  -9   48.02   53.64
   1  -9   9  106.79   50.51
  -1  -9  -9   44.62   45.29
  -1   9 -10  213.69   88.64
   1  -9  10  145.45   71.13
  -1  -9 -10  143.42   86.21
   1   9  11  224.17  107.91
  -1   9 -11  179.03   70.08
  -1  -9 -11  110.86   65.38
   1   9  12   79.90   31.99
  -1   9 -12   38.13   45.54
  -1  -9 -12   60.60   47.10
   1   9  13  112.79   68.83
  -1   9 -13  120.65   75.43
   1  -9  13   62.95   73.30
  -1  -9 -13  106.99   55.00
  -1  10  13  328.22  135.03
   1  10 -13  302.31  136.62
  -1 -10  13  424.42  190.35
   1 -10 -13  396.63  159.62
  -1  10  12  399.58  103.72
   1  10 -12  211.43  123.78
  -1 -10  12  396.61  123.32
   1 -10 -12  362.76  165.18
  -1  10  11   88.64   63.34
   1  10 -11   80.19  109.43
  -1 -10  11   39.33   75.67
   1 -10 -11  114.65   69.84
  -1  10  10   18.63   43.81
   1  10 -10   39.43   60.60
  -1 -10  10   -4.69   57.08
   1 -10 -10   66.26   49.71
   1  10  -9   73.19   33.17
  -1  10   9   51.38   46.26
  -1  10   9  201.78  112.51
  -1 -10   9   76.28  100.11
  -1  10   8   64.15   34.38
  -1  10   8   72.72   28.78
  -1 -10   8   93.85   70.00
   1  10  -7 1919.44  105.29
  -1  10   7 1889.37  100.71
  -1  10   7 1924.84  110.50
  -1 -10   7 2187.20  154.73
   1  10  -6   28.84   34.74
  -1  10   6   29.51   23.69
  -1  10   6   23.83   47.96
  -1 -10   6   44.74   22.20
  -1  10   5 9767.45  231.89
  -1  10   5 9152.86  212.44
   1  10  -5 9420.17  227.99
   1 -10  -5 8810.78  209.45
  -1 -10   5 9036.25  222.73
  -1  10   4 3570.36  126.97
  -1  10   4 3488.15  109.19
   1  10  -4 3245.53  156.27
   1 -10  -4 3262.65  144.54
  -1 -10   4 3613.90  108.83
  -1  10   310196.91  188.22
   1  10  -310765.34  210.22
   1  10  -3 9590.71  196.24
  -1  10   310132.50  202.15
   1 -10  -3 9921.38  184.10
   1  10  -2  -10.96   25.68
  -1  10   2   13.83   10.55
   1  10  -2   43.52   25.33
   1  10  -2  -30.15   41.74
  -1  10   2   20.39   27.21
   1 -10  -2    6.35    9.80
  -1 -10   2   19.29   17.74
  -1  10   1 4012.69   79.80
   1  10  -1 3959.13   98.31
   1  10  -1 4154.81   96.74
  -1  10   1 3111.07  228.26
  -1 -10   1 3912.94   94.93
   1 -10  -1 3962.93   78.38
   1 -10  -1 3992.59   93.42
  -1 -10   1 3694.42   96.37
  -1  10   0 3672.53   71.73
   1  10   0 3871.95   99.35
  -1  10   0 3621.63   84.47
   1  10   0 3965.21   96.64
  -1  10   0 3973.97  145.03
  -1 -10   0 3412.87  104.68
   1 -10   0 3643.27   87.89
  -1 -10   0 3557.09   89.14
  -1  10  -147878.42  822.75
   1  10   149164.66  859.57
  -1  10  -148556.89  835.49
   1  10   147037.12  817.13
  -1  10  -148740.13  853.67
  -1 -10  -145657.79  799.30
  -1 -10  -146282.24  809.27
  -1  10  -2 8409.82  166.40
   1  10   2 8240.45  197.57
   1  10   2 8681.42  178.56
  -1  10  -2 8672.35  175.95
   1 -10   2 8265.50  166.29
  -1 -10  -2 8002.19  167.56
   1  10   328848.40  521.75
  -1  10  -328297.08  500.69
   1  10   326949.05  500.68
  -1  10  -329334.26  525.30
   1 -10   328550.00  520.97
  -1  10  -4 1488.14   85.15
   1  10   4 1501.34  108.93
   1  10   4 1861.80  162.90
   1 -10   4 1356.31   75.87
  -1  10  -511839.40  273.47
   1  10   512340.61  284.71
   1  10   511728.38  268.63
   1 -10   511997.75  280.34
   1  10   6 3289.26  178.63
  -1  10  -6 3481.50  208.40
   1 -10   6 3564.24  194.26
   1  10   715348.81  419.56
  -1  10  -714784.25  427.78
   1 -10   714614.36  414.85
   1  10   8  877.29   51.89
  -1  10  -8  940.34  143.16
   1 -10   8 1040.75   68.28
   1  10   911542.84  414.42
  -1  10  -912460.04  333.71
   1 -10   912171.52  327.48
  -1 -10  -912672.95  336.78
   1  10  10 1167.86   95.21
  -1  10 -10 1008.58  131.47
   1 -10  10 1017.54   81.04
  -1 -10 -10 1025.54  189.96
   1  10  11 5651.25  235.58
  -1  10 -11 5587.60  284.79
   1 -10  11 5410.76  279.13
  -1 -10 -11 5632.99  240.32
   1  10  12  952.19  206.55
  -1  10 -12 1010.28  242.93
   1 -10  12 1161.32  153.28
  -1 -10 -12 1187.69   90.98
  -1  11  13 1391.96  191.39
   1  11 -13 1640.61  100.26
  -1 -11  13 1248.63   86.60
   1 -11 -13 1501.32  150.88
  -1  11  12 1604.28  189.95
   1  11 -12 1869.73  124.87
  -1 -11  12 1667.11  129.01
   1 -11 -12 1871.39  105.37
  -1  11  11 2554.37  137.69
   1  11 -11 3158.14  224.23
  -1 -11  11 2864.12  232.42
   1 -11 -11 2734.57  117.60
   1  11 -10 4348.36  150.17
  -1  11  10 4446.00  148.55
  -1  11  10 4338.02  155.66
  -1 -11  10 4110.21  157.47
   1  11  -9 6487.93  195.74
  -1  11   9 5855.63  175.38
  -1  11   9 5859.40  202.57
  -1 -11   9 5815.84  188.45
  -1  11   8 7374.83  260.43
  -1  11   8 7219.46  263.43
  -1 -11   8 7153.87  269.17
   1  11  -7 4455.73  205.63
  -1  11   7 4334.68  196.99
  -1  11   7 4121.15  214.62
  -1 -11   7 4478.14  212.90
   1  11  -6 8077.16  256.51
  -1  11   6 8472.40  242.58
  -1  11   6 8188.73  271.47
  -1 -11   6 8050.78  242.71
  -1  11   5 7699.14  188.81
  -1  11   5 7323.26  170.93
   1  11  -5 7133.02  177.29
   1 -11  -5 7274.76  170.15
  -1 -11   5 7139.94  181.71
  -1  11   414022.53  318.33
  -1  11   413666.83  319.71
   1  11  -413524.13  320.89
   1 -11  -412991.74  286.65
  -1 -11   413352.72  318.15
  -1  11   3 9077.16  169.48
   1  11  -3 8273.93  215.42
   1  11  -3 9674.72  201.62
  -1  11   3 9217.36  187.69
   1 -11  -3 8853.63  167.47
   1  11  -225343.52  473.39
  -1  11   226366.08  457.90
   1  11  -226857.94  483.42
   1  11  -225759.64  467.92
  -1  11   226783.59  480.66
   1 -11  -225468.00  446.28
  -1  11   119852.32  347.61
   1  11  -119737.87  364.36
   1  11  -119408.37  394.69
  -1  11   120652.90  382.94
  -1 -11   119475.10  357.20
   1 -11  -120025.02  349.29
  -1  11   0 8917.11  161.71
   1  11   0 9016.27  199.88
  -1  11   0 8665.47  162.82
   1  11   0 8505.87  246.84
  -1  11   0 9009.74  183.16
  -1 -11   0 8810.35  177.53
  -1  11  -115749.51  283.16
   1  11   114727.20  276.87
  -1  11  -116772.59  318.29
  -1  11  -115687.68  288.48
   1  11   114306.68  990.38
  -1 -11  -115930.51  298.54
  -1  11  -210846.09  202.62
   1  11   211324.60  228.31
   1  11   210844.01  219.71
  -1  11  -211472.44  264.25
   1 -11   211229.27  209.86
  -1 -11  -210587.97  208.59
  -1  11  -3 4474.39  121.24
  -1  11  -3 4067.07  113.76
   1  11   3 4042.90  150.06
   1 -11   3 4477.14  120.49
   1  11   4  451.00  122.57
  -1  11  -4  476.90   52.91
   1 -11   4  520.92   57.69
   1  11   5 2216.58   95.97
  -1  11  -5 2326.33   69.47
   1 -11   5 2509.71  100.66
  -1  11  -6  338.26  119.00
   1  11   6  465.30   99.49
   1  11   6  361.64   51.76
   1 -11   6  380.57  101.49
  -1  11  -7  118.68   61.94
   1  11   7   93.75   80.17
   1  11   7   81.12   25.06
   1 -11   7  102.30   73.72
  -1  11  -8  392.81  140.62
   1  11   8  255.10   76.47
   1  11   8  288.79   87.84
   1 -11   8  229.07   47.42
  -1  11  -9  159.39   59.93
   1  11   9  227.96   88.02
   1  11   9  240.98   56.81
   1 -11   9  113.79   49.81
   1  11  10  116.74   70.43
  -1  11 -10  350.09   93.94
   1 -11  10  238.92  105.41
  -1 -11 -10  214.49  120.22
   1  11  11   60.05   22.73
  -1  11 -11   66.19   52.35
   1 -11  11   22.31   84.94
  -1 -11 -11   71.13  151.03
   1  11  12  750.40  138.34
  -1  11 -12  792.36  223.15
   1 -11  12  575.56  224.85
  -1 -11 -12  894.47   75.63
  -1  12  13   31.50   32.62
   1  12 -13   90.86   47.68
  -1 -12  13   48.13   69.17
   1 -12 -13    6.30   51.60
  -1  12  12  197.74   94.24
   1  12 -12  319.62   82.28
  -1 -12  12   59.19   62.29
   1 -12 -12  341.46  158.98
  -1  12  11   65.15   63.19
   1  12 -11   86.04   52.56
  -1 -12  11  112.21   75.02
   1 -12 -11   75.95   75.98
   1  12 -10  487.75  138.55
  -1  12  10  469.90  176.62
  -1  12  10  592.52  122.97
  -1 -12  10  619.78  201.42
   1  12  -9  296.00   53.59
  -1  12   9  242.52   74.17
  -1  12   9  387.57   98.67
  -1 -12   9  431.53   93.71
   1  12  -8 1215.31   86.34
  -1  12   8 1299.60   66.37
  -1  12   8 1481.06   97.15
  -1 -12   8 1113.97   61.99
   1  12  -7   57.44   47.80
  -1  12   7   64.48   33.67
  -1  12   7   31.64   37.86
  -1 -12   7   75.18   77.84
   1  12  -6 5862.68  176.45
  -1  12   6 5885.80  181.35
  -1  12   6 5902.63  182.43
  -1 -12   6 5701.66  177.64
  -1  12   5 1022.37   58.85
  -1  12   5 1065.51   54.30
   1  12  -5 1240.54  129.99
   1 -12  -5  863.38   72.51
  -1 -12   5 1035.30   90.67
  -1  12   4 5066.95  130.26
   1  12  -4 4963.14  132.62
   1  12  -4 5234.62  144.51
  -1  12   4 5124.06  169.97
   1 -12  -4 4967.53  119.74
  -1  12   3   81.28   42.17
   1  12  -3  124.14   47.40
   1  12  -3   94.66   50.56
  -1  12   3   82.75   41.35
   1 -12  -3  101.22   26.29
  -1  12   221975.13  384.50
   1  12  -222543.62  414.60
  -1  12   221571.69  426.75
   1  12  -221404.77  399.30
  -1  12   1 1715.26   80.50
   1  12  -1 1680.48   82.38
   1  12  -1 1753.87   78.80
  -1  12   1 1748.96  114.42
   1 -12  -1 1650.22   64.55
  -1 -12   1 1594.61   82.20
  -1  12   019781.68  346.55
  -1  12   020176.58  359.14
  -1  12   020445.63  375.78
   1  12   019396.29  357.58
  -1 -12   020000.85  367.39
  -1  12  -1  553.47   38.87
  -1  12  -1  554.55   56.97
  -1  12  -1  582.74   47.69
  -1 -12  -1  514.57   37.37
  -1  12  -211553.72  264.92
  -1  12  -211299.49  256.39
   1  12   211410.57  286.66
   1 -12   211577.54  256.55
   1  12   3  987.35  118.79
  -1  12  -3 1020.79   57.16
   1  12   3 1119.17  108.72
  -1  12  -3 1067.91   69.64
   1 -12   3  954.49   56.78
  -1  12  -427491.48  601.65
   1  12   429124.01  638.62
   1  12   427407.73  594.69
   1 -12   427912.87  610.42
  -1  12  -5  256.24   97.63
   1  12   5  226.57   54.64
   1  12   5  208.85   66.92
   1 -12   5  204.94   35.49
  -1  12  -611876.24  328.17
   1  12   612274.41  338.95
   1  12   612209.98  349.20
   1 -12   612278.25  345.78
  -1  12  -7 1045.36  155.97
   1  12   7 1016.89  217.99
   1  12   7 1059.56   98.85
   1 -12   7 1135.96   98.30
  -1  12  -810013.98  271.27
   1  12   8 9811.65  265.48
   1  12   810283.24  272.39
   1 -12   8 9582.42  273.09
  -1  12  -9  564.07  171.84
   1  12   9  596.95   63.61
   1  12   9  595.48  171.01
   1 -12   9  695.34  218.79
   1  12  10 8086.69  356.27
  -1  12 -10 8325.20  220.44
   1 -12  10 8262.91  250.27
  -1 -12 -10 8916.85  225.50
   1  12  11 1093.63   99.17
  -1  12 -11 1288.00  209.48
   1 -12  11 1132.68  123.70
  -1 -12 -11 1230.22   74.81
   1  12  12 1834.90  122.38
  -1  12 -12 2024.66  165.70
   1 -12  12 1913.56  243.91
  -1  13  12 9514.81  169.60
   1  13 -12 9405.26  389.30
  -1 -13  12 9354.87  326.76
   1 -13 -12 9507.25  181.86
  -1  13  11  774.16  120.60
   1  13 -11  857.16  179.57
  -1 -13  11  735.64  182.75
   1 -13 -11  812.83  128.63
   1  13 -10 8146.90  345.05
  -1  13  10 8575.94  215.10
  -1  13  10 8569.05  225.67
  -1 -13  10 8087.16  222.66
   1  13  -9 1028.28  154.71
  -1  13   9  902.47  126.23
  -1  13   9 1294.86  189.54
  -1 -13   9 1235.84  156.46
   1  13  -813293.45  341.40
  -1  13   812585.36  318.81
  -1  13   813166.28  361.97
  -1 -13   812561.16  331.82
   1  13  -7  234.89  110.41
  -1  13   7  263.42   77.59
  -1  13   7  255.75  126.96
  -1 -13   7  348.54  105.58
   1  13  -610714.14  298.53
  -1  13   610679.09  288.28
  -1  13   610258.26  288.85
  -1 -13   610573.93  299.16
  -1  13   5 2526.18  119.55
  -1  13   5 2720.28  124.09
   1  13  -5 2730.77  128.15
   1 -13  -5 2567.79  113.46
  -1 -13   5 2348.67  136.17
  -1  13   413202.54  291.05
  -1  13   413255.38  303.30
   1  13  -412707.17  306.08
   1 -13  -412473.53  289.02
  -1  13   3 1223.29   67.18
  -1  13   3 1435.42   84.68
   1  13  -3 1197.15   78.19
   1 -13  -3 1138.96   56.96
  -1  13   2 3380.08  110.58
  -1  13   2 3498.69  132.15
   1  13  -2 3188.06  148.46
   1 -13  -2 3010.54  130.99
  -1  13   1  562.52   59.73
  -1  13   1  304.92   28.61
   1  13  -1  457.86   50.14
  -1  13   1  532.08  201.01
   1  13  -1  497.88   60.65
  -1  13   0 3880.35   90.81
   1  13   0 4026.24  116.56
  -1  13   0 4092.98   99.58
   1  13   0 3861.18  134.42
  -1  13   0 4133.16  115.11
  -1  13  -1  488.68   50.95
   1  13   1  498.17   49.66
  -1  13  -1  534.70   73.07
   1  13   1  373.07  134.75
  -1  13  -1  495.31   48.79
  -1  13  -2 2238.06  140.97
  -1  13  -2 2144.90  108.86
   1  13   2 2266.69  114.71
  -1  13  -2 2100.97  113.22
   1  13   3  177.46   47.07
  -1  13  -3  141.59   28.75
   1  13   3  207.42   69.81
  -1  13  -3  195.63   98.20
   1 -13   3  290.72   58.21
  -1  13  -4  956.18  138.78
   1  13   4 1093.30  122.72
   1  13   4 1180.95   94.52
   1 -13   4 1214.50   96.93
  -1  13  -5   98.89   47.18
   1  13   5   64.80   53.37
   1  13   5   -0.10   24.25
   1 -13   5   58.32   22.72
  -1  13  -6 1022.32   81.15
   1  13   6 1090.37   89.58
   1  13   6 1053.90   99.67
   1 -13   6 1280.18   89.81
  -1  13  -7  163.94   49.41
   1  13   7  205.68   89.31
   1  13   7  269.92   48.97
   1 -13   7  163.49   38.61
  -1  13  -8  227.81  131.54
   1  13   8  261.06   69.76
   1  13   8  287.96   68.87
   1 -13   8  288.75  104.19
  -1  13  -9   32.49   36.33
   1  13   9   31.68   37.98
   1  13   9   36.77   38.35
   1 -13   9   73.93   61.70
   1  13  10  -22.80   59.48
  -1  13 -10   29.17   68.46
   1 -13  10   22.41   40.44
  -1 -13 -10   32.04   28.28
   1  13  11   -5.99   48.63
  -1  13 -11   -4.74   62.28
   1 -13  11   60.19   45.76
  -1 -13 -11   63.13   49.04
   1  13  12   35.28   38.63
  -1  13 -12  -21.48   46.29
   1 -13  12   27.97   50.15
  -1 -13 -12   36.14   50.50
  -1  14  12   25.61   24.54
   1  14 -12   54.95   48.24
  -1 -14  12   27.28   51.80
   1 -14 -12  -39.31   56.61
   1  14 -11   72.75   61.28
  -1  14  11   25.26   45.04
  -1  14  11   55.07   38.60
  -1 -14  11  100.15   66.53
   1  14 -10  715.95  158.71
  -1  14  10  609.24  243.55
  -1  14  10  740.62  184.43
  -1 -14  10  779.40   81.27
   1  14  -9  496.58  215.93
  -1  14   9  396.94  136.83
  -1  14   9  507.67  176.73
  -1 -14   9  526.58  139.99
   1  14  -8 1028.21   72.28
  -1  14   8 1154.96   72.98
  -1  14   8 1261.36  105.55
  -1 -14   8 1110.70  232.59
   1  14  -7  578.63  143.66
  -1  14   7  564.59  170.37
  -1  14   7  644.10  209.79
  -1 -14   7  721.63   97.42
   1  14  -6 1796.79  118.23
  -1  14   6 1945.76  116.82
  -1  14   6 2082.52  111.74
  -1 -14   6 1678.06   99.65
  -1  14   5 1403.09   88.15
  -1  14   5 1460.84   92.93
   1  14  -5 1445.35  112.08
  -1  14   4 3235.81  137.70
   1  14  -4 3114.72  142.36
   1  14  -4 3364.07  156.12
  -1  14   4 3421.43  157.79
   1 -14  -4 3115.13  136.20
  -1  14   3 3557.10   89.16
   1  14  -3 3264.97  123.19
   1  14  -3 3334.30  173.79
  -1  14   3 3352.76  145.74
   1 -14  -3 3186.12   90.76
  -1  14   2 2085.88   73.60
   1  14  -2 2063.91  163.29
  -1  14   2 2174.62   91.77
   1  14  -2 2064.61   87.25
   1 -14  -2 1953.28   83.66
  -1  14   1 5982.39  136.51
  -1  14   1 5819.57  132.55
   1  14  -1 6223.87  169.27
  -1  14   1 6525.89  164.82
   1  14  -1 6157.50  157.37
  -1  14   0 7476.26  173.80
  -1  14   0 7958.45  190.99
   1  14   0 7755.32  194.90
   1  14   0 7437.62  236.59
  -1  14   0 8104.04  198.79
  -1  14  -1 8591.29  191.03
   1  14   1 9261.56  268.75
  -1  14  -1 8107.95  196.75
   1  14   1 8817.36  208.18
  -1  14  -1 8434.48  218.68
  -1  14  -2 6582.18  158.70
   1  14   2 7156.58  174.34
  -1  14  -2 7064.35  164.75
   1  14   2 6744.76  167.45
  -1  14  -2 6988.64  173.08
   1  14   3 7908.37  192.49
  -1  14  -3 7590.02  177.97
   1  14   3 8515.21  223.99
  -1  14  -3 8093.25  261.50
   1 -14   3 8193.58  202.38
  -1  14  -4 6557.27  204.46
   1  14   4 6837.15  243.88
   1  14   4 6821.34  209.43
   1 -14   4 6665.63  202.36
  -1  14  -510327.38  288.77
   1  14   5 9865.07  275.10
   1  14   510050.04  279.54
   1 -14   510122.00  292.81
  -1  14  -6 9974.44  218.41
   1  14   610343.86  226.18
   1  14   6 9895.70  213.64
   1 -14   610257.54  248.69
  -1  14  -7 8224.24  233.57
   1  14   7 8067.07  227.03
   1  14   7 7923.64  219.65
   1 -14   7 7391.04  244.03
  -1  14  -8 5132.05  244.95
   1  14   8 4749.85  234.23
   1  14   8 5101.21  219.50
   1 -14   8 5235.70  212.15
  -1  14  -9 3493.45  231.87
   1  14   9 4312.77  153.59
   1  14   9 3959.90  142.85
   1 -14   9 4181.30  149.92
  -1  14 -10 3284.05  163.35
   1  14  10 3325.52  157.19
   1  14  10 3417.62  153.52
   1 -14  10 3226.13  154.74
   1  14  11 4575.53  194.84
  -1  14 -11 4157.21  183.36
   1 -14  11 4536.51  198.90
   1  14  12 3180.70  232.31
  -1  14 -12 2596.56  196.75
   1 -14  12 3754.88  269.89
  -1  15  12  505.70  173.92
   1  15 -12  385.77  198.46
  -1 -15  12  315.12  119.17
   1 -15 -12  486.10  211.28
   1  15 -11 4383.95  263.16
  -1  15  11 4259.35  202.01
  -1  15  11 4353.48  295.73
  -1 -15  11 4381.82  221.42
   1  15 -10  157.65   72.63
  -1  15  10  142.46   68.68
  -1  15  10  246.39   63.88
  -1 -15  10  133.20   65.31
   1  15  -9 8856.40  259.50
  -1  15   9 9251.24  255.04
  -1  15   9 8836.83  284.73
  -1 -15   9 8864.24  262.06
   1  15  -8 1081.54  106.25
  -1  15   8 1034.76   66.81
  -1  15   8 1188.63   92.57
  -1 -15   8 1199.94   92.87
   1  15  -711460.59  318.76
  -1  15   711938.19  300.27
  -1  15   712230.63  319.69
  -1 -15   712351.61  324.25
   1  15  -6  637.96  152.54
  -1  15   6  639.96   98.94
  -1  15   6  589.31   52.39
  -1 -15   6  766.26  171.58
  -1  15   512204.57  321.31
   1  15  -512496.92  346.78
  -1  15   511981.32  330.63
   1  15  -511897.03  326.63
  -1  15   4  389.07   63.19
   1  15  -4  393.75  140.89
  -1  15   4  360.38  115.95
   1  15  -4  367.36  102.86
  -1  15   3 3813.03  156.90
   1  15  -3 3545.34  156.38
   1  15  -3 4226.45  186.68
  -1  15   3 3969.50  201.22
   1 -15  -3 3765.81  155.50
  -1  15   2   57.08   47.22
   1  15  -2   58.72   53.75
  -1  15   2   29.40   67.89
   1  15  -2   73.89   47.05
   1 -15  -2   80.26   19.54
  -1  15   1 9221.89  199.32
  -1  15   1 9250.51  201.95
   1  15  -1 9485.60  226.89
  -1  15   110074.60  241.21
   1  15  -1 9446.75  294.84
  -1  15   0    8.41   12.85
  -1  15   0   16.87   17.92
   1  15   0   15.43   27.02
   1  15   0   28.11   26.88
  -1  15   0   45.12   41.55
  -1  15  -1 5436.09  125.54
   1  15   1 5467.60  285.27
  -1  15  -1 5495.96  130.18
   1  15   1 5364.34  161.43
  -1  15  -1 5723.79  184.12
  -1  15  -2  412.96   47.33
   1  15   2  469.26  165.75
  -1  15  -2  494.25   73.46
   1  15   2  535.53  148.04
  -1  15  -2  630.49  172.54
  -1  15  -3 1285.91   86.65
  -1  15  -3 1342.32   68.48
   1  15   3 1568.72  194.49
  -1  15  -3 1475.22   92.31
  -1  15  -4   79.13   54.79
   1  15   4   60.63   33.11
   1  15   4   95.13   39.27
   1 -15   4   49.00   17.89
  -1  15  -5 3012.32  145.87
   1  15   5 2868.50  211.51
   1  15   5 2794.57  137.59
   1 -15   5 2681.38  124.54
  -1  15  -6  539.68  151.59
   1  15   6  399.29  175.76
   1  15   6  397.53  104.43
   1 -15   6  409.40  140.74
  -1  15  -7  406.82  145.30
   1  15   7  449.55  162.07
   1  15   7  661.16  116.50
   1 -15   7  383.55  102.96
  -1  15  -8  194.14  130.82
   1  15   8  171.65   58.85
   1  15   8  180.16   80.77
   1 -15   8  273.84   90.65
  -1  15  -9   61.95   44.54
   1  15   9   18.81   34.34
   1  15   9   37.02   48.29
   1 -15   9   62.80   48.12
  -1  15 -10  233.09  115.15
   1  15  10  243.69   90.82
   1  15  10  251.24   64.76
   1 -15  10  170.38   78.31
   1  15  11  599.22  246.69
  -1  15 -11  561.65  208.54
   1 -15  11  973.87  187.58
  -1  16  12   62.63   50.44
   1  16 -12  -33.61   47.35
  -1 -16  12   27.68   43.72
   1 -16 -12   94.44   82.94
   1  16 -11   46.85   32.72
  -1  16  11   38.10   40.83
  -1  16  11   63.77   47.67
  -1 -16  11   97.09   65.87
  -1  16  10   89.84   72.12
  -1  16  10   54.03   46.52
   1  16 -10  190.85   93.71
   1  16  -9  868.29  157.87
  -1  16   9  575.79   93.81
  -1  16   9  784.18  284.46
  -1 -16   9  690.13  173.60
   1  16  -8  168.10   85.21
  -1  16   8   92.96   34.73
  -1  16   8  167.18  119.28
  -1 -16   8   93.78   59.62
   1  16  -7 3851.06  102.93
  -1  16   7 3388.21  121.54
  -1  16   7 3795.60  112.10
  -1 -16   7 3399.11  168.82
  -1  16   6  481.96  127.83
   1  16  -6  638.91   81.81
  -1  16   6  576.66  194.85
   1  16  -6  480.52   97.06
  -1  16   5 4286.57  217.35
   1  16  -5 4720.81  137.49
  -1  16   5 4849.92  133.78
   1  16  -5 4703.75  125.31
  -1  16   4   27.66   32.95
   1  16  -4   58.51   46.40
   1  16  -4  -39.72   44.95
  -1  16   4  -10.14   47.45
   1 -16  -4   17.98   23.23
  -1  16   319389.85  518.36
   1  16  -319712.48  582.32
  -1  16   319200.48  529.01
   1  16  -318344.01  550.09
  -1  16   2  775.01   34.64
   1  16  -2  756.15   85.79
  -1  16   2  546.49   55.98
   1  16  -2  841.74  156.91
  -1  16   111855.21  323.76
  -1  16   111526.25  313.06
   1  16  -112324.33  353.45
  -1  16   112209.15  345.57
   1  16  -111728.02  330.21
  -1  16   0  243.44   48.78
  -1  16   0  240.96   76.95
   1  16   0  311.61   75.47
   1  16   0  238.68   63.16
  -1  16   0  268.17  104.46
  -1  16  -1 7060.59  198.37
   1  16   1 8103.61  239.04
  -1  16  -1 7636.03  214.40
   1  16   1 7107.49  208.61
  -1  16  -1 7877.21  236.20
  -1  16  -2  153.95   48.15
   1  16   2  168.61   65.58
  -1  16  -2  163.48   51.01
   1  16   2  137.30  113.44
  -1  16  -2  226.29   48.22
   1  16   3 6387.75  206.25
  -1  16  -3 5859.81  188.53
   1  16   3 5522.03   94.19
  -1  16  -3 6262.29  187.77
  -1  16  -4 1220.00  113.63
   1  16   4 1175.55  142.77
   1  16   4 1289.82   82.02
   1 -16   4 1177.21  126.55
  -1  16  -5 9578.48  335.37
   1  16   5 9145.70  327.37
   1  16   5 9021.79  331.69
   1 -16   5 8857.70  307.86
  -1  16  -6  356.50  122.71
   1  16   6  268.23   76.68
   1  16   6  200.03   79.70
   1 -16   6  125.64   29.97
  -1  16  -7 9390.86  266.07
   1  16   7 9778.41  293.36
   1  16   7 9301.14  258.68
   1 -16   7 9268.75  257.03
  -1  16  -8 2381.79  147.81
   1  16   8 2167.90  181.58
   1  16   8 2649.50  159.45
   1 -16   8 2381.34  195.24
   1  16   9 8256.32  352.02
  -1  16  -9 8299.13  352.71
   1 -16   9 8176.13  347.33
  -1  16 -10   44.05   74.00
   1  16  10   47.16   42.94
   1  16  10   54.02   28.06
   1 -16  10  -17.51   27.36
   1  16  11 7758.94  272.38
  -1  16 -11 7306.31  326.29
   1 -16  11 7926.35  307.80
   1  17 -11 7771.01  295.20
  -1  17  11 7547.71  289.46
  -1  17  11 7357.05  262.38
  -1 -17  11 7559.42  275.37
   1  17 -10 3416.61  243.80
  -1  17  10 3327.08  162.62
  -1  17  10 3689.37  190.03
  -1 -17  10 3365.96  186.17
   1  17  -9 3527.97  237.53
  -1  17   9 3274.12  151.83
  -1  17   9 3772.71  182.36
  -1 -17   9 3546.46  178.32
   1  17  -8 4186.99  148.41
  -1  17   8 4012.09  126.63
  -1  17   8 3865.81  143.12
  -1 -17   8 3938.52  143.65
  -1  17   7 3235.19  112.86
   1  17  -7 3423.55  138.36
  -1  17   7 3285.96  136.90
   1  17  -7 3389.32  132.14
  -1  17   6 4216.93  133.63
   1  17  -6 4475.51  147.62
  -1  17   6 4603.53  182.27
   1  17  -6 4480.02  143.01
  -1  17   5 5417.61  194.41
   1  17  -5 5006.82  198.74
  -1  17   5 5298.34  247.85
   1  17  -5 5366.36  200.93
  -1  17   4 3431.75  142.53
   1  17  -4 3407.12  178.31
   1  17  -4 3387.00  159.50
  -1  17   4 3413.22  215.72
   1 -17  -4 3187.58  145.40
  -1  17   319694.02  188.48
  -1  17   320743.68  314.42
   1  17  -319178.01  533.33
   1 -17  -319073.36  490.63
  -1  17   2 8822.34  231.64
   1  17  -2 8612.08  244.13
  -1  17   2 8973.51  254.27
   1  17  -2 8535.42  241.25
   1 -17  -2 8337.20  230.28
  -1  17   1 7001.66  195.14
  -1  17   1 7360.06  223.10
   1  17  -1 7068.66  213.85
  -1  17   0 1051.37   51.61
  -1  17   0 1142.92   57.49
   1  17   0 1092.69   67.52
   1  17   0 1047.68   70.65
  -1  17   0 1000.53   71.34
  -1  17  -1 3512.15  152.17
   1  17   1 3921.64  185.75
  -1  17  -1 3682.71  163.36
   1  17   1 3539.02  180.38
  -1  17  -1 4097.32  190.01
  -1  17  -2 6281.33  171.49
   1  17   2 6699.40  194.86
  -1  17  -2 6986.04  194.01
   1  17   2 5996.26  224.49
  -1  17  -2 6638.97  247.44
   1  17   310723.57  311.35
  -1  17  -311092.35  297.45
   1  17   310267.35  286.47
  -1  17  -310937.63  306.08
   1  17   4 1488.63  124.18
  -1  17  -5  457.32  135.70
   1  17   5   20.61   50.61
   1  17   5  454.57  138.77
   1 -17   5  448.78   84.48
  -1  17  -6  279.06  119.97
   1  17   6  298.20  107.13
   1  17   6  447.93  136.08
   1 -17   6  365.43   70.92
  -1  17  -7   58.92   50.11
   1  17   7   38.67   18.63
   1  17   7   26.50   33.68
   1 -17   7   56.17   38.87
  -1  17  -8  184.03   84.32
   1  17   8  140.65   69.26
   1  17   8  205.73   67.45
   1 -17   8  138.62   52.51
  -1  17  -9   21.24   31.80
   1  17   9   21.40   41.71
   1  17   9   14.15   31.09
   1 -17   9   59.27   40.89
  -1  17 -10   52.20   30.04
   1  17  10   43.44   36.20
   1  17  10   45.14   23.14
   1 -17  10   11.79   27.36
  -1  17 -11  239.72  118.55
   1  17  11  112.57   46.60
   1  17  11  369.17   96.32
   1 -17  11  256.07   78.24
   1  18 -11  386.68  205.43
  -1  18  11  243.56  113.77
  -1  18  11  222.86   52.44
  -1 -18  11  510.22  201.72
   1  18 -10   71.75   51.32
  -1  18  10   23.92   22.13
  -1  18  10  157.11   74.30
  -1 -18  10  146.81   87.11
   1  18  -9   -9.51   54.96
  -1  18   9   10.56   19.45
  -1  18   9   -2.80   50.26
  -1 -18   9   18.48   43.99
  -1  18   8  917.12  119.49
   1  18  -8  897.55  327.05
  -1  18   8 1020.91  107.31
   1  18  -8  807.61  107.18
  -1  18   7   29.48   33.76
   1  18  -7   76.44   68.74
  -1  18   7   67.09   30.92
   1  18  -7   54.59   46.93
  -1  18   6 2424.06   95.14
   1  18  -6 2169.99  103.87
  -1  18   6 2178.31  117.19
   1  18  -6 2149.21  100.84
  -1  18   5  145.50   44.79
   1  18  -5  197.34   72.86
  -1  18   5  214.70   79.34
   1  18  -5  215.09   51.72
  -1  18   4 3389.10   62.02
   1  18  -4 3271.53   92.76
  -1  18   4 3424.07   94.47
   1  18  -4 3577.62   93.34
  -1  18   3  538.68  151.42
   1  18  -3  446.20   57.00
  -1  18   3  311.41  112.04
   1  18  -3  604.52  154.35
   1 -18  -3  424.32   70.54
   1  18  -2  549.70  161.89
  -1  18   2  508.01   71.53
   1  18  -2  628.17  103.06
   1 -18  -2  419.71   54.60
  -1  18   1 1563.16   73.62
  -1  18   1 1661.66   82.39
   1  18  -1 1706.90  101.73
  -1  18   1 1929.43  108.95
   1  18  -1 1623.81  124.64
  -1  18   0 8206.98  220.10
  -1  18   0 8302.24  233.03
   1  18   0 8296.64  264.36
   1  18   0 8881.32  254.70
  -1  18  -1  927.03   92.51
   1  18   1  959.91   65.85
  -1  18  -1  980.98   56.03
   1  18   1  998.19  107.11
  -1  18  -1 1129.02   92.58
   1  18   228670.53  576.45
  -1  18  -228613.52  508.49
   1  18   227132.07  499.31
  -1  18  -228793.87  533.15
   1  18   3 7310.35  201.38
  -1  18  -3 7992.73  169.77
   1  18   3 7089.57  180.21
  -1  18  -3 7847.76  184.36
   1  18   411698.60  399.77
  -1  18  -411948.65  407.34
   1  18   411512.73  411.25
  -1  18  -411104.72  384.12
  -1  18  -5  859.93  161.88
   1  18   5  829.93   67.52
   1  18   5 1145.50  178.10
   1 -18   5  757.96  162.20
  -1  18  -6 8455.95  248.55
   1  18   6 8653.69  276.43
   1  18   6 8337.53  238.87
   1 -18   6 7811.99  218.92
  -1  18  -7 3207.88  183.02
   1  18   7 3336.01  182.49
   1  18   7 2840.10  166.98
   1 -18   7 2857.95  218.14
   1  18   8 8056.63  342.56
  -1  18  -8 7212.24  396.86
   1 -18   8 7444.98  315.25
  -1  18  -9  497.21  185.67
   1  18   9  528.78  227.91
   1  18   9  612.52  166.97
   1 -18   9  721.46  126.10
  -1  18 -10 5690.83  231.21
   1  18  10 5921.11  235.40
   1  18  10 5597.61  326.05
   1 -18  10 5396.28  220.43
  -1  19  10 3326.67  190.47
   1  19 -10 3683.79  164.53
  -1 -19  10 3477.29  257.15
  -1  19   9   48.65   36.37
   1  19  -9  114.06   69.54
  -1  19   9   78.79   46.87
   1  19  -9  107.40   88.75
  -1  19   8 8854.28  359.83
   1  19  -8 8986.50  381.61
  -1  19   8 9332.59  166.13
   1  19  -8 8964.44  378.29
  -1  19   7   20.83   22.38
   1  19  -7   39.64   53.28
  -1  19   7   53.97   78.75
   1  19  -7   -6.16   47.96
  -1  19   610272.11  320.48
   1  19  -610727.09  321.65
  -1  19   610176.61  288.54
   1  19  -6 9864.31  315.94
  -1  19   5   12.01   17.29
   1  19  -5   20.08   27.80
  -1  19   5   -4.48   37.80
   1  19  -5  119.39   44.78
  -1  19   4 4162.94  122.57
   1  19  -4 4284.65  144.22
  -1  19   4 4008.12  141.08
   1  19  -4 4118.42  135.34
  -1  19   3  275.97   78.18
   1  19  -3  382.97   99.59
  -1  19   3  274.77  105.32
   1  19  -3  315.93   85.64
  -1  19   2  857.31   50.20
   1  19  -2 1076.24   70.90
  -1  19   2 1016.28   81.82
   1  19  -2  924.78   81.01
  -1  19   1   25.61   14.16
  -1  19   1   39.41   14.33
   1  19  -1   38.55   25.29
  -1  19   1   50.59   23.47
   1  19  -1   58.97   31.90
  -1  19   0 7426.20  152.23
  -1  19   0 8263.66  163.15
   1  19   0 7626.98  178.71
  -1  19  -1   11.96   16.30
   1  19   1  119.69   60.75
  -1  19  -1   79.46   29.76
   1  19   1   59.99   34.16
  -1  19  -1   82.80   32.19
   1  19   2   71.98   36.04
  -1  19  -2   37.56   26.48
   1  19   2  -47.31   48.83
  -1  19  -2   72.83   27.08
   1  19   3   37.71   24.76
  -1  19  -3   43.47   36.06
   1  19   3  -13.02   42.15
  -1  19  -3   69.65   27.64
   1  19   4  193.46  112.43
  -1  19  -4  238.44   43.83
   1  19   4  267.42   92.97
  -1  19  -4  180.11   90.33
   1  19   5   48.14   52.93
  -1  19  -5   16.53   23.33
   1  19   5  -62.43   50.50
  -1  19  -5   49.35   61.98
  -1  19  -6  778.53  263.76
   1  19   6  593.42  191.29
   1  19   6  633.01  264.37
   1 -19   6  691.03   68.51
  -1  19  -7   52.41   39.00
   1  19   7  -19.16   44.48
   1  19   7   40.05   32.43
   1 -19   7   67.54   46.30
   1  19   8   24.03   64.37
  -1  19  -8   30.81   67.42
   1 -19   8   13.05   22.13
   1  19   9   76.27   83.97
  -1  19  -9  118.26   88.46
   1 -19   9   94.77   59.89
  -1  19 -10  142.40   76.82
   1  19  10  171.68  108.70
   1  19  10  116.05   38.99
   1 -19  10  268.06  103.66
   1  20 -10   48.42   58.93
  -1  20  10    4.70   21.86
   1  20 -10   60.57   33.81
   1  20  -9  256.23  122.85
  -1  20   9  319.23  177.93
   1  20  -9  412.25  140.38
  -1  20   8  358.35  184.59
   1  20  -8  571.36  146.56
  -1  20   8  515.99  164.43
   1  20  -8  618.62  191.52
  -1  20   7  209.71   98.44
   1  20  -7  269.43   79.73
  -1  20   7  309.00   67.91
   1  20  -7  295.81  133.95
  -1  20   6  695.44   46.68
  -1  20   6  836.70  338.36
   1  20  -6 1136.91  187.92
  -1  20   5 1452.08   95.86
   1  20  -5 1256.06  119.88
  -1  20   5 1475.20  115.85
   1  20  -5 1565.19  101.62
  -1  20   4 4409.42  145.98
   1  20  -4 4453.34  198.87
  -1  20   4 4659.80  157.53
   1  20  -4 4635.68  150.83
  -1  20   3 2992.64  121.09
   1  20  -3 2840.87  129.22
  -1  20   3 2925.78  135.73
   1  20  -3 2758.75  149.86
  -1  20   211530.78  380.62
   1  20  -211927.76  443.81
  -1  20   212116.55  418.88
   1  20  -211352.43  393.15
  -1  20   1 5319.44  201.08
   1  20  -1 5446.45  212.15
  -1  20   1 5327.71  202.87
   1  20  -1 5291.63  202.09
  -1  20   0 6606.96  228.31
   1  20   0 5965.58  218.35
  -1  20   0 5958.45  219.77
   1  20   1 1044.80   56.39
  -1  20  -1  988.77   58.69
   1  20   1  952.57  119.36
  -1  20  -1 1130.37  103.51
   1  20   2 1936.49  102.05
  -1  20  -2 1751.89   77.08
   1  20   2 1737.65   94.85
  -1  20  -2 2029.76  224.52
   1  20   3 1097.78   72.16
  -1  20  -3 1042.94   78.41
   1  20   3  963.31   97.52
  -1  20  -3 1082.49  196.87
   1  20   4 5876.30  226.58
  -1  20  -4 5690.79  162.23
   1  20   4 6159.98  187.49
  -1  20  -4 6121.03  189.84
   1  20   5 4060.41  135.59
  -1  20  -5 4040.33  183.19
   1  20   5 4632.05  162.18
  -1  20  -5 4220.21  155.37
   1  20   6 6684.48  247.17
  -1  20  -6 6444.83  202.65
   1  20   6 6301.85  197.88
  -1  20  -6 6526.06  208.77
   1  20   7 3177.65  156.55
  -1  20  -7 3006.80  169.72
   1 -20   7 3003.76   93.41
  -1  20  -8 4563.57  200.72
   1  20   8 4488.30  194.18
   1  20   8 3848.29  163.25
   1 -20   8 3749.48  162.24
  -1  20  -9 1449.50  186.08
   1  20   9 1389.94  149.03
   1  20   9 1476.22  126.79
   1 -20   9 1438.34  208.60
  -1  20 -10 3657.72  369.48
   1  20  10 4373.32  322.94
   1  20  10 4040.17  284.37
   1 -20  10 3989.75  415.59
   1  21 -10  467.91  204.59
  -1  21  10  568.89  160.87
   1  21 -10  636.84  177.60
  -1  21   9 5198.67  216.02
   1  21  -9 6107.53  356.90
   1  21  -8 1184.21   79.54
  -1  21   8  861.46  217.32
   1  21  -8 1075.18  125.14
   1  21  -7 5154.60  309.03
  -1  21   7 5556.98  252.32
   1  21  -7 6174.60  272.50
  -1  21   6 1169.91   80.83
   1  21  -6 1326.56  120.65
  -1  21   6 1271.14  179.72
   1  21  -6 1389.55  180.64
  -1  21   5 7931.34  213.30
   1  21  -5 7471.31  221.27
  -1  21   5 8042.46  237.93
   1  21  -5 7875.48  233.58
  -1  21   4 1628.94   81.34
   1  21  -4 1775.27  101.91
  -1  21   4 1752.68  118.85
   1  21  -4 1985.59  141.31
  -1  21   311894.35  305.63
   1  21  -311262.18  322.11
  -1  21   311978.28  315.63
   1  21  -311610.30  306.20
  -1  21   2 1613.83   69.16
   1  21  -2 1511.49  135.51
  -1  21   2 1699.36  105.87
   1  21  -2 1669.35  161.70
  -1  21   1 5151.88  159.10
   1  21  -1 5378.24  248.23
  -1  21   1 5486.99  183.34
   1  21  -1 5150.58  237.84
  -1  21   0 1458.23  104.48
   1  21   0 1443.98  147.49
   1  21   0 1631.27   90.73
  -1  21   0 1614.73   98.78
   1  21   1 7081.83  198.22
  -1  21  -1 6361.35  191.07
  -1  21  -1 6898.63  207.63
   1  21   2  871.28  130.27
  -1  21  -2  621.65   96.02
   1  21   2  734.67   92.92
  -1  21  -2  762.15   88.68
   1  21   3 4749.20  151.14
  -1  21  -3 4882.82  161.69
   1  21   3 4659.38  176.96
  -1  21  -3 5071.67  165.10
   1  21   4  100.10   56.66
  -1  21  -4   73.76   57.60
   1  21   4   51.14   56.95
  -1  21  -4  111.07   68.12
   1  21   5  324.29  153.17
  -1  21  -5  691.36  157.59
   1  21   5  629.72  172.74
  -1  21  -5  504.90  237.48
   1  21   6   55.88   49.39
  -1  21  -6  103.72   24.82
   1  21   6   86.30   35.10
  -1  21  -6  116.61   89.04
   1  21   7   43.15   43.61
  -1  21  -8   68.85   56.70
   1  21   8   39.07   42.01
   1  21   8   42.75   33.39
   1 -21   8   45.93   27.02
  -1  21  -9   53.00   45.16
   1  21   9  -36.39   42.11
   1  21   9   -1.73   50.86
   1 -21   9   47.87   28.79
   1  22  -9  425.65  178.51
  -1  22   9  474.49  208.82
   1  22  -9  497.38  187.79
   1  22  -8   65.55   47.56
  -1  22   8   76.08   34.57
   1  22  -8  110.11   94.33
   1  22  -7 1694.66   99.01
  -1  22   7 1318.53  104.44
   1  22  -7 1891.85   88.62
   1  22  -6   31.18   57.64
  -1  22   6   -1.02   60.43
   1  22  -6   62.87   40.68
   1  22  -5 2549.48  154.02
  -1  22   5 2582.33  160.22
   1  22  -5 2506.54  156.38
   1  22  -4   60.02   29.56
  -1  22   4   44.38   34.46
   1  22  -4   41.85   49.71
  -1  22   3 2291.80  106.20
   1  22  -3 2058.55  113.50
  -1  22   3 2189.69  125.85
   1  22  -3 2364.82  138.88
  -1  22   2   97.82   36.07
   1  22  -2  194.85   69.22
  -1  22   2  115.91   74.26
   1  22  -2  156.66   51.93
  -1  22   1 7900.09  198.65
   1  22  -1 7754.39  246.29
  -1  22   1 7881.06  232.23
   1  22  -1 7996.25  237.45
  -1  22   0   22.60   22.13
   1  22   0   88.45   64.43
  -1  22   0   76.16   61.08
   1  22   0   60.76   46.21
   1  22   1 9914.78  264.33
  -1  22  -1 9502.94  238.78
   1  22   1 9628.77  348.58
  -1  22  -110167.44  377.97
   1  22   2  121.30   62.33
  -1  22  -2  101.49   33.54
   1  22   2   92.05   64.70
  -1  22  -2   70.93   55.23
   1  22   311879.69  315.47
  -1  22  -312485.10  333.95
   1  22   312391.47  349.04
  -1  22  -312013.62  361.51
   1  22   4  346.08  101.96
  -1  22  -4  419.82   53.04
   1  22   4  436.03   98.25
  -1  22  -4  318.92  124.80
   1  22   5 8895.35  275.05
  -1  22  -5 9977.99  245.71
   1  22   5 9610.97  313.08
  -1  22  -510024.53  252.00
   1  22   6  183.85   78.37
  -1  22  -6  239.18   67.28
  -1  22  -6  137.80   51.27
   1  22   7 4183.98  199.90
  -1  22  -7 4085.20  212.32
   1  22   7 4185.85  265.12
  -1  22  -7 4332.22  212.66
   1  22   8  664.11   63.92
  -1  22  -8  572.04   82.31
   1  22   8  420.50  145.19
  -1  22  -8  516.22  204.73
  -1  22  -9 3528.90  305.91
   1  22   9 4057.01  281.00
   1  22   9 3493.45  300.47
   1 -22   9 3768.66  265.17
   1  23  -9 2303.86  180.19
  -1  23   9 2065.21  178.55
   1  23  -9 2263.59  172.37
   1  23  -8 1242.03  156.78
  -1  23   8 1065.03   87.46
   1  23  -8 1385.21  103.30
   1  23  -7 3799.39  213.56
  -1  23   7 2893.08  159.34
   1  23  -7 3754.85  188.84
   1  23  -6 3354.11  158.84
   1  23  -5 4310.60  241.89
  -1  23   5 4184.66  259.30
   1  23  -5 4551.00  209.08
   1  23  -4 1813.50  205.11
  -1  23   4 1950.49  131.27
   1  23  -4 2033.23  148.41
   1  23  -3 6681.87  199.45
  -1  23   3 6324.81  198.35
   1  23  -3 6211.47  199.22
   1  23  -2 1768.33  109.69
  -1  23   2 1822.11  154.36
   1  23  -2 1901.83  125.97
   1  23  -1 2840.79  145.00
  -1  23   1 2950.77  192.64
   1  23  -1 2754.56  148.03
   1  23   0 2241.22  120.44
  -1  23   0 2458.50  144.01
   1  23   0 2354.18  221.98
  -1  23  -1 1616.62   81.35
   1  23   1 1718.35  113.86
  -1  23  -1 1775.19  258.01
   1  23   2  207.21   64.12
  -1  23  -2  178.20   51.37
   1  23   2   70.29   83.98
  -1  23  -2  240.39  106.29
   1  23   3 1168.89  103.39
  -1  23  -3 1425.84   86.75
   1  23   3 1278.39  100.82
  -1  23  -3 1606.56  116.77
   1  23   4  202.05   83.92
  -1  23  -4  248.69   68.90
  -1  23  -4  252.62  120.41
   1  23   5  238.02   98.93
  -1  23  -5  343.72  136.83
  -1  23  -5  294.18   92.59
   1  23   6  216.65  140.78
  -1  23  -6  280.15   80.08
   1  23   6  297.95   84.71
   1  23   7    5.24   36.39
  -1  23  -7   31.55   21.25
   1  23   7  -21.31   53.67
  -1  23  -7   82.10   77.73
   1  23   8   20.05   34.38
  -1  23  -8   68.24   57.85
   1  23   8    0.83   32.26
  -1  23  -8   48.97   29.89
   1  24  -8   20.26   47.30
  -1  24   8   21.80   56.25
   1  24  -8   59.80   49.29
   1  24  -7  437.77  221.44
  -1  24   7  538.51  147.10
   1  24  -7  401.36  180.92
   1  24  -6  279.69  104.77
  -1  24   6  180.99   98.85
   1  24  -6  203.74   97.14
   1  24  -5  106.76   46.95
  -1  24   5  127.58   67.96
   1  24  -5  237.69   63.34
   1  24  -4 1873.14   90.65
  -1  24   4 1982.00   96.74
   1  24  -4 2448.44  106.61
   1  24  -3  313.44   82.28
  -1  24   3  237.31  148.45
   1  24  -3  389.73  182.86
   1  24  -2 2492.08  145.63
  -1  24   2 2665.89  187.01
   1  24  -2 2437.95  165.82
   1  24  -1  564.13  168.78
  -1  24   1  649.03  228.34
   1  24  -1  612.55  198.99
   1  24   0 4749.40  161.14
   1  24   0 4948.82  243.54
  -1  24   0 5352.50  176.58
   1  24   1 1661.75  104.61
   1  24   1 2003.32  132.96
  -1  24  -1 1723.92  195.06
   1  24   2 8968.28  253.02
   1  24   2 9584.74  237.96
  -1  24  -2 9077.65  232.31
   1  24   3 1986.04  117.91
   1  24   3 2091.68  130.42
  -1  24  -3 1916.79  142.24
   1  24   4 5965.52  258.18
  -1  24  -4 5850.53  262.96
   1  24   5 1804.76   73.44
   1  24   5 1918.87  230.84
  -1  24  -5 1959.89   93.91
   1  24   6 7064.52  316.25
   1  24   6 6496.91  299.29
  -1  24  -6 6994.59  318.81
   1  24   7 4872.37  211.62
   1  24   7 4671.84  184.46
  -1  24  -7 4497.05  303.15
   1  24   8 5744.71  401.63
  -1  24  -8 6259.34  425.26
   1  25  -7   11.98   20.06
  -1  25   7   19.45   41.27
   1  25  -7   69.02   42.23
   1  25  -6 3701.86  163.37
  -1  25   6 3402.30  220.94
   1  25  -6 3444.87  153.89
   1  25  -5    4.88   36.73
  -1  25   5   22.47   43.91
   1  25  -5   48.38   62.21
   1  25  -4 5082.75  221.19
   1  25  -3   18.90   45.28
  -1  25   3   53.89   60.55
   1  25  -2 4865.86  260.82
  -1  25   2 4906.53  373.83
   1  25  -2 4842.55  218.68
   1  25  -1   -0.57   32.04
  -1  25   1   49.91   52.32
   1  25  -1   62.60   28.53
   1  25   0 3351.96  157.24
   1  25   0 3248.64  201.93
  -1  25   0 3485.37  174.89
   1  25   1   64.06   44.36
   1  25   1   22.54   24.70
  -1  25  -1   55.30   37.93
   1  25   2 1603.67   74.65
  -1  25  -2 1657.18  216.51
   1  25   3   60.14   41.73
  -1  25  -3   26.36   55.62
   1  25   4 1110.35   66.56
   1  25   4  900.92  153.85
  -1  25  -4 1186.94  186.22
   1  25   5  108.65   54.29
   1  25   5   91.97   37.49
  -1  25  -5  155.00   61.45
   1  25   6    7.52   31.53
   1  25   6  -39.95   56.69
  -1  25  -6   40.93   49.46
   1  25   7  204.14  110.97
  -1  25  -7  296.22  144.00
   1  26  -6 2992.36  168.60
  -1  26   6 2873.52  195.96
   1  26  -6 3565.63  153.44
   1  26  -5  558.47  103.26
  -1  26   5  427.24  262.48
   1  26  -5  455.95  127.36
   1  26  -4 2394.03  133.24
  -1  26   4 2275.08  238.80
   1  26  -4 2058.10  146.85
   1  26  -3  477.06  183.15
  -1  26   3  479.00  239.88
   1  26  -3  677.66  191.79
   1  26  -2 4038.30  235.74
  -1  26   2 3376.17  156.99
   1  26  -2 4283.18  182.04
   1  26  -1 1214.63   86.80
  -1  26   1 1280.46  203.35
   1  26  -1 1352.45  142.07
   1  26   0 3086.17   92.92
  -1  26   0 2945.56  110.31
   1  26   1 1754.97   67.54
   1  26   2 3186.16  171.56
   1  26   2 3347.43  151.88
  -1  26  -2 3353.62  236.78
   1  26   3 2354.41  121.75
   1  26   3 2613.35  140.99
  -1  26  -3 2375.07  149.44
   1  26   4 3820.81  165.09
  -1  26  -4 3865.23  179.05
   1  26   5 1205.94  202.88
  -1  26  -5 1088.89  129.54
   1  26   6  889.88  128.17
  -1  26  -6 1224.33  138.03
   1  27  -6 1653.10   94.16
  -1  27   6 1767.18  128.41
   1  27  -6 1794.28  142.26
   1  27  -5 3988.05  159.61
  -1  27   5 4408.24  181.26
   1  27  -5 4524.59  208.77
   1  27  -4  187.05  123.41
  -1  27   4  252.11  145.92
   1  27  -4  155.27   64.23
   1  27  -3 2863.95  158.74
  -1  27   3 3194.35  191.86
   1  27  -3 3044.71  145.33
   1  27  -2  226.14  142.75
  -1  27   2  186.04   74.00
   1  27  -2  320.55  120.78
   1  27  -1 2261.05  120.32
  -1  27   1 1832.92   97.77
   1  27  -1 2367.47  133.63
   1  27   0 1094.55   76.81
  -1  27   0 1075.24   75.45
   1  27   0 1096.04  160.02
   1  27   1 1510.81   62.49
   1  27   1 1612.28  142.41
  -1  27  -1 1255.26  264.07
   1  27   2  288.12   95.51
  -1  27  -2  177.70   88.38
   1  27   3  803.43  113.18
  -1  27  -3  677.76   76.90
   1  27   4  182.94   85.69
  -1  27  -4  233.19   80.50
   1  27   5  520.09  232.75
  -1  27  -5  535.73  217.46
   1  28  -4   -6.88   38.36
  -1  28   4   11.60   27.05
   1  28  -4   63.26   39.69
  -1  28   3 2720.10  198.68
   1  28  -3 2957.58  133.45
  -1  28   2   62.35   36.21
   1  28  -2   46.96   43.72
  -1  28   1 3833.47  233.18
   1  28  -1 4274.21  184.94
  -1  28   0   35.97   48.03
   1  28   0   29.51   31.75
   1  28   1 3457.22  162.47
  -1  28  -1 3005.90  137.49
   1  28   2   15.40   35.45
  -1  28  -2   14.04   58.29
   1  28   3 3063.99  138.66
  -1  28  -3 3906.87  171.25
   1  28   4   48.80   42.58
  -1  28  -4   79.09   52.22
  -1  29   3 1282.32  130.17
   1  29  -3 1366.65  147.62
  -1  29   2  802.12  184.66
   1  29  -2 1162.90  141.70
  -1  29   1 1977.65  159.10
   1  29  -1 1484.34   90.30
   1  29   0  309.78  162.53
  -1  29   0  464.24  112.86
   1  29   1 1445.13   90.69
  -1  29  -1 1137.03  211.90
   1  29   2  734.76  146.74
  -1  29  -2  530.69  258.65
  -2   0  14 7262.65  491.94
   2   0 -14 7427.32  498.66
   2   0 -13    8.97   28.10
   2   0 -12 3603.65  203.10
  -2   0  11   44.71   38.55
   2   0 -11   19.03   61.06
  -2   0  10  298.72  110.69
   2   0 -10  403.94   81.02
  -2   0   9  117.10   54.77
   2   0  -9   58.23   54.20
   2   0  -8 2579.92  122.62
  -2   0   7   51.60   25.29
   2   0  -7   33.40   29.81
  -2   0   6 5311.51  142.86
   2   0  -6 5022.23  130.61
  -2   0   5   73.46   56.63
   2   0  -5   17.59   20.65
   2   0  -5   49.43   26.64
  -2   0   4   49.46   43.47
   2   0  -4   32.12   29.38
   2   0  -4   35.54   28.29
   2   0  -4   42.28   23.62
  -2   0   3   38.31   17.43
   2   0  -3   20.98   19.83
   2   0  -3   13.91   17.67
   2   0  -3   -0.53   18.22
   2   0  -2 2893.41   82.96
   2   0  -2 2971.61   94.24
   2   0  -2 2779.82   74.84
   2   0  -1   28.70   33.32
  -2   0   1   27.74   27.36
   2   0  -1   14.69    9.71
   2   0  -1   57.27   18.83
   2   0   1   11.17   23.01
  -2   0  -1   10.86   18.86
  -2   0  -1    5.44    6.23
   2   0   1    1.46    6.27
   2   0   2 9262.31  185.45
  -2   0  -2 8314.42  174.91
  -2   0  -2 8771.18  161.39
   2   0   2 8933.54  163.39
   2   0   3   -7.24   42.38
  -2   0  -3   14.85   26.72
  -2   0  -3   23.15   19.68
   2   0   3   22.13   22.47
   2   0   415278.09  292.33
  -2   0  -415598.56  284.54
  -2   0  -415596.50  286.77
   2   0   5   62.80   39.13
   2   0   611487.29  273.84
   2   0   7   88.77   58.77
   2   0   8 8872.27  214.06
   2   0   9   47.17   28.24
   2   0  10 9128.65  294.64
   2   0  11   45.87   49.83
  -2   0 -11   21.56   36.20
   2   0  12 3749.24  192.24
  -2   0 -12 3506.50  198.82
   2   0  13   -1.07   56.66
  -2   0 -13  -10.25   41.26
  -2   1  14 1797.13  142.55
   2   1 -14 1817.54  101.87
   2  -1 -14 1895.62  151.48
  -2   1  13   86.98   53.82
   2   1 -13   99.87   59.46
  -2  -1  13   61.84   62.87
   2  -1 -13    2.43   27.43
  -2   1  12 4118.74  210.71
   2   1 -12 4078.32  194.04
  -2  -1  12 3692.59  218.07
   2  -1 -12 4309.01  201.99
   2   1 -11 3001.13  216.47
  -2  -1  11 3226.05  175.29
   2  -1 -11 2941.60  274.11
   2   1 -10 4038.19  136.62
  -2  -1  10 4175.15  144.38
   2  -1 -10 4043.70  134.83
  -2   1   9 4219.16  213.64
   2   1  -9 4083.11  207.01
  -2  -1   9 4170.72  245.07
   2  -1  -9 4497.85  198.62
   2   1  -814187.95  404.27
  -2  -1   814329.43  439.98
   2  -1  -814144.12  399.67
  -2   1   7 3910.64  116.14
   2   1  -7 3801.83  109.39
  -2  -1   7 4060.41  125.47
   2  -1  -7 4005.21  115.71
  -2   1   615014.35  351.00
   2   1  -615188.39  338.69
  -2  -1   616382.95  369.40
   2  -1  -615747.81  350.91
   2   1  -5 9166.36  177.27
  -2   1   510177.82  203.77
   2   1  -5 9382.81  191.16
  -2  -1   5 8904.51  184.23
   2  -1  -5 9391.01  183.99
   2  -1  -5 9549.79  188.13
   2  -1  -5 9640.56  189.60
  -2   1   430679.24  541.59
   2   1  -430947.06  548.22
   2   1  -430036.88  526.39
   2   1  -429784.19  523.21
   2  -1  -430743.60  539.70
   2  -1  -428015.10  501.13
   2  -1  -429653.79  528.82
   2   1  -3 5190.23  134.79
  -2   1   3 5252.26  141.48
   2   1  -3 5197.33  142.81
   2   1  -3 5218.56  135.67
   2  -1  -3 4984.60  133.00
   2  -1  -3 5353.84  142.43
  -2  -1   3 5402.89  149.21
   2  -1  -3 5114.19  136.17
   2   1  -233930.97  595.61
   2   1  -234013.54  587.40
   2   1  -234310.49  605.42
   2  -1  -231813.33  560.25
   2  -1  -234316.83  598.98
   2   1   031374.46  568.88
  -2   1   030961.47  542.08
   2  -1   033210.42  582.68
  -2  -1   030075.56  542.95
   2   1   1 9029.08  179.07
  -2   1  -1 8874.41  168.54
  -2   1  -1 9213.19  164.59
   2  -1   1 9385.32  182.55
  -2  -1  -1 9202.69  177.05
  -2  -1  -1 9405.95  168.85
   2  -1   1 9222.29  165.71
  -2  -1  -1 9179.80  165.88
   2   1   235771.18  648.33
  -2   1  -234572.08  609.96
  -2   1  -237279.32  649.16
   2  -1   236300.83  643.31
  -2  -1  -234845.11  615.22
  -2  -1  -236765.38  638.99
   2  -1   234977.90  612.09
   2   1   311784.53  229.13
  -2   1  -311015.02  220.92
  -2   1  -311609.51  221.98
   2  -1   311377.93  220.74
  -2  -1  -311005.69  225.06
  -2  -1  -311517.59  211.70
  -2  -1  -311395.43  211.92
   2  -1   311120.51  204.32
  -2   1  -413238.77  252.96
   2   1   413877.09  269.23
  -2  -1  -413668.91  260.02
   2  -1   413627.87  263.04
  -2  -1  -413618.20  260.52
   2  -1   413516.14  252.49
   2   1   5 3508.31  111.83
   2  -1   5 3614.41  110.66
   2   1   6 8075.58  270.84
   2  -1   6 8539.41  213.50
   2   1   7 2317.95  149.34
   2  -1   7 2555.46  128.04
   2   1   8 3143.03  174.45
   2  -1   8 3454.04  168.66
   2   1   9   55.61   55.28
   2  -1   9   50.64   26.72
  -2  -1  -9   28.13   33.25
   2   1  10 1972.01  117.02
  -2   1 -10 1927.74  193.46
   2  -1  10 1740.12  146.98
  -2  -1 -10 1771.47  112.03
   2   1  11   71.26   68.02
  -2   1 -11   46.64   63.73
   2  -1  11   42.45   65.37
  -2  -1 -11   84.90   39.56
   2   1  12  343.62  141.80
  -2   1 -12  310.09  119.90
   2  -1  12  412.22  113.92
  -2  -1 -12  349.08  121.43
   2   1  13 1541.80  195.04
  -2   1 -13 1502.56   89.23
   2  -1  13 1242.52  137.40
  -2  -1 -13 1223.60  177.24
  -2   2  14   33.93   30.45
   2   2 -14   26.17   53.52
  -2  -2  14   81.18   55.83
   2  -2 -14   76.36   42.69
  -2   2  13  389.84   88.32
   2   2 -13  292.96  106.04
  -2  -2  13  289.22  117.15
   2  -2 -13  329.89  101.41
  -2   2  12  977.80  206.81
   2   2 -12  985.69  126.77
  -2  -2  12  809.97   68.93
   2  -2 -12 1019.79  230.25
  -2   2  11 3096.65  180.80
   2   2 -11 3082.35  247.76
  -2  -2  11 2662.08  171.69
   2  -2 -11 3271.89  217.39
  -2   2  10  881.82   73.15
   2   2 -10  871.74   88.28
  -2  -2  10  889.43  199.96
   2  -2 -10  827.26  184.99
   2   2  -9 4519.02  200.03
  -2  -2   9 4273.40  202.69
   2  -2  -9 4488.93  199.92
   2   2  -8  576.16  117.18
  -2  -2   8  534.81  154.17
   2  -2  -8  531.25  146.87
   2   2  -7 1353.90   71.09
  -2  -2   7 1189.88   65.11
   2  -2  -7 1237.33   63.74
  -2   2   6 1092.39   71.69
   2   2  -6 1111.97   72.11
  -2  -2   6 1057.71  123.01
   2  -2  -6  974.01   70.99
  -2   2   5 1053.48   73.64
   2   2  -5  997.15   54.06
  -2  -2   5  957.51   59.42
   2  -2  -5  945.57   49.11
   2  -2  -5  903.98   46.19
  -2  -2   5  928.74   52.44
   2  -2  -5  956.68   51.32
   2   2  -4   55.45   23.65
  -2   2   4   24.23   10.80
   2   2  -4   11.13   32.04
  -2   2   4   46.86   30.97
   2  -2  -4   26.45   19.78
   2  -2  -4   18.76   17.56
  -2  -2   4   39.34   44.30
  -2  -2   4   17.75   30.60
   2   2  -3  659.99   35.90
  -2   2   3  576.48   41.83
   2   2  -3  534.83   76.04
  -2   2   3  654.71   38.34
   2  -2  -3  639.05   35.37
   2  -2  -3  609.21   39.54
  -2  -2   3  715.06  148.07
  -2  -2   3  547.87   27.66
   2   2  -2   22.66   18.79
  -2   2   2   19.27   15.48
   2   2  -2  -31.51   44.52
   2  -2  -2   -1.26   25.17
   2  -2  -2   16.32   13.62
   2  -2  -2   11.54    9.61
  -2  -2   2   19.16   21.24
  -2  -2   161267.07 1053.72
   2   2   027433.86  501.57
  -2   2   025988.15  461.53
  -2  -2   027233.51  482.98
   2   2   138635.88  679.54
  -2   2  -137556.78  654.37
   2  -2   140167.42  699.00
  -2  -2  -136336.80  639.59
   2   2   2  308.80  103.48
  -2   2  -2  305.58   73.50
  -2   2  -2  256.23   80.49
   2  -2   2  351.80  112.20
  -2  -2  -2  349.80   86.51
  -2  -2  -2  280.03   20.97
   2  -2   2  276.63   46.44
  -2  -2  -2  272.64   23.95
   2   2   3 7472.57  160.98
  -2   2  -3 7321.97  142.08
   2  -2   3 7411.17  153.53
  -2  -2  -3 7390.28  162.35
  -2  -2  -3 7257.81  139.73
   2  -2   3 7530.16  145.51
  -2  -2  -3 7713.79  147.45
  -2   2  -4  929.31   54.41
   2   2   4  904.20   58.25
  -2  -2  -4  947.74   50.78
   2  -2   4  814.12   65.50
   2  -2   4  944.17   47.43
  -2  -2  -4  931.87   53.61
   2   2   511583.01  273.25
   2  -2   511763.18  275.02
   2   2   6 2641.19  276.03
   2  -2   6 1913.38   91.10
   2   2   7 7792.47  242.74
   2  -2   7 8728.48  291.03
   2   2   8 1576.87  169.10
   2  -2   8 1645.99  102.41
  -2  -2  -8 1578.24   94.36
   2   2   9 4058.60  165.84
   2  -2   9 4288.45  148.17
  -2  -2  -9 3967.87  157.39
   2  -2  10 4333.27  155.52
  -2  -2 -10 3865.94  189.09
   2   2  11 2285.26  112.63
  -2   2 -11 2770.72  191.21
   2  -2  11 3070.85  160.83
  -2  -2 -11 2907.51  115.44
   2   2  12 1154.04   79.33
  -2   2 -12 1499.55   76.29
   2  -2  12 1359.14  241.13
  -2  -2 -12  954.32  220.12
   2   2  13 6057.05  415.98
  -2   2 -13 6614.72  443.91
   2  -2  13 6730.87  463.07
  -2  -2 -13 5358.72  437.76
  -2   3  14   37.98   29.10
   2   3 -14  -37.35   40.13
  -2  -3  14   19.65   74.88
   2  -3 -14   29.13   30.71
  -2   3  13 3627.29  272.87
   2   3 -13 3651.33  224.74
  -2  -3  13 3663.86  276.11
   2  -3 -13 4025.34  172.94
  -2   3  12  109.62   60.47
   2   3 -12  156.35   67.26
  -2  -3  12  127.93   83.36
   2  -3 -12  260.99  113.76
  -2   3  11 6091.54  200.86
   2   3 -11 5657.74  184.78
  -2  -3  11 5536.85  189.69
   2  -3 -11 6144.32  194.42
  -2   3  10   46.17   34.25
   2   3 -10   11.21   30.12
  -2  -3  10   75.76   49.27
   2  -3 -10   -2.40   33.25
  -2   3   9 8791.53  201.72
   2   3  -9 8917.98  199.69
  -2  -3   9 9253.94  262.40
   2  -3  -9 9023.65  214.48
  -2   3   8  101.80   53.66
   2   3  -8  222.21   71.66
  -2  -3   8  229.95   82.04
   2  -3  -8  172.69   50.57
   2   3  -717241.50  387.47
  -2  -3   718299.62  410.70
   2  -3  -717585.13  392.86
   2   3  -6  226.40   41.05
  -2  -3   6  307.39   85.67
   2  -3  -6  202.47   41.99
  -2   3   533404.75  591.73
  -2   3   534563.82  620.13
   2   3  -534321.04  608.22
   2  -3  -532846.37  580.70
  -2  -3   534183.71  614.33
  -2  -3   533214.86  586.85
   2   3  -4   73.72   27.06
  -2   3   4   90.43   30.86
   2   3  -4   33.48   25.83
  -2   3   4   36.60   34.59
   2  -3  -4   20.07   29.88
   2  -3  -4   36.73   26.50
  -2  -3   4   42.93   30.60
  -2  -3   4   28.91   37.06
  -2   3   341543.95  721.99
   2   3  -340352.29  710.46
   2   3  -339829.63  699.64
  -2   3   340263.35  705.81
   2  -3  -341026.74  711.54
  -2  -3   340169.28  696.59
   2   3  -2  206.10   51.72
  -2   3   2  140.00   34.54
   2   3  -2  119.81   42.23
   2   3  -2  175.81   43.59
   2  -3  -2  206.03   44.30
   2  -3  -2  156.52   16.10
   2  -3  -2  188.86   47.04
  -2  -3   2  152.46   15.11
   2   3  -132276.99  574.19
  -2   3   132372.44  560.78
  -2  -3   131035.08  547.77
   2  -3  -131782.90  552.15
   2   3   0   22.79   46.40
  -2   3   0   24.03   11.85
   2   3   0   15.21   10.45
  -2   3   0   -9.30   13.99
  -2  -3   0   21.04   22.64
  -2  -3   0   16.12    9.43
   2  -3   0   13.14   12.75
  -2   3  -129581.44  514.01
  -2   3  -127429.92  485.92
   2   3   129931.46  534.13
   2   3   128696.54  497.03
  -2  -3  -128555.68  508.29
  -2  -3  -129054.21  502.38
   2  -3   128635.76  503.22
   2  -3   127793.33  487.20
  -2   3  -2 1629.38   52.51
  -2   3  -2 1646.38   56.91
   2   3   2 1746.57   64.84
   2   3   2 1852.66   57.55
  -2  -3  -2 1740.17   66.87
  -2  -3  -2 1736.55   71.79
   2  -3   2 1973.27  117.70
   2  -3   2 1703.10   53.10
   2   3   335376.83  631.07
  -2   3  -335207.36  617.90
  -2   3  -335517.65  621.65
   2  -3   335372.55  621.76
  -2  -3  -332962.58  597.88
  -2  -3  -334463.86  600.18
   2  -3   334134.53  595.46
  -2  -3  -335641.11  625.00
  -2   3  -4  188.68   60.44
   2   3   4  148.05   66.26
  -2  -3  -4  154.83   39.42
   2  -3   4  161.61   71.70
   2  -3   4  187.32   53.96
  -2  -3  -4  203.77   50.77
   2   3   516576.82  377.91
   2  -3   516679.17  381.72
   2   3   6  417.86  126.75
  -2   3  -6  352.85  109.09
   2  -3   6  422.71  104.99
   2   3   7 9081.16  274.60
   2  -3   7 9483.75  280.41
   2   3   8  515.38  150.32
   2  -3   8  531.15  190.01
  -2  -3  -8  661.19  164.85
   2   3   9 6966.10  239.56
   2  -3   9 7403.54  218.03
  -2  -3  -9 7222.12  204.42
   2   3  10   70.85   57.77
   2  -3  10   92.42   37.53
  -2  -3 -10   66.96   61.95
   2   3  11 1726.04   90.47
  -2   3 -11 2225.92  102.92
   2  -3  11 1814.49  238.07
  -2  -3 -11 1970.28  108.08
   2   3  12  282.93  169.49
  -2   3 -12  368.96  154.75
   2  -3  12  506.84  193.20
  -2  -3 -12  404.50  166.70
   2   3  13   36.82   52.58
  -2   3 -13   48.97   47.79
   2  -3  13  142.08   75.06
  -2  -3 -13   16.23   55.09
  -2   4  14  736.54   89.40
   2   4 -14  584.45  147.64
  -2  -4  14  375.33  170.30
   2  -4 -14  803.09  100.66
  -2   4  13 2828.47  231.35
   2   4 -13 2370.87  120.24
  -2  -4  13 3267.34  170.64
   2  -4 -13 2835.78  136.59
  -2   4  12  269.33   95.13
   2   4 -12  251.63  121.24
  -2  -4  12  343.02  151.21
   2  -4 -12  462.02  203.70
  -2   4  11 4103.71  154.28
   2   4 -11 4493.86  155.54
  -2  -4  11 4507.41  167.94
   2  -4 -11 4145.61  153.51
  -2   4  10 1163.41  164.64
   2   4 -10 1252.19  262.32
  -2  -4  10 1157.78  210.23
   2  -4 -10 1063.19  171.10
  -2   4   9 2261.95  117.34
   2   4  -9 2252.60   91.07
  -2  -4   9 2425.11  143.75
   2  -4  -9 2163.98   86.58
  -2   4   8  474.09  109.65
   2   4  -8  451.14   50.61
  -2  -4   8  452.18  170.92
   2  -4  -8  482.79   45.76
  -2   4   7  520.48   52.51
   2   4  -7  697.19   59.15
  -2  -4   7  588.82  175.08
   2  -4  -7  562.18   83.68
   2   4  -6  603.37   51.26
  -2   4   6  711.25  119.66
  -2   4   6  903.09  109.33
  -2  -4   6  699.80   97.90
  -2   4   5  439.93   78.05
  -2   4   5  404.87   51.44
   2   4  -5  428.34   82.12
   2  -4  -5  378.00   27.15
  -2  -4   5  537.17  129.78
  -2  -4   5  311.65   76.60
  -2   4   4  809.44   51.02
  -2   4   4  865.09   50.72
   2   4  -4  952.79   40.26
  -2  -4   4  846.90   59.50
   2  -4  -4  858.28   36.17
   2  -4  -4  843.00   31.97
  -2  -4   4  856.95   36.10
   2   4  -3   35.48   19.76
  -2   4   3   49.80   27.95
   2   4  -3   44.16   30.30
  -2   4   3   62.58   30.74
   2   4  -3   99.13   21.81
   2  -4  -3   51.02   37.00
   2  -4  -3   57.23   26.35
  -2  -4   3   28.39   21.36
   2   4  -2  122.35   45.16
  -2   4   2  185.18   41.87
   2   4  -2  130.94   75.94
   2   4  -2  214.10   43.43
   2  -4  -2  154.85   24.20
   2  -4  -2  162.15   38.19
   2  -4  -2  176.56   63.46
  -2  -4   2  126.08   46.88
   2   4  -1   96.89   50.55
   2   4  -1   81.41   42.46
  -2   4   1  128.98   33.66
  -2   4   1  140.13   44.07
  -2  -4   1   53.17   47.29
   2  -4  -1   81.22   40.23
   2  -4  -1  102.13   21.93
  -2  -4   1  154.32   15.97
  -2   4   0  492.07   23.25
   2   4   0  553.86   45.90
   2   4   0  501.90   25.36
  -2   4   0  510.68   30.93
   2  -4   0  537.42   44.77
  -2  -4   0  488.21   75.11
  -2  -4   0  492.61   23.80
   2  -4   0  470.65   24.28
  -2   4  -1 4031.53  113.49
  -2   4  -1 3780.86  104.40
   2   4   1 3938.64  123.80
   2   4   1 4056.75  110.26
  -2  -4  -1 3868.03  115.07
  -2  -4  -1 3891.42  102.08
   2  -4   1 4008.69  108.70
   2  -4   1 3889.60  106.98
  -2   4  -2 2860.93   87.40
  -2   4  -2 2789.82   66.69
   2   4   2 3059.13   87.62
   2   4   2 2929.29   65.53
  -2  -4  -2 2990.77   82.10
  -2  -4  -2 2757.09   77.48
   2  -4   2 3027.87   72.99
   2  -4   2 3021.40   72.71
   2   4   3 4376.62   93.04
  -2   4  -3 4279.59   96.37
   2   4   3 4410.27  111.51
  -2   4  -3 4317.20  117.13
   2  -4   3 4366.92   98.89
  -2  -4  -3 4208.04  107.48
   2  -4   3 4525.32   98.94
  -2   4  -4 2647.03  107.62
   2  -4   4 2567.08  149.21
  -2  -4  -4 2758.51  158.90
   2  -4   4 2596.85  104.23
  -2  -4  -4 2568.99  107.12
   2   4   5 4272.38  126.57
  -2   4  -5 4325.99  115.70
   2  -4   5 4219.13  230.80
   2   4   6 2349.53   89.71
  -2   4  -6 2115.35  108.01
   2  -4   6 2261.26   96.55
   2   4   7 7736.82  231.88
   2  -4   7 6985.04  236.57
  -2  -4  -7 6686.60  194.72
   2   4   8 4225.74  205.83
   2  -4   8 3993.43  291.67
  -2  -4  -8 4335.57  192.38
   2   4   9 6123.55  276.49
   2  -4   9 6438.51  195.67
  -2  -4  -9 5628.46  167.59
   2   4  10 2252.45  156.39
   2  -4  10 2514.49  161.50
  -2  -4 -10 2434.53  144.39
   2   4  11 2044.12  119.05
  -2   4 -11 2215.01  106.34
   2  -4  11 2442.96  125.59
  -2  -4 -11 2196.52   99.80
   2   4  12  435.25  162.40
  -2   4 -12  497.43  136.35
   2  -4  12  375.99  183.10
  -2  -4 -12  456.34  203.25
   2   4  13 4033.93  289.23
  -2   4 -13 3841.05  270.94
   2  -4  13 4606.00  327.28
  -2  -4 -13 4144.45  289.74
  -2   5  13 1004.06  207.26
   2   5 -13  959.49   63.69
  -2  -5  13  857.74   76.40
   2  -5 -13  931.51   83.42
  -2   5  12 4441.70  197.04
  -2  -5  12 4170.81  195.08
   2  -5 -12 4456.41  302.17
  -2   5  11 4505.49  159.97
   2   5 -11 4089.78  146.66
  -2  -5  11 4361.94  164.96
   2  -5 -11 4296.59  218.11
  -2   5  10 5003.94  293.34
   2   5 -10 5381.77  170.80
  -2  -5  10 5891.19  199.11
   2  -5 -10 5626.30  172.82
  -2   5   910564.11  368.74
   2   5  -910908.87  383.27
  -2  -5   911303.80  398.95
   2  -5  -910572.56  368.11
  -2   5   811322.68  313.31
   2   5  -811371.84  315.75
  -2  -5   811356.72  326.28
   2  -5  -810656.37  296.17
  -2   5   7 5349.73  165.35
   2   5  -7 5813.89  178.43
  -2  -5   7 5460.74  212.62
   2   5  -614706.40  343.64
  -2   5   616066.02  357.76
  -2   5   615217.03  351.57
  -2  -5   615795.09  361.48
  -2   5   516043.73  309.96
  -2   5   515403.60  286.59
   2   5  -514456.44  287.66
   2  -5  -515266.03  286.84
  -2  -5   516081.35  309.86
  -2   5   437702.58  665.46
  -2   5   435656.43  621.88
   2   5  -435327.67  618.74
  -2  -5   434204.86  624.95
   2  -5  -435907.37  631.61
   2  -5  -435565.98  620.76
  -2  -5   435662.39  629.28
   2   5  -312106.59  255.67
  -2   5   312987.88  234.85
   2   5  -312035.04  235.73
  -2   5   312607.05  234.31
   2   5  -313108.30  239.34
   2  -5  -312579.45  226.68
   2  -5  -311700.22  242.17
  -2  -5   312718.55  241.36
   2   5  -223822.88  427.38
  -2   5   221717.68  382.09
   2   5  -222263.35  405.84
   2   5  -222353.67  395.21
   2  -5  -221958.94  381.36
   2  -5  -222226.33  390.29
   2  -5  -223020.61  399.79
  -2  -5   221873.82  384.96
   2   5  -113445.23  238.93
  -2   5   113856.16  249.65
   2   5  -113925.78  265.18
  -2  -5   113257.38  251.09
   2  -5  -113389.69  234.38
   2  -5  -112978.84  236.02
   2  -5  -113832.52  241.74
  -2  -5   113188.27  234.22
  -2   5  -1 4936.51  132.19
  -2   5  -1 4794.25  136.00
   2   5   1 4696.91  140.19
   2   5   1 4867.32  127.22
  -2  -5  -1 4412.10  127.19
  -2  -5  -1 4536.10  117.45
   2  -5   1 4919.23  132.75
   2  -5   1 4607.11  122.81
  -2   5  -222085.50  393.97
  -2   5  -220776.25  368.62
   2   5   222171.28  404.86
   2   5   221205.13  385.29
  -2  -5  -221880.14  397.86
  -2  -5  -221128.48  372.15
   2  -5   221630.38  383.88
   2  -5   221445.05  382.22
   2   5   3 4153.62  157.47
  -2   5  -3 3907.27  146.30
   2   5   3 4171.26  164.66
  -2   5  -3 4381.60  164.40
   2  -5   3 4172.09  157.61
  -2  -5  -3 4162.42  155.32
   2  -5   3 3905.75  145.81
   2   5   4 7269.85  160.67
   2   5   4 7304.98  147.84
   2  -5   4 7129.28  204.21
  -2  -5  -4 6666.48  156.19
   2   5   5 4796.03  132.17
  -2   5  -5 5366.68  137.44
   2  -5   5 5096.59  137.52
   2   5   6 8694.75  244.15
  -2   5  -6 8733.85  208.22
   2  -5   6 8339.37  241.08
   2   5   7 2688.99  150.41
  -2   5  -7 2553.59  154.48
   2  -5   7 2287.17  133.16
  -2  -5  -7 2692.29  134.54
   2   5   8 2275.93   82.62
   2  -5   8 2080.99   89.47
  -2  -5  -8 2497.23   83.35
   2   5   9  161.63  130.13
   2  -5   9  282.89  143.50
  -2  -5  -9  344.62   83.58
   2   5  10 1608.97  165.79
   2  -5  10 1465.35  115.19
  -2  -5 -10 1373.87  119.47
   2   5  11  385.69  213.13
  -2   5 -11  467.40  192.14
   2  -5  11  555.58  214.04
  -2  -5 -11  507.32  152.53
   2   5  12  863.04  128.79
  -2   5 -12  653.48  213.73
   2  -5  12  828.75  295.74
  -2  -5 -12  621.52  189.57
   2   5  13   78.37   61.11
  -2   5 -13  222.15  113.45
   2  -5  13  220.91   94.33
  -2  -5 -13  182.48   83.83
  -2   6  13   99.44   48.31
   2   6 -13   42.43   32.63
  -2  -6  13   80.43   73.91
   2  -6 -13   50.08   40.03
  -2   6  12 2942.58  163.56
  -2  -6  12 2959.02  122.70
   2  -6 -12 2763.80  216.63
  -2   6  11  128.17   69.23
   2   6 -11   70.96   42.99
  -2  -6  11  137.32   95.08
   2  -6 -11  194.86   54.11
  -2   6  10  208.99  132.67
   2   6 -10  282.87   96.91
  -2  -6  10  252.03  113.33
   2  -6 -10  246.32   71.44
  -2   6   9  312.57   80.31
   2   6  -9  226.71   66.47
  -2  -6   9  328.75   95.55
   2  -6  -9  268.41   84.17
  -2   6   8 1181.20   88.84
   2   6  -8 1066.78  110.24
  -2  -6   8 1175.32   86.57
   2  -6  -8 1074.71  104.56
   2   6  -7 1688.24  113.71
  -2   6   7 1702.43  119.84
  -2   6   7 1628.13  145.37
  -2  -6   7 1722.13  105.36
   2   6  -6  450.49  117.42
  -2   6   6  419.29   38.87
  -2   6   6  400.92  128.20
  -2  -6   6  515.49  139.79
  -2   6   5  238.65   83.92
  -2   6   5  360.11  104.35
   2   6  -5  294.49   58.59
   2  -6  -5  218.10   62.55
  -2  -6   5  332.76   71.09
  -2   6   4 1847.46   86.70
  -2   6   4 1941.63   80.87
   2   6  -4 2094.84   86.03
  -2  -6   4 1846.85   95.03
   2  -6  -4 1773.52   77.30
   2  -6  -4 1939.10   96.23
  -2  -6   4 1873.89   77.55
   2   6  -3  275.58   81.27
  -2   6   3  298.22   47.65
   2   6  -3  120.89   60.19
  -2   6   3  313.55   72.11
   2   6  -3  345.58   66.12
   2  -6  -3  281.99   27.19
   2  -6  -3  341.84   96.75
  -2  -6   3  315.45   26.73
   2   6  -2  228.85   91.86
  -2   6   2  294.54   68.41
   2   6  -2  387.19   92.12
   2   6  -2  311.43   25.90
   2  -6  -2  270.46   16.82
   2  -6  -2  294.81   21.96
   2  -6  -2  231.12   58.40
  -2  -6   2  351.10   47.13
   2   6  -1  234.16   59.65
  -2   6   1  205.02   55.28
   2   6  -1  112.12   76.13
  -2  -6   1  153.66   46.90
   2  -6  -1  190.58   19.61
   2  -6  -1  196.11   51.67
   2  -6  -1  174.13   14.37
  -2  -6   1  196.63   60.79
  -2   6   0   33.92   21.28
   2   6   0   -2.57  435.14
   2   6   0   33.75   10.18
  -2   6   0   -1.72   41.14
   2  -6   0   28.49   21.87
  -2  -6   0   40.54   23.51
  -2  -6   0   23.52   17.90
   2  -6   0   39.86   18.01
  -2   6  -1  963.45   37.22
  -2   6  -1  942.48   30.63
   2   6   1 1004.06   74.95
   2   6   1  972.53   34.00
  -2  -6  -1  982.96   42.25
  -2  -6  -1  880.31   38.53
   2  -6   1 1027.08   62.34
   2  -6   1  908.29   41.00
  -2   6  -2  640.24   37.69
  -2   6  -2  669.98   31.73
   2   6   2  771.38   55.25
   2   6   2  751.48   36.68
  -2  -6  -2  750.82   58.73
  -2  -6  -2  740.31   33.12
   2  -6   2  742.32   33.78
   2  -6   2  745.65   36.10
   2   6   3 1173.73   56.43
  -2   6  -3 1031.61   53.61
   2   6   3 1015.89  125.45
  -2   6  -3 1127.39   88.61
   2  -6   3 1167.78   55.58
  -2  -6  -3 1164.24   80.63
   2  -6   3 1025.54   73.90
  -2   6  -4 2667.94  116.94
   2   6   4 2599.31  111.50
   2   6   4 2805.38  139.71
   2  -6   4 2630.28  128.21
  -2   6  -5  122.92   37.12
   2   6   5  173.94  101.93
   2   6   5  226.16   48.72
   2  -6   5  172.08   60.88
   2   6   6 7517.20  275.65
  -2   6  -6 7332.98  278.36
   2  -6   6 7387.21  269.17
  -2  -6  -6 7659.87  273.38
   2   6   7  676.20  200.77
  -2   6  -7  626.52  187.51
   2  -6   7  502.79  154.78
  -2  -6  -7  633.86   80.27
   2   6   8 4492.42  186.58
   2  -6   8 4383.80  212.84
  -2  -6  -8 4535.46  174.25
   2   6   9  125.14  101.79
   2  -6   9  300.78   94.66
  -2  -6  -9  279.86   76.09
   2   6  10 9733.46  413.97
   2  -6  1010003.11  291.48
  -2  -6 -1010541.13  293.23
   2   6  11  203.33  147.18
  -2   6 -11  269.29  113.15
  -2  -6 -11  250.28  126.05
   2   6  12 4502.00  208.04
  -2   6 -12 4389.61  201.68
   2  -6  12 4430.27  196.37
  -2  -6 -12 4282.17  177.18
  -2   7  13 1102.84   93.50
   2   7 -13 1222.34  118.15
  -2  -7  13 1024.88   96.69
   2  -7 -13 1266.72  129.70
  -2   7  12 3930.45  177.39
   2   7 -12 4450.32  189.47
  -2  -7  12 3925.83  190.44
   2  -7 -12 4093.99  181.89
  -2   7  11  135.94   62.06
   2   7 -11  233.52   73.83
  -2  -7  11   85.27   83.36
   2  -7 -11  298.59  112.55
  -2   7  10 4199.01  140.15
   2   7 -10 4561.95  155.99
  -2  -7  10 4532.96  166.73
   2  -7 -10 4489.95  149.35
  -2   7   9 3392.78  189.61
   2   7  -9 3376.44  143.40
  -2  -7   9 3243.44  174.45
   2  -7  -9 3470.27  127.40
   2   7  -814152.02  302.56
  -2   7   812944.22  260.04
  -2   7   813993.01  309.31
  -2  -7   813551.05  288.37
   2   7  -7 2199.94  126.12
  -2   7   7 2383.78  140.80
  -2   7   7 2527.47  121.28
  -2  -7   7 1891.73  212.08
  -2   7   614761.06  332.93
   2   7  -614282.35  326.13
  -2  -7   614484.00  333.26
  -2   7   5 2781.68  134.29
  -2   7   5 2893.43  140.67
   2   7  -5 2833.35  131.21
   2  -7  -5 2489.46  116.09
  -2  -7   5 2679.25  135.99
  -2   7   4 3181.07  123.44
   2   7  -4 3248.78  125.54
   2   7  -4 3096.33  130.02
  -2   7   4 3140.02  160.52
   2  -7  -4 3018.33  117.90
  -2  -7   4 3164.38  122.07
  -2   7   3 3717.90  143.94
   2   7  -3 3630.37  155.54
  -2   7   3 3758.63  144.11
   2   7  -3 3363.63  127.58
   2  -7  -3 3647.85  131.77
   2  -7  -3 3528.23  137.96
  -2  -7   3 3449.65  131.48
   2   7  -222609.21  411.61
  -2   7   222661.78  403.32
   2   7  -223019.77  443.38
   2   7  -222321.16  397.75
   2  -7  -223244.81  398.26
   2  -7  -222407.01  403.61
   2  -7  -222706.83  391.03
  -2  -7   223005.49  406.63
   2   7  -1 2995.24  143.08
   2   7  -1 2964.19   72.12
  -2   7   1 2846.95   70.07
   2  -7  -1 2943.67   68.75
  -2  -7   1 3271.91   90.16
  -2  -7   1 2822.93   65.73
  -2   7   023969.73  410.52
   2   7   023783.81  432.74
   2   7   024466.36  430.53
  -2   7   024601.11  433.69
   2  -7   023790.01  407.34
  -2  -7   023399.71  422.89
  -2  -7   022892.51  408.00
   2  -7   023558.83  419.98
  -2   7  -1 4819.88  105.09
  -2   7  -1 4972.59   95.94
   2   7   1 5245.33  127.89
   2   7   1 5045.13  100.55
  -2  -7  -1 4657.79  111.25
  -2  -7  -1 4777.38   95.45
   2  -7   1 4968.87   95.97
   2  -7   1 4612.17   97.02
  -2   7  -213566.52  246.17
   2   7   214346.34  269.31
  -2   7  -213539.00  263.35
   2  -7   213675.28  247.90
  -2  -7  -213168.92  259.53
   2  -7   213242.82  247.43
   2   7   3 9860.04  188.16
  -2   7  -3 9449.19  181.30
   2   7   310497.24  214.65
  -2   7  -3 9895.27  252.14
   2  -7   310111.02  203.14
  -2  -7  -3 9463.49  184.02
  -2   7  -431111.65  665.73
   2   7   432258.61  704.21
   2   7   429889.69  637.93
   2  -7   430068.63  659.50
  -2   7  -5 1025.22   67.80
   2   7   5 1290.56  156.56
   2   7   5 1159.35   59.27
   2  -7   5 1085.13   56.99
  -2   7  -610215.47  346.33
   2   7   610145.04  342.57
   2   7   610520.28  314.91
   2  -7   610899.73  312.97
   2   7   7 2246.39  125.15
  -2   7  -7 2204.41  129.02
   2  -7   7 2223.86  123.84
  -2  -7  -7 2303.81  120.63
   2   7   8 6609.75  250.59
   2  -7   8 7386.36  271.20
  -2  -7  -8 7271.94  262.44
   2   7   9    0.92   24.67
   2  -7   9    3.65   60.72
  -2  -7  -9   19.57   30.38
   2   7  10 4661.88  293.54
   2  -7  10 4834.82  172.75
  -2  -7 -10 5153.37  199.46
   2   7  11  837.15  163.38
   2  -7  11  779.91  125.34
  -2  -7 -11  640.95   84.21
   2   7  12  842.34  243.34
  -2   7 -12  874.65  204.25
   2  -7  12  858.48  151.12
  -2  -7 -12  828.90  146.78
  -2   8  13 1599.62  118.17
   2   8 -13 1499.25  111.56
  -2  -8  13 1303.05  233.55
   2  -8 -13 1840.80  261.12
  -2   8  12 1067.16   70.51
   2   8 -12  936.25  122.97
  -2  -8  12  840.19  233.16
   2  -8 -12  898.93  235.82
  -2   8  11 2460.73  238.67
   2   8 -11 2283.05  255.61
  -2  -8  11 2612.56  218.25
   2  -8 -11 2271.85  185.85
  -2   8  10 1827.83  105.65
   2   8 -10 2104.67  247.72
  -2  -8  10 1463.26  137.59
   2  -8 -10 1928.21  191.61
  -2   8   9 1315.96   89.22
   2   8  -9 1516.15  121.77
  -2  -8   9 1626.13  226.26
   2  -8  -9 1628.29  174.48
   2   8  -8  718.80   61.50
  -2   8   8  811.96  130.73
  -2   8   8  793.11   71.42
  -2  -8   8  905.93  105.71
   2   8  -7 1048.44   72.81
  -2   8   7  902.76  121.51
  -2   8   7  984.25   77.65
  -2  -8   7 1261.24  171.34
   2   8  -6 1183.94   63.67
  -2   8   6  909.16   49.22
  -2   8   6 1131.23   65.71
  -2  -8   6 1201.77  218.04
  -2   8   5  467.63  113.09
  -2   8   5  366.20   43.07
   2   8  -5  371.05   38.08
   2  -8  -5  284.10   28.82
  -2  -8   5  365.21   79.85
  -2   8   4 1919.83   82.19
   2   8  -4 1709.45   76.27
   2   8  -4 1731.91   81.86
  -2   8   4 1958.95   89.01
   2  -8  -4 1897.37   75.02
  -2   8   3 4583.28  195.84
   2   8  -3 4506.70  171.64
  -2   8   3 4463.72  168.70
   2  -8  -3 4051.83  160.62
   2  -8  -3 4289.84  159.81
  -2  -8   3 4513.14  195.26
  -2   8   2 1289.84   57.53
   2   8  -2 1036.99   65.89
   2   8  -2 1219.14   40.40
   2  -8  -2 1202.79   25.45
   2  -8  -2 1390.92   48.03
   2  -8  -2 1270.12   28.94
  -2  -8   2 1376.04   44.64
   2   8  -1  962.05   97.96
  -2   8   1  659.94   35.90
   2   8  -1  784.01   32.94
  -2  -8   1  682.97   42.34
   2  -8  -1  833.87   36.68
  -2  -8   1  776.12   48.25
   2   8   0  196.73   42.45
   2   8   0  120.80   88.07
  -2   8   0  199.20   89.06
  -2  -8   0  150.88   47.45
   2  -8   0  146.81   21.64
  -2  -8   0  205.27   27.90
   2  -8   0  138.33   68.78
   2   8   1 2711.13  120.36
  -2   8  -1 2569.65   54.73
   2   8   1 2253.54   86.37
  -2   8  -1 2551.48   68.76
   2  -8   1 2669.80   59.24
  -2  -8  -1 2438.44   62.13
   2  -8   1 2469.13   65.71
   2   8   2  852.02   43.15
  -2   8  -2  886.17   41.49
   2   8   2 1066.32  174.19
  -2   8  -2  981.26   73.83
   2  -8   2 1017.74   62.79
  -2  -8  -2 1057.76   58.06
   2  -8   2  825.17   48.30
   2   8   3 9988.68  194.58
  -2   8  -3 9596.58  186.98
   2   8   3 9898.21  212.13
  -2   8  -310762.66  210.59
   2  -8   310235.80  200.61
  -2  -8  -3 9859.14  191.80
  -2   8  -4 4832.39  127.86
   2   8   4 4489.61  126.36
   2   8   4 4567.78  120.86
   2  -8   4 4489.29  141.46
  -2   8  -5 6293.18  161.70
   2   8   5 6584.08  173.19
   2   8   5 6109.85  162.93
   2  -8   5 6060.65  179.83
  -2   8  -6 1030.21   75.46
   2   8   6  926.53  180.95
   2   8   6  823.88   50.89
   2  -8   6  882.60   46.14
   2   8   7 3386.40  164.24
  -2   8  -7 2960.20  142.10
   2  -8   7 3089.63  147.12
  -2  -8  -7 2835.35  151.35
   2   8   8 1506.39   85.82
  -2   8  -8 1626.99   68.65
   2  -8   8 1437.94  113.48
  -2  -8  -8 1777.58   93.22
   2   8   9 3699.16  127.43
   2  -8   9 3249.80  161.93
  -2  -8  -9 3384.45  131.02
   2   8  10  673.02  250.41
   2  -8  10  651.88   88.00
  -2  -8 -10  790.52   90.57
   2   8  11 3800.93  183.67
   2  -8  11 3827.80  222.42
  -2  -8 -11 3718.61  170.24
   2   8  12 1979.22  168.42
  -2   8 -12 1898.98  145.34
   2  -8  12 1795.88  176.77
  -2  -8 -12 1974.06  127.37
  -2   9  13 2082.37  141.98
   2   9 -13 2143.34  142.21
  -2  -9  13 1791.07  300.48
   2  -9 -13 2221.51  196.23
  -2   9  12   44.26   35.77
   2   9 -12   33.33   67.33
  -2  -9  12  202.12   86.03
   2  -9 -12  150.59   80.07
  -2   9  1110641.25  260.58
   2   9 -1110225.04  257.12
  -2  -9  11 9259.01  369.70
   2  -9 -1110315.46  399.90
  -2   9  10   74.01   28.99
   2   9 -10  145.13   84.70
   2  -9 -10   75.43   40.76
   2   9  -912235.49  334.12
  -2   9   911552.71  337.19
  -2   9   912301.30  332.66
  -2  -9   911666.18  320.08
   2   9  -8  211.46   62.71
  -2   9   8  186.31   75.93
  -2   9   8  261.55   48.88
  -2  -9   8  376.21  105.90
   2   9  -716638.64  453.58
  -2   9   715777.82  415.68
  -2   9   716445.43  449.63
  -2  -9   716366.74  443.83
  -2   9   6  793.84  110.06
  -2   9   6  715.42   38.20
   2   9  -6  805.10   43.82
   2  -9  -6  761.84   30.71
  -2  -9   6  748.99  161.06
  -2   9   532321.45  189.05
  -2   9   531961.27  672.73
   2   9  -532654.18  235.80
   2  -9  -532293.36  150.35
  -2  -9   532064.32  733.51
  -2   9   4 2334.87  104.87
   2   9  -4 2512.46  141.83
   2   9  -4 2426.35  135.43
  -2   9   4 2514.81  120.82
   2  -9  -4 2345.22  103.54
  -2   9   335501.64  611.26
   2   9  -333839.47  594.89
   2   9  -334783.91  652.94
  -2   9   334300.31  606.24
   2  -9  -334463.62  592.47
  -2  -9   333428.17  594.84
   2   9  -2  330.77  111.49
  -2   9   2  379.83   38.31
   2   9  -2  356.91   78.16
   2  -9  -2  263.82   69.73
  -2  -9   2  355.68   30.63
   2   9  -121952.65  418.47
  -2   9   121896.76  405.38
   2   9  -122299.40  396.31
   2  -9  -121939.57  394.38
  -2  -9   121769.76  392.17
   2   9   0  936.05   67.99
  -2   9   0  978.61   36.16
   2   9   0 1020.31   59.12
  -2   9   0  932.04   85.44
  -2  -9   0  999.90   50.87
   2  -9   0 1066.27   52.01
   2   9   116457.12  298.50
  -2   9  -116780.41  295.71
   2   9   117632.21  334.66
  -2   9  -116931.78  324.55
   2  -9   117180.13  305.52
  -2  -9  -116130.06  291.24
   2  -9   116228.30  313.96
   2   9   2 3843.26  144.79
  -2   9  -2 3697.43  138.93
   2   9   2 3926.63  159.27
  -2   9  -2 3964.49  152.76
   2  -9   2 3894.12  154.99
  -2  -9  -2 3537.17  133.57
  -2   9  -310138.72  244.01
  -2   9  -3 9210.76  211.63
   2   9   3 9709.78  233.84
   2  -9   310028.03  242.29
  -2   9  -4  676.82  102.38
   2   9   4  555.42  169.70
   2   9   4  485.30   46.82
   2  -9   4  625.75   57.74
  -2   9  -5 7974.96  270.21
   2   9   5 8073.95  244.31
   2   9   5 7664.35  226.26
   2  -9   5 8153.52  237.84
  -2   9  -6 1063.59   92.23
   2   9   6  806.64   68.07
   2   9   6  960.54  116.85
   2  -9   6 1014.91  167.49
  -2   9  -711385.38  238.97
   2   9   711336.00  252.25
   2   9   711136.57  230.15
   2  -9   711882.72  252.89
   2   9   8  247.78  104.91
  -2   9  -8  393.23   84.20
   2  -9   8  305.66   69.07
  -2  -9  -8  382.70  126.05
   2   9   9 4503.16  162.58
  -2   9  -9 4476.69  203.29
   2  -9   9 4367.01  151.91
  -2  -9  -9 4895.27  161.40
   2   9  10  142.51   57.07
   2  -9  10  160.51   69.67
  -2  -9 -10  150.84   51.99
   2   9  11  998.63  123.33
   2  -9  11 1122.94   87.83
  -2  -9 -11 1146.97  142.07
   2   9  12   92.64   77.24
   2  -9  12   46.07   94.76
  -2  -9 -12   92.98   47.73
  -2  10  13 1478.63   98.43
   2  10 -13 1353.59  251.09
  -2 -10  13 1326.06   90.28
   2 -10 -13 1259.78   88.89
  -2  10  12   87.59   58.60
   2  10 -12   91.85   55.82
  -2 -10  12   12.88   39.01
   2 -10 -12  204.67   50.80
  -2  10  11 1800.26  110.20
   2  10 -11 1541.29  156.14
  -2 -10  11 1824.48  107.73
   2 -10 -11 2061.20  299.03
  -2  10  10  447.10  137.81
   2  10 -10  403.90  152.74
  -2 -10  10  417.57  107.53
   2 -10 -10  449.85  138.42
   2  10  -9 1460.50   99.62
  -2  10   9 1389.63   74.47
  -2  10   9 1378.29   78.00
  -2 -10   9 1450.92  172.37
   2  10  -8   32.95   41.25
  -2  10   8   71.90   48.47
  -2  10   8   84.54   42.54
  -2 -10   8   15.16   63.25
   2  10  -7 1082.08   70.38
  -2  10   7 1058.52   70.70
  -2  10   7 1160.98   87.05
  -2 -10   7 1292.15   99.52
  -2  10   6  129.84   26.86
  -2  10   6  165.71   44.94
   2  10  -6  197.66   41.11
   2 -10  -6   97.27   58.22
  -2 -10   6   84.24   33.03
  -2  10   5  851.20   45.29
   2  10  -5  744.70   54.74
   2  10  -5  881.58  109.97
  -2  10   5  863.09  134.71
   2 -10  -5  738.38   52.49
  -2  10   4  290.40   52.22
   2  10  -4  365.42   82.86
   2  10  -4  298.87   61.35
  -2  10   4  430.42  111.46
   2 -10  -4  311.14   54.08
  -2  10   3  409.33   37.97
   2  10  -3  377.65   51.50
   2  10  -3  376.58  132.22
  -2  10   3  346.93   90.15
   2 -10  -3  375.45   34.31
   2  10  -2 1518.25   84.74
  -2  10   2 1370.96   73.97
   2  10  -2 1386.95   62.44
  -2 -10   2 1349.53   59.49
   2  10  -1  755.10  152.31
   2  10  -1  715.32   39.36
  -2 -10   1  663.62   53.08
   2  10   0   20.34   29.96
   2  10   0  -13.05   37.34
  -2  10   0   36.53   21.12
  -2 -10   0   50.80   18.55
   2  10   1 6367.92  138.39
  -2  10  -1 6160.30  114.75
   2  10   1 6320.95  143.52
  -2  10  -1 6324.04  134.57
   2 -10   1 6513.82  125.90
  -2 -10  -1 6085.81  124.15
   2  10   2   46.69   21.73
  -2  10  -2   24.88    8.41
   2  10   2    1.59   53.74
  -2  10  -2   34.45   27.04
   2 -10   2   37.00   28.24
  -2 -10  -2   18.51   16.10
   2  10   3  483.50  105.73
  -2  10  -3  413.59   43.47
   2  10   3  343.90  106.28
  -2  10  -3  473.38   53.02
   2 -10   3  359.02   35.92
  -2  10  -4  159.89   36.78
   2  10   4  103.23   63.67
   2  10   4   42.96   38.34
   2 -10   4   53.12   31.46
  -2  10  -5 1615.22  179.05
   2  10   5 1544.57   90.18
   2  10   5 1729.49  137.83
   2 -10   5 1639.75   95.61
  -2  10  -6  570.40  158.85
   2  10   6  449.42  134.90
   2  10   6  535.01  125.94
   2 -10   6  495.44  125.63
  -2  10  -7 6598.91  280.05
   2  10   7 7042.68  262.29
   2  10   7 6476.04  234.62
   2 -10   7 6876.56  249.84
   2  10   8 1869.96  106.89
  -2  10  -8 1428.38   87.85
   2 -10   8 1625.38  128.44
  -2 -10  -8 1796.11   95.62
   2  10   9 6128.59  199.35
   2 -10   9 6626.55  211.35
  -2 -10  -9 6368.73  194.40
   2  10  10  275.71   88.31
  -2  10 -10  113.14   94.12
   2 -10  10  254.32   83.72
  -2 -10 -10  199.55   52.14
   2 -10  11 4867.13  343.03
  -2 -10 -11 4739.27  227.49
   2 -10  12  808.75  237.87
  -2 -10 -12  665.68   50.29
  -2  11  13 1917.93  152.88
   2  11 -13 1900.06  187.69
  -2 -11  13 1894.46  223.99
   2 -11 -13 1655.20  162.97
  -2  11  12 2650.06  130.61
   2  11 -12 2507.74  132.44
  -2 -11  12 2964.06  155.92
   2 -11 -12 2619.46  164.73
  -2  11  11 2216.32   98.96
  -2 -11  11 2183.07  221.44
   2 -11 -11 2212.92  235.63
   2  11 -10 3946.11  253.99
  -2  11  10 3939.15  186.81
  -2  11  10 3955.39  139.47
  -2 -11  10 4096.41  155.49
   2  11  -9 4252.09  140.96
  -2  11   9 4208.17  159.36
  -2  11   9 4266.96  174.83
  -2 -11   9 4232.66  155.00
   2  11  -8 6126.51  245.34
  -2  11   8 5904.22  220.87
  -2  11   8 6111.60  225.25
  -2 -11   8 5518.85  285.85
   2  11  -7 8179.09  189.52
  -2  11   7 8485.47  201.01
  -2  11   7 8257.27  184.95
  -2 -11   7 7802.93  281.39
   2  11  -612549.04  340.11
  -2  11   612829.95  336.26
  -2  11   612428.69  363.63
  -2 -11   612413.86  345.37
  -2  11   511346.77  309.76
   2  11  -511216.57  316.52
   2  11  -511472.12  331.77
  -2  11   511443.62  322.92
   2 -11  -511014.79  320.17
  -2  11   410616.71  234.19
   2  11  -4 9995.60  245.34
   2  11  -410421.82  250.08
  -2  11   410383.24  239.28
   2 -11  -410112.59  223.62
  -2  11   315267.94  323.70
   2  11  -315442.88  349.51
   2  11  -315289.35  370.84
  -2  11   315716.15  353.09
   2 -11  -315311.15  325.48
   2  11  -2 8356.75  207.50
  -2  11   2 8876.76  209.20
   2  11  -2 7617.04  178.35
   2  11  -111767.45  238.26
  -2  11   111334.98  236.41
   2  11  -111243.81  213.89
  -2 -11   111142.32  214.81
   2  11   014669.35  288.51
   2  11   014142.79  271.99
  -2  11   015166.86  289.47
  -2 -11   013996.19  264.23
   2  11   116124.87  358.80
  -2  11  -116222.19  345.65
   2  11   116377.77  445.29
  -2  11  -116515.56  391.14
   2 -11   116660.68  356.46
   2  11   210211.08  239.77
  -2  11  -2 9858.92  217.13
   2  11   210195.91  244.64
  -2  11  -210408.17  240.55
   2 -11   2 9986.45  226.04
   2  11   312135.57  302.59
  -2  11  -311689.74  255.83
   2  11   311776.33  273.77
  -2  11  -312250.23  291.14
   2 -11   311995.38  273.97
  -2  11  -414172.08  330.66
   2  11   414083.21  418.80
   2  11   414383.10  324.01
   2 -11   414696.78  328.59
   2  11   5  733.21   66.06
   2 -11   5  706.63   41.24
  -2  11  -6 4657.71  136.07
   2  11   6 4410.44  270.18
   2  11   6 4555.52   92.32
   2 -11   6 4547.17  162.76
  -2  11  -7  958.72  134.55
   2  11   7  835.29  228.34
   2  11   7  916.92   82.20
   2 -11   7  911.26   70.04
  -2  11  -8 2963.29  145.39
   2  11   8 2689.98  176.42
   2  11   8 2839.08  112.64
   2 -11   8 2887.45  119.82
  -2  11  -9  914.85  132.36
   2 -11   9  913.50  161.16
  -2 -11  -9  990.37  106.03
  -2  11 -10 2188.28  100.35
   2 -11  10 2192.40  142.97
  -2 -11 -10 1984.02  100.05
   2  11  11  235.52   90.71
   2 -11  11  298.25  111.34
  -2 -11 -11  203.19   90.89
   2  11  12   60.27   62.42
   2 -11  12  106.43   65.34
  -2 -11 -12  263.75   52.69
  -2  12  12 2171.30  202.74
   2  12 -12 2144.13  119.04
  -2 -12  12 2437.36  383.96
   2 -12 -12 2526.06  179.61
  -2  12  11   71.95   39.25
   2  12 -11  114.26   65.24
  -2 -12  11   10.43   49.52
   2 -12 -11   35.05   53.25
   2  12 -10 2044.81  145.61
  -2  12  10 1827.48  221.09
  -2  12  10 2550.15  158.48
  -2 -12  10 1906.41  152.47
   2  12  -9   74.33   51.26
  -2  12   9   32.56   32.77
  -2  12   9   71.82   52.01
  -2 -12   9   50.95   34.22
   2  12  -8  163.66   36.77
  -2  12   8  159.96   62.45
  -2  12   8  141.33   53.56
  -2 -12   8  172.97   47.35
  -2  12   7   47.49   37.69
  -2  12   7   26.25   34.47
   2  12  -7   43.21   32.93
  -2  12   6  605.36   39.95
   2  12  -6  637.92   56.49
   2  12  -6  644.24   81.83
  -2  12   6  638.50   92.98
   2 -12  -6  493.73   58.39
  -2  12   5   85.74   27.59
   2  12  -5   47.96   70.63
  -2  12   5  129.49   31.50
   2  12  -5   39.60   41.73
  -2  12   4  607.37   45.63
   2  12  -4  625.58   58.10
   2  12  -4  636.48   86.75
  -2  12   4  617.08  100.25
   2 -12  -4  613.84   46.93
  -2  12   3  363.12   29.37
   2  12  -3  379.07  135.55
   2  12  -3  472.03   99.41
  -2  12   3  382.20   81.07
   2 -12  -3  372.29   41.42
   2  12  -2  241.58   86.52
  -2  12   2  342.56  138.38
   2  12  -2  313.24   81.30
   2  12  -1  111.02   46.47
  -2  12   1  152.20   62.72
   2  12  -1   98.63   42.95
  -2  12   0  742.85   51.90
   2  12   0  794.11   66.94
   2  12   0  743.05   55.67
  -2  12   0  862.90  106.93
  -2  12  -1  871.17   45.14
   2  12   1  839.60   63.75
   2  12   1  871.86   53.60
  -2  12  -1 1086.19  113.56
   2  12   2 3423.84   97.25
  -2  12  -2 3332.60  115.94
   2  12   2 3173.62  151.60
  -2  12  -2 3450.80  125.22
   2 -12   2 3522.73   88.95
   2  12   3   61.05   34.90
  -2  12  -3   58.92   16.60
   2  12   3   36.28   27.66
  -2  12  -3   82.23   28.41
   2 -12   3   35.78   28.76
  -2  12  -4 6563.09  198.65
   2  12   4 7065.65  251.60
   2  12   4 6618.40  197.80
   2 -12   4 6979.54  213.66
  -2  12  -5 4829.33  255.14
   2  12   5 4669.86  274.56
   2  12   5 4596.41  205.81
   2 -12   5 5038.02  223.25
  -2  12  -611763.76  246.63
   2  12   611358.74  256.31
   2  12   611491.43  238.52
   2 -12   611594.13  240.37
   2  12   7 2103.25  100.98
  -2  12  -7 2115.79  102.34
   2 -12   7 2051.88  164.48
   2  12   8 6861.23  276.80
  -2  12  -8 6928.85  263.04
   2 -12   8 7046.83  230.83
   2  12   9   76.56   49.98
  -2  12  -9  263.27   75.66
   2 -12   9  123.27   35.23
  -2 -12  -9  276.43   96.16
   2  12  10 4658.51  204.74
  -2  12 -10 4516.57  191.10
   2 -12  10 3870.38  190.15
  -2 -12 -10 4319.71  184.79
   2  12  11  165.08   89.20
  -2 -12 -11  193.02   72.61
   2  12  12 2313.92  180.82
   2 -12  12 2443.41  259.38
  -2 -12 -12 2315.21  199.93
  -2  13  12 2029.95  137.10
   2  13 -12 2062.64  163.85
  -2 -13  12 1724.64  392.90
   2 -13 -12 1719.67  226.89
  -2  13  11  192.50  104.45
  -2 -13  11   71.27   89.38
   2 -13 -11  134.42   83.55
   2  13 -10 6324.05  175.23
  -2  13  10 6301.75  165.78
  -2  13  10 6342.73  177.27
  -2 -13  10 6269.46  196.35
   2  13  -9  583.84  161.53
  -2  13   9  777.75   54.13
  -2  13   9  657.61  190.17
  -2 -13   9  722.40  156.39
   2  13  -810164.60  300.36
  -2  13   810275.03  291.77
  -2  13   8 9511.76  262.64
  -2 -13   8 9840.01  275.46
   2  13  -7  827.36  211.05
  -2  13   7  965.43   44.06
  -2  13   7  905.55  102.79
  -2 -13   7  812.41  155.67
  -2  13   6 4583.57   84.07
   2  13  -6 4420.99  194.26
   2  13  -6 4539.40  164.35
  -2  13   6 4579.61   95.02
   2 -13  -6 4320.90  182.77
  -2  13   5 1564.23   76.78
   2  13  -5 1865.19  113.02
  -2  13   5 1644.55  120.26
   2  13  -5 1599.48   88.69
  -2  13   415822.66  425.05
   2  13  -415305.64  452.09
  -2  13   414996.03  425.80
   2  13  -415260.66  421.67
  -2  13   3  334.99   28.66
   2  13  -3  288.50   66.91
   2  13  -3  426.30   78.85
  -2  13   3  425.63  115.61
   2 -13  -3  298.57   29.26
   2  13  -225877.30  576.72
  -2  13   225322.06  567.72
   2  13  -224784.72  546.21
   2  13  -1 1267.31   88.32
  -2  13   1 1147.62   71.83
   2  13  -1  956.98   81.33
  -2  13   025414.69  527.59
   2  13   025119.07  552.26
   2  13   025051.21  541.18
  -2  13   024960.65  543.53
  -2  13  -1  552.67   25.96
   2  13   1  572.22   58.53
  -2  13  -1  568.50   30.97
   2  13   1  597.18   47.04
  -2  13  -1  667.10   58.17
   2  13   214211.49  315.84
  -2  13  -213279.31  291.01
   2  13   213569.27  310.71
  -2  13  -213682.39  335.74
   2 -13   213796.44  305.78
   2  13   3 1861.13  111.64
  -2  13  -3 1687.03   79.21
   2  13   3 1817.26  117.98
  -2  13  -3 2218.44  108.00
   2 -13   3 1955.47   94.41
   2  13   415957.48  449.26
   2 -13   416777.47  462.17
   2  13   5  185.28   47.05
  -2  13  -5  192.92   49.73
   2 -13   5  174.98   50.27
   2  13   619786.59  661.28
  -2  13  -620683.23  710.52
   2 -13   620668.86  707.97
   2  13   7   33.43   19.46
  -2  13  -7   43.72   34.55
   2 -13   7   75.31   69.24
  -2  13  -8 2314.74  160.58
   2  13   8 2186.50  143.38
   2  13   8 2215.97  207.44
   2 -13   8 2500.93  317.66
  -2  13  -9  157.88   74.77
   2  13   9  120.23   56.33
   2  13   9   79.82   46.18
   2 -13   9   77.73   41.22
   2  13  10 1881.37  100.04
  -2  13 -10 1798.85   93.21
   2 -13  10 1836.58  205.73
  -2 -13 -10 1531.86  159.26
   2  13  11  243.39  116.88
  -2 -13 -11  259.63  128.99
  -2  14  12  782.25   74.27
   2  14 -12  793.75  149.95
  -2 -14  12  708.37  252.60
   2 -14 -12  547.55  223.13
   2  14 -11 1221.95  192.45
  -2  14  11 1159.28   65.86
  -2  14  11 1336.11  136.54
  -2 -14  11  999.02  240.43
   2  14 -10 1446.39  141.72
  -2  14  10 1283.96   76.09
  -2  14  10 1432.11  196.54
  -2 -14  10 1818.43  110.23
   2  14  -9  354.75  183.25
  -2  14   9  251.44   93.67
  -2  14   9  349.22  148.34
  -2 -14   9  485.59  113.81
   2  14  -8 3561.01  136.54
  -2  14   8 3604.58  160.96
  -2  14   8 3713.96  104.41
  -2 -14   8 3099.07  190.13
  -2  14   7 7897.42  204.62
   2  14  -7 7900.05  228.30
  -2  14   7 7527.44  271.21
   2  14  -7 7934.93  218.38
  -2  14   6 7278.75  148.27
   2  14  -6 7209.45  181.74
  -2  14   6 7831.51  178.07
   2  14  -6 7831.73  180.56
  -2  14   5   22.50   19.19
   2  14  -5   77.78   32.08
   2  14  -5  104.38   60.44
  -2  14   5   21.16   26.95
   2 -14  -5   14.80   20.08
  -2  14   4   46.31   21.03
  -2  14   4   29.37   46.20
   2  14  -4   37.21   27.26
   2 -14  -4   47.86   17.95
  -2  14   3  219.13   24.33
   2  14  -3  239.80   89.56
  -2  14   3  269.27   68.07
   2  14  -3  239.99   46.61
   2  14  -2  500.98  144.38
  -2  14   2   95.51   31.19
   2  14  -2  525.06  115.96
   2  14  -1  265.96   80.87
  -2  14   1  146.48   65.04
   2  14  -1  181.12   49.45
  -2  14   0  137.84   33.53
   2  14   0  201.10   86.17
   2  14   0  131.08   74.40
  -2  14   0  177.67   43.79
  -2  14  -1  842.80   39.40
  -2  14  -1  806.77   56.75
   2  14   1 1009.50   68.93
  -2  14  -1  930.66   58.19
  -2  14  -2 2868.83  134.13
  -2  14  -2 2763.43  125.26
   2  14   2 2931.76  132.74
   2 -14   2 2714.36  118.88
  -2  14  -3 2176.55  116.58
  -2  14  -3 2168.72   96.21
   2  14   3 2511.87  175.88
   2 -14   3 2387.24  111.04
  -2  14  -4 3641.20  172.29
   2  14   4 3481.73  335.57
   2  14   4 3609.07  167.63
   2 -14   4 3522.76  159.27
   2  14   5 5121.43  185.80
  -2  14  -5 5127.85  132.51
   2 -14   5 4935.12  121.76
  -2  14  -6  342.86   88.53
   2  14   6  356.92   86.15
   2  14   6  314.31   91.94
   2 -14   6  339.07  119.83
  -2  14  -7  134.87   48.75
   2  14   7  183.49   63.70
   2  14   7   88.91   28.27
   2 -14   7   97.35   68.00
  -2  14  -8 1663.23  124.48
   2  14   8 1487.86  112.74
   2  14   8 1471.63  146.18
   2 -14   8 1776.35  152.65
  -2  14  -9 2658.81  110.23
   2  14   9 2812.12  123.74
   2  14   9 2809.88  104.78
   2 -14   9 3150.85  282.50
   2  14  10 1653.81   89.58
  -2  14 -10 1732.29   88.50
   2 -14  10 1436.77  228.23
  -2 -14 -10 1417.76   77.45
   2  14  11 2757.44  136.27
   2 -14  11 2164.00  132.21
  -2 -14 -11 2000.80  127.44
  -2  15  12   67.78   42.90
   2  15 -12   98.42   64.65
  -2 -15  12   94.39   51.47
   2 -15 -12   69.31   71.23
   2  15 -11 4105.83  176.14
  -2  15  11 3700.67  152.79
  -2  15  11 4049.76  177.25
  -2 -15  11 3528.45  244.58
   2  15 -10  451.97  205.90
  -2  15  10  318.80  110.63
  -2  15  10  394.23  104.94
  -2 -15  10  393.54  113.86
   2  15  -9 4465.64  138.23
  -2  15   9 4741.35  156.31
  -2  15   9 3783.05  148.69
  -2 -15   9 4077.04  175.13
  -2  15   8   -1.70   26.26
   2  15  -8   77.96   66.10
  -2  15   8   12.75   40.64
   2  15  -8   31.70   61.31
  -2  15   718618.07  450.67
   2  15  -717238.34  483.35
  -2  15   718027.58  449.71
   2  15  -717472.26  454.29
  -2  15   6 5887.24  203.20
   2  15  -6 5248.44  205.19
  -2  15   6 5272.47  224.52
   2  15  -6 5698.89  226.66
  -2  15   523423.14  413.55
   2  15  -521825.19  439.43
   2  15  -522928.74  448.69
  -2  15   522780.91  443.62
   2 -15  -521161.32  383.68
  -2  15   4  680.66   28.03
   2  15  -4  901.40   66.39
   2  15  -4  614.14  120.67
  -2  15   4  669.89   53.00
   2 -15  -4  575.99   46.30
  -2  15   322181.24  581.03
  -2  15   322001.94  599.36
   2  15  -321033.25  586.88
   2 -15  -322372.74  586.65
  -2  15   2 1540.26   89.57
   2  15  -2 1520.01   88.08
  -2  15   119859.72  574.21
   2  15  -119869.53  547.00
  -2  15   0 2156.66   86.86
  -2  15   0 2165.48   86.42
   2  15   0 2144.11  102.02
  -2  15   0 2328.46  114.85
  -2  15  -119720.41  520.76
  -2  15  -119424.83  513.18
   2  15   120508.89  567.25
  -2  15  -119639.81  543.37
  -2  15  -2  911.03   32.52
   2  15   2 1103.30  129.20
  -2  15  -2 1077.61   65.98
   2  15   2 1108.51   77.06
  -2  15  -2  979.09   87.63
   2  15   310578.42  292.47
  -2  15  -3 9679.65  255.62
   2  15   310777.08  300.41
  -2  15  -310590.09  304.40
   2 -15   310448.72  276.29
  -2  15  -4 1458.04  112.01
   2  15   4 1603.84  202.48
   2  15   4 1625.30   88.41
   2 -15   4 1526.63   78.56
  -2  15  -5 4497.15  197.26
   2  15   5 4610.60  310.06
   2  15   5 4583.27  174.43
   2 -15   5 4760.92  176.52
  -2  15  -6  686.12   68.22
   2  15   6  615.98  196.04
   2  15   6  643.72   69.56
   2 -15   6  709.64   88.21
  -2  15  -7 4356.99  189.61
   2  15   7 4833.20  167.71
   2  15   7 3909.41  134.28
   2 -15   7 4776.04  316.21
  -2  15  -8  544.61  131.68
   2  15   8  527.80  202.10
   2  15   8  616.12  142.51
   2 -15   8  652.14  153.85
  -2  15  -9 3126.34  102.10
   2  15   9 2878.36  131.97
   2  15   9 3064.17  255.73
   2 -15   9 2812.67  112.55
   2  15  10  241.73   86.14
  -2  15 -10  254.68  120.36
   2 -15  10  180.79   99.65
  -2 -15 -10  232.76  124.06
   2  15  11  353.82  185.21
   2 -15  11  411.53  171.01
  -2 -15 -11  187.38  121.98
   2  16 -11 1029.62  107.05
  -2  16  11  959.47   95.34
  -2  16  11 1165.24  199.93
  -2 -16  11 1110.77  184.03
   2  16 -10   88.03   60.56
  -2  16  10  113.95   72.73
  -2  16  10  190.17   77.58
  -2 -16  10  185.52   82.83
  -2  16   9 1210.20   83.95
  -2  16   9 1381.27  106.11
   2  16  -9  939.67  104.30
  -2  16   8  -17.98   24.18
   2  16  -8   26.99   43.99
  -2  16   8   68.81   62.85
   2  16  -8  -15.61   44.73
  -2  16   7  553.80   47.87
  -2  16   7  684.28  113.57
   2  16  -7  600.76   50.48
  -2  16   6   68.09   29.71
   2  16  -6  125.28   43.35
  -2  16   6   99.41   49.18
   2  16  -6   38.14   37.70
  -2  16   5   36.22   27.15
  -2  16   5   -3.59   40.06
   2  16  -5   80.13   54.76
  -2  16   4    9.16    6.85
  -2  16   4   78.93   44.65
   2  16  -4    1.93   35.82
   2 -16  -4    6.78   12.24
  -2  16   3  159.81   30.92
   2  16  -3  219.13   54.44
  -2  16   3  162.05   95.63
   2  16  -3  135.66   45.27
   2 -16  -3  176.63   25.52
   2  16  -2   63.95   59.17
  -2  16   2   18.65   71.64
   2  16  -2   43.32   17.14
   2  16  -1  450.06  151.06
  -2  16   1  496.39  157.43
   2  16  -1  414.93  111.27
  -2  16   0  495.13   21.48
  -2  16   0  450.99   20.92
   2  16   0  568.55  141.02
   2  16   0  511.38   44.64
  -2  16   0  510.01   96.37
  -2  16  -1 1685.50   79.83
   2  16   1 1277.97  112.19
  -2  16  -1 1740.47   81.96
   2  16   1 1297.67  469.23
  -2  16  -1 1825.41  104.76
  -2  16  -2 1126.22   57.55
   2  16   2 1132.52  181.32
  -2  16  -2 1229.09   65.06
   2  16   3 2807.95  139.59
  -2  16  -3 2436.57  127.55
   2  16   3 2075.96  111.46
  -2  16  -3 2667.85  171.74
   2 -16   3 2593.86  113.22
  -2  16  -4   37.51   27.02
   2  16   4  -14.15  104.65
   2  16   4   -7.97   39.47
   2 -16   4   38.35   23.92
  -2  16  -5 8438.29  230.35
   2  16   5 8489.99  235.59
   2  16   5 7819.40  232.83
   2 -16   5 7957.03  224.34
  -2  16  -6  906.78  135.60
   2  16   6  749.14  215.65
   2  16   6  801.57  108.55
   2 -16   6  785.62   73.68
  -2  16  -713732.97  371.44
   2  16   713491.89  418.49
   2  16   713569.05  361.44
   2 -16   713985.49  369.25
  -2  16  -8  458.12  179.19
   2  16   8  601.69  183.35
   2  16   8  510.54   95.42
   2 -16   8  575.16  138.69
  -2  16  -9 4067.58  178.02
   2  16   9 4204.15  291.23
   2  16   9 4374.01  240.97
   2 -16   9 4133.45  176.72
  -2  16 -10  124.67   51.64
   2  16  10  193.32   86.23
   2  16  10  167.65   87.63
   2 -16  10  193.99   74.39
   2  16  11 5159.61  355.41
   2 -16  11 4281.88  370.17
  -2 -16 -11 4471.55  308.55
  -2  17  11 2441.70  127.92
   2  17 -11 2307.15  119.16
  -2 -17  11 2069.09  192.18
   2  17 -10 1898.00  121.40
  -2  17  10 1921.74   92.54
   2  17 -10 2175.54  131.06
  -2  17   9 4677.76  201.52
   2  17  -9 4166.94  195.45
  -2  17   9 4187.81  194.83
   2  17  -9 4581.58  254.98
  -2  17   8 2936.22  158.99
   2  17  -8 2464.91  229.38
  -2  17   8 2627.89  161.28
   2  17  -8 2948.32  170.77
  -2  17   7 4390.20  126.19
   2  17  -7 4305.17  156.82
  -2  17   7 4188.78  145.31
   2  17  -7 4124.97  218.48
  -2  17   6 3027.36   99.20
   2  17  -6 3415.57  142.67
  -2  17   6 2789.98  147.54
   2  17  -6 2869.81  154.49
  -2  17   5 6351.09  213.82
   2  17  -5 6520.17  250.55
  -2  17   5 6066.10  227.54
   2  17  -5 6008.73  221.25
  -2  17   4 6767.49  223.52
   2  17  -4 6724.57  251.51
  -2  17   4 6805.09  245.75
   2  17  -4 6783.80  244.21
  -2  17   311401.89  197.75
  -2  17   311443.45  198.73
   2  17  -311640.75  252.94
  -2  17   311326.98  247.99
   2  17  -311407.88  255.82
   2  17  -210864.01  307.78
  -2  17   211596.18  332.68
   2  17  -210777.67  296.07
   2  17  -1 9518.24  281.02
  -2  17   1 9189.16  269.41
   2  17  -1 8463.97  255.61
  -2  17   0 7467.72  189.22
  -2  17   0 7668.05  194.69
   2  17   0 7716.08  231.10
   2  17   0 7033.90  204.82
  -2  17   0 7722.38  229.83
  -2  17  -110048.85  259.62
   2  17   110136.06  289.86
  -2  17  -1 9789.16  251.87
   2  17   110221.11  279.61
  -2  17  -1 9707.43  352.42
  -2  17  -2 6371.14  132.93
   2  17   2 6959.82  169.39
  -2  17  -2 6438.43  150.87
   2  17   2 6637.70  154.28
  -2  17  -2 6508.41  155.35
   2  17   3 8226.19  292.94
  -2  17  -3 7951.47  276.16
   2  17   3 8040.23  282.94
  -2  17  -3 7978.87  294.94
  -2  17  -4 6092.53  225.77
   2  17   4 5742.67  223.74
   2  17   4 5884.45  248.45
   2 -17   4 6177.77  232.28
  -2  17  -5 5332.54  235.00
   2  17   5 4960.33  270.26
   2  17   5 5090.84  155.70
   2 -17   5 5439.93  156.30
  -2  17  -6 1169.22   90.65
   2  17   6 1071.77  174.45
   2  17   6 1343.25  161.73
   2 -17   6 1178.49   75.69
  -2  17  -7 2444.05  247.38
   2  17   7 2745.47  170.29
   2  17   7 2480.87  144.77
   2 -17   7 2514.72  141.22
  -2  17  -8  541.24  147.22
   2  17   8  442.28  200.64
   2  17   8  625.25  143.67
   2 -17   8  541.07  212.65
  -2  17  -9 1198.73  128.62
   2  17   9 1638.89   90.09
   2  17   9 1631.28  170.04
   2 -17   9 1172.01  192.09
  -2  17 -10  149.99   67.37
   2  17  10   96.96   48.72
   2  17  10  105.96   92.14
   2 -17  10  128.24   72.70
   2  18 -11   96.58   47.81
  -2  18  11  118.80   58.83
   2  18 -11   77.58   43.03
   2  18 -10 1564.31   94.95
  -2  18  10 1705.70   93.02
   2  18 -10 1829.85   98.81
   2  18  -9   98.66   70.66
  -2  18   9  -11.13   44.54
   2  18  -9   75.14   34.70
   2  18  -8 1985.84  172.06
  -2  18   8 1741.57  136.81
   2  18  -8 1801.77  176.57
  -2  18   7  104.02   50.70
   2  18  -7  110.30   42.57
  -2  18   7  122.29   58.75
   2  18  -7  161.70   52.28
  -2  18   6 1131.29   49.24
   2  18  -6 1075.02   96.70
  -2  18   6 1139.32  214.59
   2  18  -6 1263.52  184.42
  -2  18   5   18.11   17.33
   2  18  -5   46.54   43.17
  -2  18   5   43.22   37.28
   2  18  -5   90.97   44.40
  -2  18   4  244.14   19.08
   2  18  -4  522.24  110.13
  -2  18   4  508.87  215.11
   2  18  -4  575.35  126.22
  -2  18   3  147.15   21.14
   2  18  -3  412.80  151.64
  -2  18   3  244.22   71.13
   2  18  -3  298.18   56.08
   2  18  -2   84.37   65.09
  -2  18   2  109.19  135.61
   2  18  -2  193.36   54.45
   2  18  -1   16.90   45.91
  -2  18   1   -1.84   48.24
  -2  18   0 1020.94   45.55
   2  18   0 1111.65  276.24
   2  18   0 1084.50  120.41
  -2  18   0  902.20   78.80
  -2  18  -1 1014.71   47.28
   2  18   1 1149.38   97.94
  -2  18  -1 1067.33   51.46
   2  18   1  990.82   67.32
  -2  18  -1 1357.57   83.87
   2  18   2 3946.20  194.10
  -2  18  -2 3939.11   72.93
   2  18   2 4060.06  336.87
  -2  18  -2 3788.73  123.98
   2  18   3   68.56   37.44
  -2  18  -3  245.20   74.64
   2  18   3  183.25   64.98
  -2  18  -3  154.92   47.81
  -2  18  -4 2522.58  163.81
   2  18   4 2410.03  141.24
   2  18   4 2638.35  127.22
   2 -18   4 2542.17  108.13
  -2  18  -5  263.10  136.20
   2  18   5  136.52  114.70
   2  18   5  140.47   53.02
   2 -18   5  179.99   53.42
  -2  18  -6 3011.52  174.84
   2  18   6 3003.83  189.37
   2  18   6 3040.37  172.22
   2 -18   6 3021.65  163.36
  -2  18  -7  533.61  151.62
   2  18   7  525.61  203.14
   2  18   7  506.59  151.79
   2 -18   7  403.14  112.55
  -2  18  -8 3607.62  201.89
   2  18   8 4015.02  177.64
   2  18   8 3874.55  168.80
   2 -18   8 4176.37  180.68
   2  18   9  313.16   83.89
  -2  18  -9  177.88   60.71
   2 -18   9  128.37   65.37
  -2  18 -10 2795.70  205.50
   2  18  10 2364.24  197.75
   2  18  10 2224.65  255.10
   2 -18  10 2411.65  187.15
   2  19 -10 5023.21  247.39
  -2  19  10 6072.98  302.76
   2  19 -10 5508.75  209.25
   2  19  -9   42.91   42.22
  -2  19   9   22.37   42.03
   2  19  -9   23.01   68.13
   2  19  -8 6527.99  294.71
  -2  19   8 6086.74  268.96
   2  19  -8 6205.25  269.07
   2  19  -7   70.15   61.96
  -2  19   7  221.36  142.21
   2  19  -7   81.94   35.76
   2  19  -610394.36  301.53
  -2  19   610627.72  299.29
   2  19  -610791.45  340.63
   2  19  -5 1290.78   93.48
  -2  19   5 1536.87  128.34
   2  19  -5 1538.94  163.47
   2  19  -4 9058.32  255.81
  -2  19   4 9255.75  248.83
   2  19  -4 9435.14  250.63
  -2  19   3    1.63    3.11
   2  19  -3   26.97   35.83
  -2  19   3   64.42   63.69
   2  19  -3   55.13   32.81
   2  19  -210422.51  366.73
  -2  19   210314.79  356.67
   2  19  -210580.27  363.46
   2  19  -1 1865.74  166.09
  -2  19   1 2139.71   66.41
   2  19  -1 2050.09  137.26
  -2  19   012816.52  413.58
   2  19   012667.86  438.50
   2  19   012989.63  439.88
  -2  19   013335.53  472.27
   2  19   1  117.23   71.66
  -2  19  -1   77.68   24.28
   2  19   1  110.22   57.35
  -2  19  -1   46.84   48.36
   2  19   213276.61  338.68
  -2  19  -211983.66  284.65
   2  19   212340.75  309.22
  -2  19  -212591.72  362.07
   2  19   3  538.64   77.53
  -2  19  -3  499.10   70.17
   2  19   3  602.66  140.57
  -2  19  -3  590.34  186.16
   2  19   4 8540.54  237.26
  -2  19  -4 8112.22  243.23
   2  19   4 8269.11  230.21
  -2  19  -4 8071.38  271.58
  -2  19  -5   31.10   52.50
   2  19   5   -8.56   38.87
   2  19   5   32.88   15.51
   2 -19   5   26.01   35.59
  -2  19  -6 6708.43  182.74
   2  19   6 6818.84  185.55
   2  19   6 6679.88  179.98
   2 -19   6 6523.33  206.37
  -2  19  -7   50.22   47.06
   2  19   7   29.19   40.79
   2  19   7   59.43   49.69
   2 -19   7   33.69   20.77
  -2  19  -8 3766.94  188.38
   2  19   8 3558.88  178.66
   2  19   8 3944.86  194.64
   2 -19   8 4284.47  205.75
  -2  19  -9   93.74   59.72
   2  19   9   22.16   50.57
   2  19   9   44.24   45.60
   2 -19   9   39.05   48.35
   2  20 -10  604.09  224.57
  -2  20  10  403.40  148.06
   2  20 -10  746.44  128.85
   2  20  -9  403.83  172.87
  -2  20   9  363.44  177.04
   2  20  -9  445.19  164.18
   2  20  -8  235.68   80.62
  -2  20   8  125.68  101.39
   2  20  -8  308.19  112.71
   2  20  -7  196.44   73.18
  -2  20   7  219.22  108.19
   2  20  -7  316.31   68.60
   2  20  -6  428.51  189.57
  -2  20   6  510.34  193.44
   2  20  -6  380.70  120.42
   2  20  -5  261.31   75.35
  -2  20   5  173.67  141.88
   2  20  -5  268.05   79.19
   2  20  -4   53.64   48.53
  -2  20   4   23.42   55.93
   2  20  -4   70.83   50.57
   2  20  -3  -12.51   46.11
  -2  20   3   51.71   40.19
   2  20  -3    3.32   25.11
   2  20  -2   24.09   28.43
  -2  20   2  -28.26   57.91
   2  20  -2   24.23   18.72
   2  20  -1   60.00   49.08
  -2  20   1   51.81   42.51
   2  20  -1   45.62   48.50
   2  20   0  923.21  115.95
   2  20   0  997.31   75.91
   2  20   1  197.45   38.45
  -2  20  -1  224.70   51.88
   2  20   1  222.27   71.26
  -2  20  -1  191.24   52.25
   2  20   2   -3.78   33.63
  -2  20  -2   30.04   22.14
   2  20   2  -41.20   40.47
  -2  20  -2   91.65   71.41
   2  20   3 2133.57  104.58
  -2  20  -3 1718.27   74.55
   2  20   3 2051.65  147.47
  -2  20  -3 2139.57  154.65
   2  20   4 1178.32  118.67
  -2  20  -4 1260.44   70.69
   2  20   4 1281.20  152.23
  -2  20  -4 1281.17  181.02
   2  20   5 1113.98   74.34
  -2  20  -5 1003.82   47.37
   2  20   5 1349.82  170.66
  -2  20  -5 1080.03   64.71
  -2  20  -6  849.53  141.47
   2  20   6  864.80   66.38
   2  20   6  921.92  115.66
   2 -20   6  701.39  117.70
  -2  20  -7 1733.38   96.82
   2  20   7 1482.75   69.86
   2  20   7 1722.02   86.02
   2 -20   7 1691.32  220.03
  -2  20  -8 1303.43  151.60
   2  20   8 1143.34  166.76
   2  20   8 1200.92  200.82
   2 -20   8 1252.67  120.13
  -2  20  -9 1424.14  111.38
   2  20   9 1523.16  113.09
   2  20   9 1153.39  249.38
   2 -20   9 1368.94  133.50
   2  21  -9 4300.66  180.90
  -2  21   9 4427.67  248.49
   2  21  -9 4776.80  209.70
   2  21  -8 1274.98  148.35
  -2  21   8 1208.69  205.30
   2  21  -8 1443.96   88.78
   2  21  -7 7720.56  316.75
  -2  21   7 7114.62  285.12
   2  21  -7 6740.51  292.96
   2  21  -6 1602.91  119.66
  -2  21   6 1399.44  107.69
   2  21  -6 1523.06  252.71
   2  21  -5 7495.93  230.56
  -2  21   5 7624.87  249.92
   2  21  -5 7578.38  222.57
   2  21  -4 1265.39  143.51
  -2  21   4 1330.21   97.53
   2  21  -4 1307.30  141.00
   2  21  -315014.44  402.11
  -2  21   314684.59  389.15
   2  21  -315781.76  185.76
   2  21  -2 3389.37  136.78
  -2  21   2 3308.14  173.04
   2  21  -2 2923.83  196.50
   2  21  -1 9270.99  258.26
  -2  21   1 9784.95  267.71
   2  21  -1 9816.98  263.41
   2  21   0  900.15   68.05
   2  21   0  786.12  201.97
  -2  21   0 1080.20  161.06
   2  21   1 6898.93  269.74
   2  21   1 7452.60  210.17
  -2  21  -1 8042.54  232.54
   2  21   2   81.96   31.42
   2  21   2   57.78   49.80
  -2  21  -2   58.12   74.17
   2  21   3 2962.29  150.09
  -2  21  -3 2793.01  128.03
   2  21   3 3011.99  188.07
  -2  21  -3 3079.05  163.79
   2  21   4  561.76  213.71
  -2  21  -4  760.05   77.65
   2  21   4  827.85  182.46
  -2  21  -4  748.57  105.02
   2  21   5 6188.64  176.94
  -2  21  -5 5901.83  149.17
   2  21   5 5811.18  162.53
  -2  21  -5 6059.79  181.90
   2  21   6  862.90  161.26
   2  21   6  839.97   84.38
  -2  21  -6  817.80   98.40
  -2  21  -7 2157.28  230.60
   2  21   7 1762.47   86.98
   2  21   7 2044.05   92.60
   2 -21   7 2030.83   76.80
  -2  21  -8  683.12  174.57
   2  21   8  553.58  115.45
   2  21   8  750.30   66.62
   2 -21   8  552.39  133.53
  -2  21  -9 1743.13  103.32
   2  21   9 1445.34  196.45
   2  21   9 1681.53   96.63
   2 -21   9 1684.02  143.33
   2  22  -9  889.07  206.47
  -2  22   9  761.70   70.03
   2  22  -9  855.10  130.75
   2  22  -8  114.65   54.63
  -2  22   8  153.91   83.90
   2  22  -8  168.07  101.93
   2  22  -7  259.33  123.02
  -2  22   7  329.61  160.36
   2  22  -7  316.08  137.02
   2  22  -6   53.16   44.40
  -2  22   6   35.28   67.19
   2  22  -6   52.79   54.83
   2  22  -5  -45.00   49.04
  -2  22   5  -10.79   48.90
   2  22  -5   -9.01   44.35
   2  22  -4   85.72   58.96
  -2  22   4   51.76   31.13
   2  22  -4   55.23   36.90
   2  22  -3  595.71  182.66
  -2  22   3  676.11   59.14
   2  22  -3  698.05   54.85
   2  22  -2   43.86   34.84
  -2  22   2   34.52   37.15
   2  22  -2  -21.55   36.21
   2  22  -1  512.86  164.94
  -2  22   1  399.67  103.85
   2  22  -1  489.60  163.38
   2  22   0  300.04   77.69
   2  22   0  458.98  161.16
  -2  22   0  332.80  203.54
   2  22   1  361.65  119.31
   2  22   1  547.74  194.59
  -2  22  -1  599.37   70.97
   2  22   2  -12.84   33.46
   2  22   2   39.30   36.80
  -2  22  -2   25.38   41.81
   2  22   3 3159.96  178.39
   2  22   3 2634.17  183.20
  -2  22  -3 3280.51  185.89
   2  22   4  302.64  118.13
   2  22   4   86.86   46.14
  -2  22  -4  236.36  102.83
   2  22   5 2484.90  113.29
   2  22   5 2472.02  248.18
  -2  22  -5 2530.25  107.78
   2  22   6  253.80  118.29
   2  22   6  349.09  153.36
  -2  22  -6  341.78  148.74
   2  22   7 2005.55  114.11
   2  22   7 1550.09  119.42
  -2  22  -7 1896.04   96.73
   2  22   8   52.77   64.29
   2  22   8    6.24   32.90
  -2  22  -8   22.55   32.58
   2  23  -8 2190.89  100.33
  -2  23   8 1649.02  112.86
   2  23  -8 1956.22  171.82
   2  23  -7 3905.78  179.51
  -2  23   7 3541.86  164.65
   2  23  -7 4094.72  182.26
   2  23  -6 2166.53  198.33
  -2  23   6 2261.36   99.09
   2  23  -6 2482.51  104.47
   2  23  -5 6797.52  341.26
  -2  23   5 6521.69  283.34
   2  23  -5 6536.23  281.08
   2  23  -4 2076.29  134.71
  -2  23   4 2067.32  165.01
   2  23  -4 2144.45  149.73
   2  23  -3 2260.37  143.39
  -2  23   3 2646.63  160.13
   2  23  -3 2673.82  157.42
   2  23  -2 2460.86  147.25
  -2  23   2 2289.87  195.82
   2  23  -2 2299.79  182.46
   2  23  -1 3382.50  206.60
  -2  23   1 3834.33  140.13
   2  23  -1 3772.16  130.82
   2  23   0 1964.07  209.08
   2  23   0 1776.50  157.36
  -2  23   0 1916.82  190.11
   2  23   110552.93  294.49
   2  23   110395.04  284.59
  -2  23  -110361.78  289.42
   2  23   2 2509.51  158.57
   2  23   2 2523.14  148.41
  -2  23  -2 2610.29  179.23
   2  23   3 8158.34  211.98
   2  23   3 8258.98  244.37
  -2  23  -3 8170.57  215.45
   2  23   4 1223.87   85.17
   2  23   4  931.10   93.68
  -2  23  -4 1411.24   91.10
   2  23   5 3542.93  159.59
   2  23   5 3016.17   90.37
  -2  23  -5 3595.82  162.78
   2  23   6 1129.60   74.58
   2  23   6 1123.60  194.36
  -2  23  -6 1393.26   82.44
   2  23   7 1268.13  192.58
   2  23   7 1319.57  179.20
  -2  23  -7 1810.83  129.94
   2  24  -8   82.66   57.48
  -2  24   8  -11.94   52.05
   2  24  -8   59.98   43.91
   2  24  -7   -6.30   36.57
  -2  24   7    2.66   32.25
   2  24  -7   31.45   39.19
   2  24  -6  111.23   76.81
  -2  24   6   62.21   49.47
   2  24  -6   64.09   56.58
   2  24  -5    6.58   28.31
  -2  24   5   74.25   44.19
   2  24  -5    1.53   62.63
   2  24  -4  102.22   66.20
  -2  24   4   14.97   52.37
   2  24  -4  124.57   62.95
   2  24  -3   85.48   49.01
  -2  24   3   -8.66   44.99
   2  24  -3   57.66   39.50
   2  24  -2  102.46   60.90
  -2  24   2   72.58   68.92
   2  24  -2   72.56   55.37
   2  24  -1   66.15   61.58
  -2  24   1   35.37   42.29
   2  24  -1   51.67   47.35
   2  24   0  641.68  247.07
   2  24   0  549.37  196.64
  -2  24   0  558.60  225.87
   2  24   1  137.05   67.25
  -2  24  -1  176.37   86.73
   2  24   2  633.63  234.19
   2  24   2  684.37  178.54
  -2  24  -2  652.69  223.39
   2  24   3  335.64  170.66
   2  24   3  318.04  191.02
  -2  24  -3  316.29  125.68
   2  24   4  432.42  183.53
   2  24   4  458.85  142.97
  -2  24  -4  488.35  233.34
   2  24   5  498.99  136.40
   2  24   5  522.03  205.55
  -2  24  -5  413.10  173.14
   2  24   6 2476.89  115.40
   2  24   6 2479.02  118.04
  -2  24  -6 2367.69  119.40
   2  24   7  719.10  123.68
  -2  24  -7  994.38  119.45
   2  25  -7  -15.17   47.41
  -2  25   7   19.23   46.77
   2  25  -7   37.76   25.10
   2  25  -6 5904.57  230.75
  -2  25   6 5776.58  216.08
   2  25  -6 5619.51  299.75
   2  25  -5   45.35   36.77
  -2  25   5   48.42   57.16
   2  25  -5   82.25   65.11
   2  25  -4 7723.70  157.78
  -2  25   4 7321.84  330.75
   2  25  -4 7178.72  327.51
   2  25  -3   43.11   47.22
  -2  25   3   36.57   36.23
   2  25  -3   79.42   61.06
   2  25  -2 8499.26  387.55
  -2  25   2 8949.10  371.24
   2  25  -2 8443.24  351.77
   2  25  -1   44.27   55.79
  -2  25   1   25.22   31.90
   2  25  -1   33.98   32.57
   2  25   0 5354.55  255.32
   2  25   0 5639.61  248.14
  -2  25   0 5087.74  305.45
   2  25   1   17.17   24.85
   2  25   1   24.14   22.08
  -2  25  -1   -5.56   27.75
   2  25   2 5311.96  234.58
   2  25   2 5258.33  217.88
  -2  25  -2 5072.40  214.63
   2  25   3   34.48   27.66
   2  25   3   49.76   44.84
  -2  25  -3   49.24   63.79
   2  25   4 4464.31  254.26
   2  25   4 4374.51  210.31
  -2  25  -4 3986.87  248.40
   2  25   5   88.15   52.18
   2  25   5   54.51   34.83
  -2  25  -5   45.15   28.81
   2  25   6 2776.21  203.26
   2  25   6 2365.72  176.30
  -2  25  -6 3129.88  230.31
   2  26  -6  248.88  141.65
  -2  26   6  212.88  104.19
   2  26  -6  309.18  180.59
   2  26  -5   13.76   30.39
  -2  26   5   49.53   53.48
   2  26  -5   76.92   81.32
   2  26  -4   33.12   43.39
  -2  26   4  -26.88   55.68
   2  26  -4   16.81   52.55
   2  26  -3   20.05   44.88
  -2  26   3   34.95   39.10
   2  26  -3   24.43   33.16
   2  26  -2  258.55  130.48
  -2  26   2  176.32   84.49
   2  26  -2  271.90  110.63
   2  26  -1  207.16  103.02
  -2  26   1  150.46  112.57
   2  26  -1  213.51   85.21
   2  26   0  798.52   63.68
   2  26   0  968.28  101.51
  -2  26   0 1161.73   95.39
   2  26   1  157.66   73.37
   2  26   1  255.61   92.66
  -2  26  -1  216.19  118.15
   2  26   2  592.94   47.42
   2  26   2  513.42   77.55
  -2  26  -2  546.95  248.13
   2  26   3  187.29   91.36
   2  26   3  363.85  134.37
  -2  26  -3  269.72  130.29
   2  26   4  626.39  162.52
   2  26   4  828.83  138.17
  -2  26  -4 1027.01  109.93
   2  26   5  166.56   97.18
   2  26   5  259.59  129.31
  -2  26  -5  134.84   94.52
   2  27  -5 3025.97  222.76
  -2  27   5 3160.85  228.13
   2  27  -5 3510.62  251.00
   2  27  -4 1381.13  102.93
  -2  27   4 1381.63  150.34
   2  27  -4 1544.08  212.88
   2  27  -3 4010.72  180.42
  -2  27   3 4360.62  187.79
   2  27  -3 4050.44  173.59
   2  27  -2 5023.36  204.53
  -2  27   2 4587.70  196.05
   2  27  -2 4290.93  180.16
   2  27  -1 5790.81  239.29
  -2  27   1 6385.97  255.30
   2  27  -1 5938.59  234.59
   2  27   0 1862.49   77.48
   2  27   0 1994.30  107.81
  -2  27   0 1990.01  165.98
   2  27   1 1973.81  102.72
   2  27   1 2199.18  110.80
  -2  27  -1 2293.84  124.13
   2  27   2  657.69   91.17
   2  27   2  420.33  166.53
  -2  27  -2  476.08  233.95
   2  27   3 2381.72  114.68
   2  27   3 2317.41  161.37
  -2  27  -3 2296.87  131.83
   2  27   4  693.72  123.11
   2  27   4  523.52  196.34
  -2  27  -4  907.23   90.15
   2  28  -4   32.01   56.11
  -2  28   4   63.10   44.23
   2  28  -4   38.76   44.19
   2  28  -3    4.25   64.18
  -2  28   3   85.00   40.79
   2  28  -3   38.01   32.89
   2  28  -2  283.21  168.07
  -2  28   2  451.90  168.09
   2  28  -2  354.77  158.56
   2  28  -1   56.06   35.64
  -2  28   1   63.51   73.45
   2  28  -1   46.44   42.10
   2  28   0   30.94   27.37
   2  28   0   32.37   36.88
  -2  28   0   51.30   34.54
   2  28   1   33.28   21.81
   2  28   1   35.95   66.49
  -2  28  -1   43.58   62.92
   2  28   2   58.39   58.41
   2  28   2   87.32   40.64
  -2  28  -2   73.51   46.15
   2  28   3  982.27  185.38
   2  28   3 1166.25  127.12
  -2  28  -3 1194.59  196.21
   2  29  -1 1733.87  177.46
  -2  29   1 2113.28  190.02
   2  29  -1 2184.64  165.88
   2  29   0 1318.24  103.41
   2  29   0 1325.49  212.22
  -2  29   0 1676.77  111.86
  -3   0  13   15.18   51.41
   3   0 -13   23.66   59.39
  -3   0  12 7352.75  293.72
   3   0 -12 6779.08  271.19
  -3   0  11   64.54   50.30
   3   0 -11   28.01   23.57
  -3   0  10 5091.97  169.69
   3   0 -10 5246.61  167.19
  -3   0   9    4.21   48.88
   3   0  -9   11.37   38.26
   3   0  -810082.40  209.74
   3   0  -7   15.89   21.93
   3   0  -611697.22  268.08
  -3   0   5   16.93   22.86
   3   0  -5    5.83   13.37
   3   0  -5   25.29   24.96
   3   0  -4 9463.56  190.53
   3   0  -4 9601.05  196.52
   3   0  -4 9501.72  187.80
   3   0  -4 9651.59  181.73
   3   0  -3   13.18   24.70
   3   0  -3    7.37   14.67
   3   0  -3    2.98   16.47
   3   0  -3   33.75   15.57
   3   0  -2 8500.47  189.82
  -3   0   2 8956.38  175.18
   3   0  -2 8874.12  158.96
   3   0  -2 8936.67  159.42
   3   0  -1   38.15   30.63
  -3   0   1   20.00   25.94
   3   0   012816.60  273.22
  -3   0   012168.32  231.22
   3   0   1  -15.19   34.20
  -3   0  -1   -1.69   29.75
  -3   0  -1    8.40    6.48
  -3   0  -1    8.78   10.66
   3   0   2 1776.15   84.75
  -3   0  -2 1811.94   81.49
  -3   0  -2 1796.09   69.57
  -3   0  -2 1845.44   72.22
   3   0   3   49.90   35.92
  -3   0  -3   11.71   15.63
  -3   0  -3    9.69   13.36
   3   0   4  967.70   61.35
  -3   0  -4 1219.13   93.68
  -3   0  -4 1151.29   61.61
   3   0   5   37.65   38.12
  -3   0  -5   16.28   49.54
   3   0   6  225.34   67.20
  -3   0  -6  241.71   91.56
   3   0   7  -60.37   47.24
  -3   0  -7   11.54   30.67
   3   0   8  560.75  169.08
  -3   0  -8  496.50  125.11
   3   0   9   -1.41   55.51
  -3   0  -9   43.24   41.45
   3   0  10 1672.48  118.46
  -3   0 -10 1664.50  116.18
   3   0  11   59.47   49.94
  -3   0 -11    7.59   50.89
   3   0  12  362.65  186.62
  -3   0 -12  283.95  166.10
  -3   1  13   97.81   49.64
   3   1 -13  184.46   78.41
  -3  -1  13  140.49   70.55
   3  -1 -13  167.49   90.20
  -3   1  12  102.88   59.65
   3   1 -12   47.85   52.59
  -3  -1  12   69.75   57.18
   3  -1 -12   99.63   78.04
  -3   1  11  409.91  121.57
   3   1 -11  386.71   87.16
  -3  -1  11  374.04  122.65
   3  -1 -11  353.61  125.33
  -3   1  10 4795.67  163.28
   3   1 -10 4915.05  155.22
   3  -1 -10 4731.07  224.25
  -3   1   9 1506.96  115.20
   3   1  -9 1865.26  136.22
   3  -1  -9 1500.45   68.56
  -3   1   8 6676.89  225.29
   3   1  -8 7225.65  171.92
   3  -1  -8 7250.69  165.12
  -3   1   7 1618.35   91.83
   3   1  -7 1440.48   89.97
  -3  -1   7 1566.49  126.80
   3  -1  -7 1547.65   80.13
  -3   1   6 9839.12  231.89
   3   1  -6 9792.45  229.26
  -3  -1   6 9680.59  231.28
   3  -1  -6 9427.25  222.35
   3   1  -5 4854.77  123.86
   3   1  -5 4558.30  111.24
   3  -1  -5 4790.89  120.26
  -3  -1   5 4716.29  127.91
   3  -1  -5 4927.04  123.99
   3   1  -416066.62  288.27
   3   1  -415803.75  302.03
   3   1  -415997.31  293.96
   3  -1  -416276.40  304.38
   3  -1  -415833.35  295.42
   3  -1  -415807.78  288.72
   3  -1  -415538.22  282.06
   3   1  -3 5795.39  139.32
   3   1  -3 6020.75  114.66
   3   1  -3 6287.62  139.31
   3   1  -3 6518.83  126.61
   3  -1  -3 6147.13  127.27
   3  -1  -3 6166.12  118.38
   3  -1  -3 6338.53  134.48
   3  -1  -3 6230.83  125.14
   3   1  -211351.46  200.99
   3   1  -211282.51  215.91
  -3   1   211576.57  205.36
   3   1  -211333.99  202.22
  -3  -1   210955.24  212.28
   3  -1  -211060.82  196.36
   3  -1  -210895.96  252.66
  -3   1   1  303.43   28.80
   3   1  -1  387.35   82.94
  -3   1   1  342.95   30.65
  -3  -1   1  334.18   75.59
   3  -1  -1  434.12  101.31
   3  -1  -1  349.58   14.30
  -3   1   026588.70  477.14
   3  -1   026668.67  473.53
  -3  -1   026462.13  492.94
   3   1   1 5637.60  141.07
  -3   1  -1 6024.80  127.72
  -3   1  -1 6174.39  112.34
   3  -1   1 6222.36  134.14
  -3  -1  -1 5769.26  126.71
  -3  -1  -1 6111.42  110.32
  -3  -1  -1 5997.63  111.04
   3  -1   1 6122.23  116.90
   3   1   2 8499.07  177.54
  -3   1  -2 8459.09  171.15
  -3   1  -2 8650.87  159.43
   3  -1   2 8706.78  177.35
  -3  -1  -2 8717.70  161.40
  -3  -1  -2 8979.35  165.05
   3  -1   2 8665.98  170.53
  -3   1  -3 2082.34   87.95
   3   1   3 1943.48  128.77
  -3  -1  -3 1945.35   76.83
   3  -1   3 1884.99   84.25
  -3  -1  -3 1968.44   80.71
   3  -1   3 1888.35   83.14
  -3   1  -428467.93  610.12
   3   1   428660.46  630.55
  -3  -1  -428578.31  608.22
   3  -1   430273.24  662.99
  -3  -1  -428715.11  612.23
   3  -1   427620.72  587.94
   3   1   5 2863.08  107.48
  -3   1  -5 2828.62   87.20
   3  -1   5 2541.38  102.17
  -3  -1  -5 2776.81   83.81
   3   1   616175.25  458.05
  -3   1  -617201.46  474.15
   3  -1   616111.41  451.15
  -3  -1  -617659.82  495.93
   3   1   7 2822.89  173.15
  -3   1  -7 3274.05  151.29
   3  -1   7 2999.07  153.10
  -3  -1  -7 2983.36  138.28
   3   1   810378.10  284.23
  -3   1  -8 9817.24  292.72
   3  -1   810508.87  314.09
  -3  -1  -8 9388.03  247.57
   3   1   9 2876.17  162.20
  -3   1  -9 2704.63  139.20
   3  -1   9 2637.95  274.32
  -3  -1  -9 2598.83  134.34
   3   1  10 8051.29  271.71
  -3   1 -10 7897.78  204.71
   3  -1  10 7679.98  219.62
  -3  -1 -10 7763.63  202.79
   3   1  11 1303.68   78.85
  -3   1 -11 1575.47   79.95
   3  -1  11 1489.73  238.40
  -3  -1 -11 1525.98   75.90
   3   1  12 2827.70  145.00
  -3   1 -12 2300.13  111.13
   3  -1  12 2278.65  124.07
  -3  -1 -12 2343.45  201.74
  -3   2  13 4202.36  184.30
   3   2 -13 4258.77  214.23
  -3  -2  13 4634.30  200.02
   3  -2 -13 4683.60  198.57
  -3   2  12 1307.77   85.20
   3   2 -12 1460.54   95.70
  -3  -2  12 1117.69  183.30
   3  -2 -12 1270.46   98.03
  -3   2  11 7185.81  198.24
   3   2 -11 6597.70  207.47
   3  -2 -11 6693.64  178.34
  -3   2  10 5707.72  186.07
   3   2 -10 5623.56  171.39
   3  -2 -10 5784.60  313.58
  -3   2   914755.73  549.73
   3   2  -913896.22  484.30
  -3  -2   915000.60  520.80
   3  -2  -913653.41  462.62
  -3   2   8 4709.13  130.34
   3   2  -8 4863.91  187.85
  -3  -2   8 4459.52  205.11
   3  -2  -8 4974.74  137.96
  -3   2   7 6654.49  266.06
   3   2  -7 6143.18  184.31
   3  -2  -7 6241.83  187.72
  -3   2   6 2974.77  123.88
   3   2  -6 3551.16  101.52
  -3  -2   6 3461.76  112.01
   3  -2  -6 3311.84   94.86
  -3   2   5  858.53   64.11
   3   2  -5  854.26   59.66
   3   2  -5  849.72   92.61
  -3  -2   5  972.30  133.85
   3  -2  -5  914.46   49.41
   3  -2  -5  914.63   52.32
   3   2  -4 2708.01  106.31
   3   2  -4 2781.61  120.25
   3   2  -4 2700.73  102.88
   3  -2  -4 2534.65  100.72
   3  -2  -4 2886.43  109.65
   3  -2  -4 2725.34  110.03
   3  -2  -4 2476.33   98.00
   3   2  -3 6899.07  160.91
   3   2  -3 7055.07  138.56
   3   2  -3 6873.07  144.99
   3   2  -3 7112.98  187.36
  -3   2   3 7134.83  148.70
   3  -2  -3 7129.62  143.50
   3  -2  -3 7190.99  136.68
   3  -2  -3 6968.46  146.38
   3   2  -2 4704.52   91.15
   3   2  -2 5193.19  118.17
  -3   2   2 4688.93   93.85
   3   2  -2 4802.68   91.59
   3  -2  -2 4615.85   97.78
  -3  -2   2 4600.08  150.48
   3  -2  -2 4697.19   89.93
   3  -2  -2 4826.30  105.50
   3   2  -1  211.38   52.41
  -3   2   1  163.78   37.83
  -3   2   1  161.95   24.26
   3  -2  -1  233.92   48.04
  -3  -2   1  200.30   58.91
   3  -2  -1  150.32   11.44
   3   2   0 1361.08  128.65
  -3   2   0 1101.38   47.18
  -3   2   0 1040.66   37.97
   3  -2   0 1111.61   46.61
  -3  -2   0 1080.45   47.41
   3  -2   0 1078.24   28.66
   3   2   1 2527.77   79.11
  -3   2  -1 2231.38   62.07
  -3   2  -1 2341.89   60.80
   3  -2   1 2272.64   81.12
  -3  -2  -1 2110.22   62.14
  -3  -2  -1 2326.44   46.43
   3  -2   1 2298.39   67.49
  -3  -2  -1 2254.74   56.00
   3   2   2  165.22   69.43
  -3   2  -2  250.85   62.43
  -3   2  -2  264.30   66.63
   3  -2   2  170.07   50.99
  -3  -2  -2  208.43   22.53
  -3  -2  -2  233.30   28.54
   3  -2   2  195.25   51.50
  -3   2  -3 1323.49   59.79
   3   2   3 1427.00   72.87
  -3  -2  -3 1425.55   60.72
   3  -2   3 1516.15   77.71
  -3  -2  -3 1366.53   56.97
   3  -2   3 1404.49   64.23
  -3   2  -4 2500.20  122.70
   3   2   4 2356.98  144.79
  -3  -2  -4 2347.22  106.96
   3  -2   4 2412.89  148.55
  -3  -2  -4 2296.99  106.38
   3  -2   4 2169.30  100.25
   3   2   5 1571.20  112.94
  -3   2  -5 1421.12   71.09
   3  -2   5 1547.57  153.55
  -3  -2  -5 1310.44   60.62
   3   2   6   62.53   48.04
  -3   2  -6   54.84   42.32
   3  -2   6   96.69   42.20
  -3  -2  -6   63.30   31.24
   3   2   7  235.44   89.93
  -3   2  -7  224.65   69.34
   3  -2   7  226.24   68.98
  -3  -2  -7  215.62   66.47
   3   2   8   47.93   57.75
  -3   2  -8   69.20   63.67
   3  -2   8   59.72   36.43
  -3  -2  -8  120.74   56.15
   3   2   9  664.78  144.57
  -3   2  -9  700.25   75.21
   3  -2   9  801.71  226.41
  -3  -2  -9  677.02   61.27
   3   2  10  217.28  183.81
  -3   2 -10  264.91  105.86
   3  -2  10   85.17   49.58
  -3  -2 -10  267.08  116.03
   3   2  11  329.38  151.98
  -3   2 -11  433.64  161.12
   3  -2  11  427.69  119.21
  -3  -2 -11  251.89   95.72
   3   2  12  290.30  139.84
  -3   2 -12  128.87   53.59
   3  -2  12  108.87   72.52
  -3  -2 -12  115.49   74.43
  -3   3  13  365.88  171.04
   3   3 -13  358.40  127.12
   3  -3 -13  362.11  110.67
  -3   3  12   49.41   38.38
   3   3 -12   20.05   40.58
   3  -3 -12   78.06   42.44
  -3   3  11  602.98  267.47
   3   3 -11  968.33   96.78
  -3  -3  11  794.61  183.55
   3  -3 -11  797.80   95.93
  -3   3  10  563.27  218.81
   3   3 -10  478.48  132.24
  -3  -3  10  633.07  157.73
   3  -3 -10  554.79  179.11
  -3   3   9  267.01  113.06
   3   3  -9  335.28   95.91
  -3  -3   9  325.78  103.69
   3  -3  -9  282.64   74.10
  -3   3   8   12.84   43.40
   3   3  -8   48.49   37.63
  -3  -3   8   46.05   37.36
   3  -3  -8   14.96   46.83
  -3   3   7 5356.03   98.43
   3   3  -7 5010.16  216.57
  -3  -3   7 5579.40  185.21
   3  -3  -7 5125.13  254.91
  -3   3   6   32.14   29.84
   3   3  -6   38.51   26.65
  -3  -3   6   48.29   27.68
   3  -3  -6   83.47   31.53
  -3   3   5 4825.06  148.91
   3   3  -5 4476.51  116.23
   3   3  -5 4629.93  118.24
   3  -3  -5 4629.55  116.51
  -3   3   4  102.63   55.14
   3   3  -4  158.62   41.77
   3   3  -4  125.25   24.86
   3  -3  -4  121.91   26.32
   3  -3  -4  142.73   36.14
   3  -3  -4  129.01   33.16
  -3  -3   4  113.21   31.94
  -3   3   319326.17  348.45
   3   3  -319240.54  364.76
   3   3  -319562.84  347.47
   3  -3  -319689.05  353.77
   3  -3  -319194.74  343.88
   3  -3  -318823.86  335.79
  -3  -3   319409.23  345.31
   3   3  -2 1019.88   29.47
  -3   3   2  938.09   61.62
   3   3  -2  975.62  102.17
  -3  -3   2 1121.52   92.14
   3  -3  -2 1213.43   79.15
   3  -3  -2  980.37   30.09
   3  -3  -2  961.28   50.90
  -3  -3   2  981.70   27.43
  -3   3   128597.52  502.88
   3   3  -129088.10  527.14
  -3   3   128541.94  492.46
  -3  -3   126582.38  484.84
   3  -3  -129159.45  512.54
   3  -3  -128022.28  483.31
   3   3   0 1984.60   95.81
  -3   3   0 1808.45   50.33
  -3   3   0 1799.08   58.43
   3  -3   0 2036.54   87.06
  -3  -3   0 1880.83   58.69
   3  -3   0 1901.24   44.45
  -3  -3   0 1914.93   36.45
   3   3   130283.07  551.73
  -3   3  -128419.94  501.53
  -3   3  -130233.12  523.26
   3  -3   130822.81  545.47
  -3  -3  -129889.77  512.50
   3  -3   129544.36  515.35
   3   3   2 1979.47   96.72
  -3   3  -2 2046.63   90.64
  -3   3  -2 2093.34   85.86
   3  -3   2 1912.75   94.80
  -3  -3  -2 1887.38   74.90
   3  -3   2 2002.97  104.10
  -3  -3  -2 2163.32   91.95
   3   3   319395.95  432.43
  -3   3  -319282.84  414.60
  -3  -3  -319130.36  409.36
   3  -3   318263.83  393.42
  -3  -3  -320152.62  437.55
  -3   3  -4  463.10   37.33
   3   3   4  374.82   43.71
  -3  -3  -4  348.95   75.08
   3  -3   4  482.82   87.50
  -3  -3  -4  503.16   67.59
   3  -3   4  430.59   31.51
   3   3   5 7308.00  197.12
  -3   3  -5 7026.59  182.11
   3  -3   5 6869.55  217.66
  -3  -3  -5 7125.17  194.71
   3   3   6   79.62   46.27
  -3   3  -6   52.57   26.81
   3  -3   6  -24.50   41.59
  -3  -3  -6  -20.53   29.34
   3   3   711298.66  252.79
  -3   3  -711101.50  229.24
   3  -3   711473.26  278.41
  -3  -3  -711216.19  261.90
   3   3   8 1056.01  185.58
  -3   3  -8 1027.93   94.55
   3  -3   8  998.17   94.38
  -3  -3  -8  941.45  123.96
   3   3   9 3306.23  251.92
  -3   3  -9 3276.22  162.19
   3  -3   9 3477.29  115.72
  -3  -3  -9 3150.88  155.75
   3   3  10   56.70   32.24
  -3   3 -10   76.09   44.11
   3  -3  10   57.92   25.72
  -3  -3 -10   21.21   56.37
   3   3  11 4759.30  352.37
  -3   3 -11 4743.62  281.22
   3  -3  11 4946.90  240.69
  -3  -3 -11 4833.84  243.13
   3   3  12    2.53   49.37
  -3   3 -12   16.93   34.14
   3  -3  12   54.72   36.79
  -3  -3 -12   64.06   57.57
  -3   4  13 2691.13  132.77
   3   4 -13 2800.77  128.77
  -3  -4  13 2974.27  182.69
   3  -4 -13 2906.52  139.08
  -3   4  12 1375.25   80.05
   3   4 -12 1209.81  162.41
  -3  -4  12 1228.03  303.94
   3  -4 -12 1178.56  177.10
  -3   4  11 6964.77  193.30
   3   4 -11 6759.39  183.89
  -3  -4  11 6630.76  267.60
   3  -4 -11 7021.34  210.93
  -3   4  10 1395.89   93.84
   3   4 -10 1310.53  136.52
  -3  -4  10 1113.81   88.42
   3  -4 -10 1326.13  111.42
  -3   4   9  548.81  161.02
   3   4  -9  528.46  145.26
  -3  -4   9  584.98  137.81
   3  -4  -9  612.57  130.57
  -3   4   8  220.20   47.73
   3   4  -8  141.51   52.93
  -3  -4   8  198.17   57.59
   3  -4  -8   68.18   55.13
  -3   4   7 9822.09  283.04
   3   4  -7 9780.87  281.39
  -3  -4   7 9539.07  386.19
   3  -4  -7 9114.35  267.20
  -3   4   6 8064.09  194.76
   3   4  -6 7496.27  214.30
  -3  -4   6 7437.60  190.99
   3  -4  -6 7551.51  181.12
  -3   4   527864.70  599.51
   3   4  -527034.45  584.64
   3   4  -526388.66  588.62
  -3   4   527207.34  586.44
   3  -4  -527193.19  591.60
  -3  -4   526513.86  566.23
   3   4  -4 1857.73  110.94
  -3   4   4 1753.29   99.80
   3   4  -4 1722.22   84.09
   3  -4  -4 1633.33   78.25
   3  -4  -4 1643.87   83.72
  -3  -4   4 1684.90   78.23
   3   4  -3 5783.95  154.93
  -3   4   3 5545.73  129.76
   3   4  -3 5689.48  111.26
   3  -4  -3 5595.84  122.74
   3  -4  -3 5763.19  119.56
  -3  -4   3 5753.30  110.50
  -3   4   2  741.46   52.85
   3   4  -2  619.37   63.94
   3   4  -2  743.78   39.65
   3  -4  -2  790.68   38.91
   3  -4  -2  765.29   37.24
   3  -4  -2  744.88   48.19
  -3  -4   2  708.89   34.32
  -3   4   1 2317.69   58.45
   3   4  -1 2468.03   82.04
   3   4  -1 2321.81   51.10
  -3   4   1 2250.98   60.96
   3  -4  -1 2400.54   80.88
  -3  -4   1 2159.12   71.20
  -3  -4   1 2184.46   45.96
   3   4   0  198.15   20.96
   3   4   0  185.98   62.94
  -3   4   0  144.20   74.51
  -3   4   0  203.80   26.81
   3  -4   0  227.06   49.29
  -3  -4   0  200.05   26.43
   3  -4   0  191.93   39.10
   3   4   1 2231.63   83.57
   3   4   1 2111.70  105.60
  -3   4  -1 2247.50  119.11
  -3   4  -1 2328.88   88.83
   3  -4   1 2259.24   90.58
  -3  -4  -1 2229.65   83.11
   3  -4   1 2137.24   86.82
   3   4   2  447.38  154.70
  -3   4  -2  417.74   35.87
  -3   4  -2  425.23   70.42
   3  -4   2  369.35   30.61
  -3  -4  -2  391.04   39.45
   3  -4   2  364.38   37.26
  -3  -4  -2  397.00   46.80
   3   4   3  326.08  139.17
  -3   4  -3  262.43   27.12
  -3   4  -3  296.94   29.96
   3  -4   3  343.64   96.15
  -3  -4  -3  395.91   40.62
   3  -4   3  296.96   40.48
  -3  -4  -3  322.95   54.95
  -3   4  -4  690.95   79.59
   3   4   4  839.92  119.52
  -3  -4  -4  831.88   44.12
   3  -4   4  781.13   56.34
  -3  -4  -4  738.75   68.15
   3   4   5 1698.67   94.71
  -3   4  -5 1802.77  123.51
   3  -4   5 1646.55   99.37
  -3  -4  -5 1784.22  104.94
   3   4   6   -5.14   45.23
  -3   4  -6   10.99   43.96
   3  -4   6   61.76   50.23
  -3  -4  -6   55.98   41.35
   3   4   7  595.50  186.52
  -3   4  -7  617.01  106.30
   3  -4   7  680.87  217.66
  -3  -4  -7  710.18   73.05
   3   4   8 2586.37  348.74
  -3   4  -8 2221.53  131.37
   3  -4   8 2325.25  180.16
  -3  -4  -8 2286.12  133.16
   3   4   9  374.94   85.22
  -3   4  -9  391.48  102.31
   3  -4   9  279.80  154.20
  -3  -4  -9  472.62  160.91
   3   4  10   74.21   81.85
  -3   4 -10   28.88   35.02
   3  -4  10   69.56   20.32
  -3  -4 -10   33.84   31.60
   3   4  11 1459.02  288.29
  -3   4 -11 1801.03   80.49
   3  -4  11 1604.20  111.40
  -3  -4 -11 1859.94   87.48
   3   4  12   83.29   81.03
  -3   4 -12  249.03   91.47
   3  -4  12  271.54  101.32
  -3  -4 -12  208.40   70.23
  -3   5  13   62.39   45.15
   3   5 -13   37.06   53.35
  -3  -5  13  120.09   69.93
   3  -5 -13   58.78   51.27
  -3   5  12  472.62  158.19
   3   5 -12  406.73  180.80
  -3  -5  12  472.36  133.43
   3  -5 -12  613.54   81.16
  -3   5  11  999.03  132.48
   3   5 -11  958.11   85.31
  -3  -5  11  794.26  296.48
   3  -5 -11  974.78  103.77
  -3   5  10 2494.64  196.75
   3   5 -10 2288.61  179.30
  -3  -5  10 2333.67  211.89
   3  -5 -10 2513.08  164.03
  -3   5   9 2317.11  158.12
   3   5  -9 2621.68  182.46
  -3  -5   9 2616.43  166.06
   3  -5  -9 2564.24  180.48
  -3   5   8 9521.46  222.08
   3   5  -8 9396.92  240.80
  -3  -5   8 9557.07  245.06
   3  -5  -8 8944.48  254.90
  -3   5   7 1617.71   91.85
   3   5  -7 1444.01  108.94
  -3  -5   7 1514.24  113.08
   3  -5  -7 1394.81   92.41
   3   5  -610369.88  256.77
  -3   5   611155.23  256.86
  -3   5   610375.56  244.54
  -3  -5   610221.27  296.13
  -3   5   5 4778.95  144.47
   3   5  -5 4967.05  142.92
   3   5  -5 4996.65  148.15
  -3   5   5 4947.35  170.34
   3  -5  -5 4527.71  119.47
  -3  -5   5 4537.66  126.21
   3   5  -411618.04  276.85
  -3   5   412374.64  275.85
   3   5  -412274.18  282.18
   3  -5  -412047.86  275.89
   3  -5  -411503.67  260.19
  -3  -5   411454.58  251.59
  -3   5   3 7577.24  147.61
   3   5  -3 7542.32  190.32
   3   5  -3 7629.20  145.21
   3  -5  -3 7330.60  140.74
   3  -5  -3 7305.95  144.93
   3  -5  -3 7773.17  150.04
  -3  -5   3 7529.05  147.59
  -3   5   213618.34  246.36
   3   5  -213097.97  284.19
   3   5  -213704.56  243.95
   3  -5  -213952.67  253.98
   3  -5  -214213.23  261.23
   3  -5  -214153.11  263.10
  -3  -5   213737.77  247.11
  -3   5   1 4065.08  155.48
   3   5  -1 3999.93  161.13
  -3   5   1 3767.57  139.19
   3   5  -1 3855.20  140.44
   3  -5  -1 3949.72  143.83
   3  -5  -1 4054.38  146.31
  -3  -5   1 3945.87  141.29
   3   5   012125.28  213.12
   3   5   011675.45  233.34
  -3   5   011762.96  216.68
  -3   5   012004.58  217.50
   3  -5   011761.82  216.99
  -3  -5   011955.37  209.53
   3  -5   011794.99  220.12
   3   5   1 7455.60  145.05
   3   5   1 7215.70  161.93
  -3   5  -1 7742.25  150.78
  -3   5  -1 7376.82  140.67
   3  -5   1 7249.01  145.58
  -3  -5  -1 7381.59  134.97
   3  -5   1 7427.83  141.49
   3   5   219839.89  357.19
   3   5   219068.09  360.04
  -3   5  -219806.51  361.64
  -3   5  -219597.63  351.77
   3  -5   219119.65  363.87
  -3  -5  -218665.39  332.44
   3  -5   218951.79  340.06
   3   5   313571.28  315.84
  -3   5  -312533.64  282.04
  -3   5  -313382.39  295.28
   3  -5   313875.19  311.83
  -3  -5  -313230.45  290.04
   3  -5   312985.90  285.53
  -3  -5  -314030.81  305.42
  -3   5  -414078.33  312.52
   3   5   413267.40  310.26
  -3  -5  -413330.55  298.22
   3  -5   413578.13  342.16
  -3  -5  -413395.55  308.02
   3   5   511550.27  336.34
  -3   5  -511501.25  345.13
   3  -5   511465.06  331.21
  -3  -5  -511778.11  325.43
   3   5   610833.12  312.33
  -3   5  -610530.65  285.89
   3  -5   610160.72  355.92
  -3  -5  -610973.01  326.83
   3   5   7 2621.68  157.37
  -3   5  -7 2267.26  158.35
   3  -5   7 2777.19   90.12
  -3  -5  -7 2386.36  170.62
   3   5   821845.23  545.60
  -3   5  -822238.71  293.08
   3  -5   821708.32  589.85
  -3  -5  -822045.67  293.28
  -3   5  -9 1920.15  137.61
   3  -5   9 1584.59  108.85
  -3  -5  -9 2014.69  117.10
   3   5  10 4866.32  236.15
  -3   5 -10 5289.01  255.09
   3  -5  10 5393.46  245.67
  -3  -5 -10 5327.62  238.36
   3   5  11 1118.51  191.73
  -3   5 -11  844.47   96.66
   3  -5  11 1144.06  217.11
  -3  -5 -11 1004.02   64.45
   3   5  12 2978.28  228.98
  -3   5 -12 2753.43  197.48
   3  -5  12 2970.34  226.05
  -3  -5 -12 3138.49  224.53
  -3   6  13   46.27   32.44
   3   6 -13   31.11   42.70
  -3  -6  13   34.95   39.24
   3  -6 -13   46.18   24.17
  -3   6  12 5569.17  260.75
   3   6 -12 5205.01  245.94
  -3  -6  12 5598.30  270.60
   3  -6 -12 5150.16  261.38
  -3   6  11   83.09   49.23
   3   6 -11   32.13   54.13
  -3  -6  11  162.26   95.61
   3  -6 -11   66.89   72.15
  -3   6  1014193.64  375.34
   3   6 -1014555.07  401.53
  -3  -6  1015053.82  413.25
   3  -6 -1014843.63  426.46
  -3   6   9  259.16   82.37
  -3  -6   9  144.21   54.73
   3  -6  -9  127.70   38.51
  -3   6   818459.85  373.68
   3   6  -818193.41  348.75
  -3  -6   818324.55  370.76
   3  -6  -818696.62  394.49
   3   6  -7  402.78   86.21
  -3   6   7  375.58   63.57
  -3   6   7  517.02  112.49
  -3  -6   7  516.38   96.83
  -3   6   6 6473.13  191.22
  -3   6   6 6747.10  206.42
   3   6  -6 6351.17  191.36
  -3   6   5  502.72   80.83
   3   6  -5  540.38   51.85
   3   6  -5  565.04   66.50
  -3   6   5  465.02   42.73
   3  -6  -5  431.50   49.89
  -3   6   4 6683.94  211.91
   3   6  -4 6557.35  177.18
   3   6  -4 7115.89  208.11
  -3   6   4 6777.04  161.05
   3  -6  -4 6478.40  164.01
  -3  -6   4 6722.81  157.62
  -3   6   3  680.45   43.38
   3   6  -3  889.73  195.09
   3   6  -3  668.33   64.38
   3  -6  -3  593.57   35.25
   3  -6  -3  638.22   33.10
   3  -6  -3  694.22   73.15
  -3  -6   3  666.06   42.81
  -3   6   216410.69  305.24
   3   6  -216697.05  564.49
   3   6  -215728.30  284.98
   3  -6  -215880.13  284.99
   3  -6  -216136.97  288.41
   3  -6  -215219.79  274.49
  -3  -6   215445.57  275.30
  -3   6   1 1462.88   71.06
   3   6  -1 1387.18  106.45
  -3   6   1 1333.46   59.22
   3   6  -1 1400.55   69.00
   3  -6  -1 1331.13   68.90
   3  -6  -1 1268.78   53.57
  -3  -6   1 1422.88   66.92
   3   6   010671.14  191.11
   3   6   010743.30  241.48
  -3   6   010360.95  194.06
  -3   6   010734.46  197.38
   3  -6   010909.74  203.47
  -3  -6   011061.19  197.80
   3  -6   010113.71  194.95
   3   6   1  240.54   29.65
   3   6   1  314.63   92.16
  -3   6  -1  232.57   55.15
  -3   6  -1  201.65   72.31
   3  -6   1  230.46   60.30
  -3  -6  -1  254.01   23.09
   3  -6   1  257.53   42.99
   3   6   2 1132.53   58.03
  -3   6  -2 1029.61   69.99
   3   6   2 1074.93  159.34
  -3   6  -2 1039.24   65.54
   3  -6   2 1235.29  111.99
  -3  -6  -2  984.62   48.59
   3  -6   2  969.63   50.52
   3   6   3  495.08   68.35
  -3   6  -3  556.11   54.06
   3   6   3  602.68   60.37
  -3   6  -3  602.36   55.88
   3  -6   3  453.39   46.24
  -3  -6  -3  609.42   36.96
   3  -6   3  468.58   45.31
   3   6   4  745.78   65.00
  -3   6  -4  768.96   48.76
   3  -6   4  820.77   59.96
  -3  -6  -4  745.54   47.00
   3   6   5  216.77   60.16
  -3   6  -5  433.63   95.37
   3  -6   5  240.34   82.64
  -3  -6  -5  269.91   70.37
   3   6   6   48.56   34.90
  -3   6  -6  104.70   60.04
   3  -6   6   96.95   40.83
  -3  -6  -6   75.62   51.87
   3   6   7  496.88  132.39
  -3   6  -7  545.63   58.85
   3  -6   7  437.80  140.50
  -3  -6  -7  551.32  147.37
   3   6   8 5951.76  201.54
  -3   6  -8 5877.02  173.65
   3  -6   8 5495.99  172.26
  -3  -6  -8 5747.95  169.11
   3   6   9   93.71   65.87
  -3   6  -9  111.62   73.78
   3  -6   9  118.02   56.18
  -3  -6  -9   73.59   30.29
   3   6  10 2878.58  134.14
  -3   6 -10 2917.71  132.05
   3  -6  10 2682.11  128.75
  -3  -6 -10 2870.18  179.85
   3   6  11   34.92   49.83
  -3   6 -11   40.81   35.24
   3  -6  11   64.15   58.47
  -3  -6 -11  -19.00   38.37
   3   6  12  367.26  183.89
  -3   6 -12  423.37  174.98
   3  -6  12  761.42   93.00
  -3  -6 -12  482.28  228.49
  -3   7  13   69.75   53.95
   3   7 -13   28.08   53.63
  -3  -7  13   43.20   59.67
   3  -7 -13   27.06   52.23
  -3   7  12  158.97   73.09
   3   7 -12  255.84   98.52
  -3  -7  12   94.74  113.45
   3  -7 -12  301.29  122.96
  -3   7  11  177.72   45.72
   3   7 -11   22.39   60.14
  -3  -7  11  145.39   75.97
   3  -7 -11  161.11   60.63
  -3   7  10  524.30  156.29
   3   7 -10  609.93  130.79
  -3  -7  10  458.88  184.24
   3  -7 -10  671.00  189.03
  -3   7   9  160.70   79.01
   3   7  -9  169.31   51.84
  -3  -7   9   83.93   52.05
   3  -7  -9  137.01   55.12
   3   7  -8 1463.83   88.32
  -3   7   8 1537.39   62.73
  -3   7   8 1578.23   73.34
  -3  -7   8 1556.13   83.56
   3   7  -7  391.43   84.91
  -3   7   7  433.30  129.73
  -3   7   7  449.31  162.48
  -3  -7   7  552.71   61.65
  -3   7   6 2762.59  136.07
   3   7  -6 3126.01  208.38
  -3   7   6 3004.51  135.29
   3   7  -6 3300.25  148.67
  -3   7   5  711.74  102.28
   3   7  -5  694.58   65.23
   3   7  -5  640.41   56.67
  -3   7   5  816.81   49.34
   3  -7  -5  793.39   37.79
  -3   7   410203.96  237.78
   3   7  -411026.39  252.51
   3   7  -411247.90  273.18
  -3   7   410709.85  264.75
   3  -7  -411276.95  248.62
  -3  -7   410722.83  248.17
  -3   7   3 1434.05   74.39
   3   7  -3 1325.12   99.81
   3   7  -3 1350.04  113.58
   3  -7  -3 1345.66   63.11
   3  -7  -3 1360.52   79.96
   3  -7  -3 1307.28   71.35
  -3  -7   3 1206.39   60.18
  -3   7   219556.87  362.53
   3   7  -220528.97  393.09
   3   7  -218940.30  340.53
   3  -7  -219230.23  335.20
   3  -7  -218894.18  329.66
   3  -7  -219349.42  349.94
  -3  -7   218673.11  331.92
  -3   7   1 4891.43  218.01
   3   7  -1 4805.25  211.19
   3   7  -1 4978.58  139.61
   3  -7  -1 4937.10   93.45
   3  -7  -1 4946.66   93.85
   3  -7  -1 4942.72  101.92
  -3  -7   1 4843.90  211.23
   3   7   020057.08  353.07
   3   7   020275.23  380.36
  -3   7   019555.39  344.93
  -3   7   019828.47  353.51
   3  -7   019661.02  344.61
  -3  -7   019608.55  343.33
   3  -7   020022.96  361.38
   3   7   1 4271.55  154.89
   3   7   1 4546.18  208.68
  -3   7  -1 4429.03  165.78
  -3   7  -1 4631.68  200.79
   3  -7   1 4348.21  162.60
  -3  -7  -1 4205.95  155.11
   3  -7   1 4194.43  154.61
   3   7   220822.70  447.20
   3   7   220006.28  447.88
  -3   7  -219332.88  415.83
  -3   7  -220298.39  438.99
   3  -7   220141.98  433.41
  -3  -7  -220429.54  435.93
   3  -7   219895.62  435.95
   3   7   3 2835.21  129.25
  -3   7  -3 2512.41  126.60
   3   7   3 2710.33  142.16
  -3   7  -3 2933.32  142.71
   3  -7   3 2786.61  171.72
  -3  -7  -3 2511.95  114.24
  -3   7  -425786.72  548.34
   3   7   426170.29  572.02
   3   7   425382.36  544.82
   3  -7   424984.95  561.54
   3   7   5 4233.48  282.76
  -3   7  -5 4303.47  183.97
   3  -7   5 4775.75  266.31
  -3  -7  -5 4647.55  194.79
   3   7   614752.37  306.28
  -3   7  -613822.02  271.69
   3  -7   613620.94  314.27
  -3  -7  -614333.61  298.94
   3   7   7  225.17   69.29
  -3   7  -7  214.15  105.04
   3  -7   7  110.55   30.38
  -3  -7  -7  213.48   65.82
   3   7   8 4716.16  191.00
  -3   7  -8 4874.65  151.43
   3  -7   8 4971.15  163.28
  -3  -7  -8 5222.30  158.42
   3   7   9   24.23   58.57
  -3   7  -9   25.65   50.38
   3  -7   9   71.56   44.85
  -3  -7  -9   38.60   55.33
   3   7  10 5615.02  263.84
  -3   7 -10 5700.23  301.74
   3  -7  10 5298.48  313.16
  -3  -7 -10 5853.49  254.18
   3   7  11  233.17  109.78
  -3   7 -11  158.97   82.09
   3  -7  11  307.86  133.86
  -3  -7 -11  204.22   82.17
   3   7  12 2344.24  182.17
  -3   7 -12 2456.87  193.84
   3  -7  12 2549.04  196.11
  -3  -7 -12 2423.38  202.35
  -3   8  13 3723.58  281.72
   3   8 -13 3680.45  263.48
  -3  -8  13 3212.15  328.71
   3  -8 -13 3347.55  242.45
  -3   8  12 2311.83  132.71
   3   8 -12 2508.24  143.71
  -3  -8  12 2169.55  170.84
   3  -8 -12 2227.59  134.47
  -3   8  11 2409.76  129.37
   3   8 -11 2356.92  157.03
  -3  -8  11 2526.70  146.02
   3  -8 -11 2616.88  113.69
  -3   8  10 2090.64  128.85
   3   8 -10 2092.29  126.20
  -3  -8  10 2072.81  223.09
   3  -8 -10 2125.33  207.20
  -3   8   9 5372.23  163.03
   3   8  -9 5261.56  160.82
  -3  -8   9 5539.93  192.61
   3  -8  -9 5594.71  172.74
   3   8  -8 4853.95  194.41
  -3   8   8 4859.09  212.42
  -3   8   8 5061.50  189.50
  -3  -8   8 5624.86  222.48
   3   8  -7 7725.04  170.22
  -3   8   7 8044.11  169.27
  -3   8   7 7599.03  169.40
  -3  -8   7 7385.20  179.00
  -3   8   6 3129.78  137.53
   3   8  -6 3338.78  215.95
   3   8  -6 3161.56  210.63
  -3   8   6 3167.40  142.58
   3  -8  -6 3133.06  142.71
  -3   8   5 5488.79  137.67
   3   8  -5 4867.25  131.95
   3   8  -5 4737.90  240.51
  -3   8   5 5002.55  131.11
   3  -8  -5 4937.43  122.31
  -3   8   4 5428.90  146.43
   3   8  -4 5816.98  143.96
   3   8  -4 5862.58  163.04
  -3   8   4 5702.48  142.36
   3  -8  -4 5608.85  127.24
  -3  -8   4 5301.69  145.51
  -3   8   311640.49  277.04
   3   8  -311578.53  270.87
   3   8  -311754.61  282.04
   3  -8  -311650.13  253.67
   3  -8  -312683.94  274.60
  -3  -8   311844.16  260.29
  -3   8   2 4385.38  111.76
   3   8  -2 4281.60  182.62
   3   8  -2 4406.92  125.33
   3  -8  -2 4384.01   96.41
   3  -8  -2 4530.77  102.75
   3  -8  -2 4302.17  109.23
  -3  -8   2 4394.52  104.21
   3   8  -1 4839.81  211.54
  -3   8   1 4665.95  202.94
   3  -8  -1 4848.23  202.60
   3  -8  -1 4592.10  194.55
   3  -8  -1 4731.72  204.77
  -3  -8   1 4698.55  200.04
   3   8   0  453.95   36.78
   3   8   0  459.34  167.04
  -3   8   0  382.24   36.78
  -3   8   0  427.91   58.91
   3  -8   0  434.91   31.21
  -3  -8   0  352.53   26.66
   3  -8   0  353.14   62.27
   3   8   1 2154.05   99.55
   3   8   1 2184.78  120.96
  -3   8  -1 2091.13   94.89
  -3   8  -1 2116.81  120.61
   3  -8   1 2090.31  102.00
  -3  -8  -1 2083.21   95.59
   3  -8   1 2100.35  114.65
   3   8   2   16.87   25.46
  -3   8  -2   15.72   17.14
   3   8   2    5.20   23.25
  -3   8  -2   29.67   28.31
   3  -8   2   28.17   25.30
  -3  -8  -2   22.59   21.67
   3   8   3   17.66   27.40
  -3   8  -3   16.78   23.69
   3   8   3   27.65   28.30
  -3   8  -3   51.37   27.79
   3  -8   3   19.48   20.15
  -3  -8  -3   15.68   13.00
  -3   8  -4   19.19   31.48
   3   8   4   63.03   33.90
   3   8   4    5.04   22.57
   3  -8   4   31.12   24.02
  -3   8  -5   23.74   32.77
   3   8   5   38.97   38.18
   3   8   5  102.49   34.64
   3  -8   5   20.72   34.48
   3   8   6  103.07   47.06
  -3   8  -6  135.14   66.14
   3  -8   6   80.59   48.91
  -3  -8  -6   89.03   69.67
   3   8   7  153.41   56.82
  -3   8  -7  119.74   67.15
   3  -8   7  194.86   57.82
  -3  -8  -7  131.26   78.57
   3   8   8  491.58  156.49
  -3   8  -8  548.81  160.08
   3  -8   8  592.34  182.31
  -3  -8  -8  504.69  119.69
   3   8   9   14.92   64.62
  -3   8  -9   84.81   60.15
   3  -8   9   66.09   38.37
  -3  -8  -9    3.68   34.04
   3   8  10  144.82  134.75
  -3   8 -10  234.55  131.71
   3  -8  10  237.01   66.80
  -3  -8 -10  308.68  133.18
   3   8  11  450.38  222.53
  -3   8 -11  483.57  197.30
   3  -8  11  598.33  224.98
  -3  -8 -11  711.91  107.38
   3   8  12  189.96   61.18
  -3   8 -12  132.58   77.37
   3  -8  12  121.84   73.73
  -3  -8 -12  217.18   84.42
  -3   9  13    3.68   27.85
   3   9 -13  -17.18   41.95
  -3  -9  13   78.81   27.51
   3  -9 -13   70.06   43.44
  -3   9  12   89.31   31.33
   3   9 -12   99.10   59.38
  -3  -9  12  109.30   97.31
   3  -9 -12  169.71   84.30
  -3   9  11  403.26  180.89
   3   9 -11  245.80   87.38
  -3  -9  11  532.32  158.42
   3  -9 -11  410.17  124.34
  -3   9  10   24.11   42.56
   3   9 -10  -11.02   37.58
  -3  -9  10   65.63   66.85
   3  -9 -10   59.79   59.02
   3   9  -9 2041.57   95.56
  -3   9   9 1703.59   92.44
  -3   9   9 1706.35  142.16
  -3  -9   9 1866.11  238.87
   3   9  -8  430.93  121.34
  -3   9   8  352.76  106.03
  -3   9   8  336.85   79.13
  -3  -9   8  433.17  126.06
  -3   9   7 2796.64  136.19
   3   9  -7 2740.89  141.31
  -3   9   7 2836.06  139.62
   3   9  -7 2934.01  210.51
  -3   9   6  614.45   50.91
   3   9  -6  638.57  184.73
  -3   9   6  532.51  171.29
   3   9  -6  618.72   37.08
  -3   9   510690.71  304.02
   3   9  -511715.99  342.35
  -3   9   512749.70  362.74
   3   9  -511775.40  326.68
   3   9  -4  132.88   30.90
   3   9  -4   77.10   32.86
  -3   9   4   52.90   38.79
   3  -9  -4   74.16   24.82
  -3   9   317403.50  403.32
   3   9  -316248.76  355.39
   3   9  -316977.43  433.78
   3  -9  -316768.52  354.31
   3  -9  -316481.79  347.80
  -3  -9   315862.44  346.12
   3   9  -2  610.41  109.39
  -3   9   2  552.15   49.20
   3   9  -2  737.61   60.08
  -3  -9   2  614.57   53.12
   3   9  -132609.86  707.86
  -3   9   133237.46  707.25
   3   9  -132031.91  675.46
   3  -9  -130421.51  672.45
  -3  -9   131837.43  675.42
   3   9   0 4629.41  122.04
   3   9   0 4903.04  192.62
  -3   9   0 4652.63  104.67
  -3   9   0 4941.46  122.99
   3  -9   0 4665.72  107.19
  -3  -9   0 4790.50  113.06
   3  -9   0 4513.49  140.88
   3   9   144102.19 1329.75
  -3   9  -142164.49  881.32
   3   9   145588.34 1382.27
  -3   9  -142810.53  909.60
   3  -9   144241.27 1325.99
  -3  -9  -141931.52  883.62
   3   9   2 1452.10   74.82
  -3   9  -2 1372.19   84.14
   3   9   2 1509.82   94.73
  -3   9  -2 1371.48   64.87
   3  -9   2 1329.93   56.39
  -3  -9  -2 1418.03  102.84
   3   9   313242.43  300.61
  -3   9  -313258.90  289.58
   3   9   313977.98  326.76
  -3   9  -314868.02  333.88
   3  -9   314023.69  320.16
  -3   9  -4   62.01   54.88
   3   9   4   53.64   43.71
   3   9   4   61.74   28.70
   3  -9   4  144.19   36.47
  -3   9  -515992.86  424.44
   3   9   515502.09  422.63
   3   9   516109.91  436.12
   3  -9   516644.11  442.48
  -3   9  -6  390.02  106.07
   3   9   6  474.35  172.22
   3   9   6  531.59  114.00
   3  -9   6  438.95  142.08
   3   9   711096.74  336.73
  -3   9  -711258.03  303.88
   3  -9   711025.62  300.95
  -3  -9  -711005.26  330.51
   3   9   8  207.67  107.42
  -3   9  -8  371.65   84.07
   3  -9   8  339.27  123.46
  -3  -9  -8  289.93   57.80
   3   9   9 7305.42  212.18
  -3   9  -9 7435.71  197.85
   3  -9   9 7521.00  205.71
  -3  -9  -9 7203.60  235.66
   3   9  10    0.37   51.19
  -3   9 -10   67.18   46.51
   3  -9  10   89.00   76.88
  -3  -9 -10   52.15   51.12
   3   9  11 3435.18  309.92
  -3   9 -11 3788.84  170.61
   3  -9  11 3468.44  162.09
  -3  -9 -11 3374.49  191.46
  -3  10  13 2004.32  156.72
   3  10 -13 1894.64  147.17
  -3 -10  13 1750.65  234.58
   3 -10 -13 2229.83  174.63
  -3  10  12   90.38   64.29
   3  10 -12   74.39   59.34
  -3 -10  12  110.32   73.68
   3 -10 -12  292.86   85.20
  -3  10  11 5824.75  286.84
   3  10 -11 5844.46  239.45
  -3 -10  11 6153.09  259.79
   3 -10 -11 6161.39  246.63
  -3  10  10  590.62  197.97
   3  10 -10  668.88   93.22
  -3 -10  10  768.95  135.40
   3 -10 -10  766.86   98.64
   3  10  -9 5701.61  177.62
  -3  10   9 5981.05  178.10
  -3  10   9 5480.55  170.12
  -3 -10   9 5698.21  196.51
   3  10  -8  384.37   96.24
  -3  10   8  396.82  135.87
  -3  10   8  475.79  134.86
  -3 -10   8  223.58   83.32
  -3  10   7 6930.46  152.15
   3  10  -7 6828.19  183.21
  -3  10   7 6417.27  156.34
   3  10  -7 6259.18  187.70
  -3  10   6 1657.96   89.17
   3  10  -6 1756.26  101.64
   3  10  -6 1839.84  141.21
  -3  10   6 1753.77   94.88
   3 -10  -6 1660.54   81.62
  -3  10   512347.07  343.50
   3  10  -513162.05  383.42
  -3  10   512779.51  364.12
   3  10  -512980.44  360.98
   3  10  -4 2382.58   71.87
   3  10  -4 2525.21  109.05
  -3  10   4 2573.93   84.48
   3 -10  -4 2342.32   34.10
  -3  10   3 6449.96  156.45
   3  10  -3 6562.33  154.37
   3  10  -3 7155.39  191.33
   3 -10  -3 6515.70  136.69
   3 -10  -3 6631.81  140.48
  -3 -10   3 6445.29  163.07
   3  10  -2  253.05   84.03
  -3  10   2  197.37   54.42
   3  10  -2  144.18   50.96
  -3 -10   2  167.02   43.51
   3  10  -1  312.53  143.53
  -3  10   1  330.55  110.03
   3  10  -1  240.94   59.85
  -3 -10   1  258.91   28.36
  -3  10   0   -9.93   37.88
   3  10   0    4.43   33.20
   3  10   0   25.24   27.08
   3 -10   0    6.02    6.30
  -3 -10   0  -15.77   19.98
   3  10   110422.99  243.96
  -3  10  -110191.86  221.69
   3  10   110652.31 1064.75
  -3  10  -110597.97  256.92
   3 -10   110461.17  227.92
  -3 -10  -110207.27  227.27
   3  10   2  302.83   76.75
  -3  10  -2  292.00   31.04
   3  10   2  233.82   92.29
  -3  10  -2  353.90   41.29
   3 -10   2  342.00   80.17
  -3 -10  -2  274.71   63.73
   3  10   3  477.75   53.85
  -3  10  -3  446.38   24.67
   3  10   3  585.95  203.79
  -3  10  -3  485.58   38.23
   3 -10   3  490.80   42.13
  -3  10  -4  298.63   96.29
   3  10   4  361.20  141.79
   3  10   4  212.11   47.16
   3 -10   4  286.71   77.28
  -3  10  -5  311.29  114.87
   3  10   5  250.40   76.34
   3  10   5  216.21   43.88
   3 -10   5  197.51   62.31
  -3  10  -6  246.27   98.38
   3  10   6  305.47   99.50
   3  10   6  301.25   48.71
   3 -10   6  226.20   60.86
   3  10   7  272.00   68.28
  -3  10  -7  317.21   99.31
   3 -10   7  291.02   63.94
  -3 -10  -7  199.68   84.19
   3  10   8  439.67  193.50
  -3  10  -8  474.55  139.98
   3 -10   8  347.58  122.46
  -3 -10  -8  332.21   87.11
   3  10   9  418.81  128.66
  -3  10  -9  441.37  112.18
   3 -10   9  282.77  126.96
  -3 -10  -9  302.27  110.35
   3  10  10  166.30  127.43
  -3  10 -10  255.14   92.53
   3 -10  10  221.25   87.51
  -3 -10 -10  182.96   55.72
   3  10  11  347.09  212.98
  -3  10 -11  572.56  146.37
   3 -10  11  374.26  143.71
  -3 -10 -11  473.32  190.73
  -3  11  12  659.50  144.04
   3  11 -12  855.37  110.21
  -3 -11  12  474.53  162.06
   3 -11 -12  976.59  165.38
  -3  11  11 1323.30   92.23
   3  11 -11 1153.29  190.63
  -3 -11  11 1153.75  303.69
   3 -11 -11 1274.58  108.20
   3  11 -10  562.53   80.82
  -3  11  10  369.14  132.32
  -3  11  10  346.73   94.11
  -3 -11  10  360.31  149.52
  -3  11   9  901.10   56.74
  -3  11   9 1045.98   68.75
   3  11  -9 1104.45  110.12
  -3  11   8 1942.23   97.77
   3  11  -8 1907.11  264.17
  -3  11   8 2547.19  119.95
   3  11  -8 2190.59  163.00
  -3  11   7 4297.69  120.86
   3  11  -7 4131.96  249.68
  -3  11   7 4108.65  213.19
   3  11  -7 4373.49   89.26
  -3  11   6 3031.12  128.25
   3  11  -6 3148.49  145.49
   3  11  -6 2913.47  237.29
  -3  11   6 3250.45  151.37
   3 -11  -6 2759.64  124.38
  -3  11   5 3982.52  179.21
   3  11  -5 4332.33  231.64
   3  11  -5 4886.99  235.64
  -3  11   5 4701.86  212.83
   3 -11  -5 4160.95  179.00
   3  11  -4 6354.60  226.27
  -3  11   4 6060.24  182.90
   3  11  -4 6259.58  192.43
   3 -11  -4 6394.39  180.79
   3  11  -3 3634.99  123.68
  -3  11   3 3290.49   95.07
   3  11  -3 3274.65  106.48
   3  11  -2 2881.65  200.16
  -3  11   2 3126.32  115.20
   3  11  -2 3018.15   88.81
  -3 -11   2 2718.40   76.62
   3  11  -1 1563.84   90.96
  -3  11   1 1474.35   67.71
   3  11  -1 1601.12   67.65
  -3 -11   1 1591.19   68.19
   3  11   010034.69  339.01
   3  11   010161.67  250.28
  -3  11   010514.17  250.52
  -3 -11   0 9733.92  225.38
   3  11   1 1108.52  106.78
  -3  11  -1  990.59   47.42
   3  11   1  561.27  212.26
  -3  11  -1 1128.75   67.30
   3 -11   1 1001.50   46.28
  -3 -11  -1 1024.73   49.49
   3  11   2 9655.31  217.84
  -3  11  -2 9269.60  203.32
   3  11   2 9931.40  245.05
  -3  11  -2 9626.09  232.69
   3 -11   2 9422.41  213.15
   3  11   3 4694.23  203.90
  -3  11  -3 4890.55  200.22
   3  11   3 5243.71  233.58
  -3  11  -3 4746.64  200.47
   3 -11   3 5005.50  210.16
  -3  11  -411050.96  299.67
   3  11   411391.46  323.47
   3  11   410338.53  285.95
   3 -11   411147.01  298.05
  -3  11  -5 4451.78  195.39
   3  11   5 4392.04  200.82
   3  11   5 4141.47  177.13
   3 -11   5 4562.69   86.20
  -3  11  -6 5822.78  265.43
   3  11   6 6172.09  235.89
   3  11   6 5812.53  209.94
   3 -11   6 6026.15  236.53
  -3  11  -7 4684.74  149.54
   3  11   7 4132.34  155.57
   3  11   7 4031.42  194.08
   3 -11   7 4328.65  210.88
   3  11   8 6036.62  234.61
  -3  11  -8 6335.80  192.06
   3 -11   8 6177.90  188.65
  -3 -11  -8 5932.13  182.53
   3  11   9 3634.70  181.66
  -3  11  -9 3279.53  162.36
   3 -11   9 3271.30  165.58
  -3 -11  -9 3288.71  204.73
   3  11  10 2309.29  163.17
  -3  11 -10 2010.53  163.51
   3 -11  10 1687.94  210.78
  -3 -11 -10 2177.11  122.90
   3  11  11 1841.55  137.28
  -3  11 -11 1801.99  155.90
   3 -11  11 2038.13  133.70
  -3 -11 -11 1976.49  127.36
  -3  12  12 7185.13  248.22
   3  12 -12 7359.92  274.88
  -3 -12  12 8782.79  317.17
   3 -12 -12 8284.40  290.72
  -3  12  11  112.04   83.05
   3  12 -11  258.36  105.80
  -3 -12  11  247.00   59.43
   3 -12 -11  162.13  129.52
   3  12 -10 7504.50  332.97
  -3  12  10 8221.27  338.76
  -3  12  10 6874.32  297.84
  -3 -12  10 6320.81  407.08
  -3  12   9  509.34   78.75
   3  12  -9  547.80  228.76
  -3  12   9  553.19  163.91
   3  12  -9  649.30   72.45
  -3  12   8 7383.91  212.67
   3  12  -8 7189.61  234.99
  -3  12   8 6842.80  278.67
   3  12  -8 7521.79  212.76
  -3  12   7   17.72   18.65
   3  12  -7   41.24   49.75
  -3  12   7   73.35   39.33
   3  12  -7   78.91   26.69
  -3  12   611133.15  210.33
   3  12  -611253.39  240.04
   3  12  -610149.37  231.39
  -3  12   610552.56  221.57
   3 -12  -6 9955.75  202.48
  -3  12   5  299.74   53.21
   3  12  -5  321.98   69.12
   3  12  -5  523.80  135.50
  -3  12   5  453.55   94.33
   3 -12  -5  373.54   18.19
   3  12  -4 4249.27  193.30
   3  12  -4 4543.71  308.09
  -3  12   4 4253.38  183.34
   3 -12  -4 4252.51  169.00
   3  12  -3  104.02   61.55
  -3  12   3   17.46   52.07
   3  12  -3   43.09   15.31
   3  12  -213510.54  321.24
  -3  12   213434.75  302.23
   3  12  -213387.06  292.85
   3  12  -1  125.83   50.23
  -3  12   1   75.08   24.89
   3  12  -1  122.11   23.92
   3  12   0 3029.15  206.15
   3  12   0 2503.37  155.71
  -3  12   0 2965.09  167.13
   3  12   1  145.15   45.46
  -3  12  -1   44.50   35.49
   3  12   1  103.94   56.85
  -3  12  -1  121.83   33.41
   3 -12   1  124.49   38.05
   3  12   2  305.71   74.07
  -3  12  -2  265.28   55.97
   3  12   2  190.69  125.11
  -3  12  -2  364.46  126.12
   3 -12   2  274.46   35.77
   3  12   3  460.55   31.38
  -3  12  -3  372.42   40.79
   3  12   3  389.99  191.96
  -3  12  -3  513.36   53.86
   3 -12   3  511.91   72.97
  -3  12  -4 1588.52  158.98
   3  12   4 1055.22  377.70
   3  12   4 1591.35  127.92
   3 -12   4 1467.96  126.57
  -3  12  -5   65.17   33.78
   3  12   5  -39.97   54.59
   3  12   5   -8.16   28.60
   3 -12   5   41.63   28.86
  -3  12  -6  825.49   70.60
   3  12   6  641.21  219.23
   3  12   6  889.36  197.08
   3 -12   6  744.51  164.52
  -3  12  -7   85.70   41.81
   3  12   7   93.31   45.90
   3  12   7  181.86   34.51
   3 -12   7  137.14   47.77
   3  12   8   95.20   76.08
  -3  12  -8  208.75  120.76
   3 -12   8  279.84   95.84
  -3 -12  -8  224.57   72.38
   3  12   9   15.15   28.07
  -3  12  -9   12.68   55.76
   3 -12   9   45.27   37.77
  -3 -12  -9   -5.70   42.41
   3  12  10  646.06  233.38
  -3  12 -10  785.52  126.19
   3 -12  10  582.38  188.78
  -3 -12 -10  765.66   73.93
   3  12  11  103.21  110.01
  -3  12 -11   84.46   39.38
   3 -12  11  133.16   91.57
  -3 -12 -11  209.77  116.07
  -3  13  12   24.04   26.31
   3  13 -12   69.73   40.05
  -3 -13  12   66.38   79.03
   3 -13 -12   63.91   45.33
  -3  13  11  -19.13   31.64
   3  13 -11   37.29   22.67
  -3 -13  11   75.37   36.59
   3 -13 -11   39.06   37.89
  -3  13  10 1247.04   69.33
  -3  13  10 1168.78  146.08
   3  13 -10 1249.32  203.06
  -3  13   9   38.77   39.01
   3  13  -9   96.57   33.24
  -3  13   9   82.56   51.42
   3  13  -9   45.38   44.98
  -3  13   8 3116.94  164.09
   3  13  -8 3512.45  126.30
  -3  13   8 3395.50  169.13
   3  13  -8 3131.64  215.52
  -3  13   7 1093.15   54.17
   3  13  -7 1098.07  107.19
  -3  13   7 1151.79   92.32
  -3  13   6 4816.33  166.74
   3  13  -6 4746.92  217.16
  -3  13   6 5307.59  198.38
   3  13  -6 5494.57  206.71
  -3  13   5  163.42   40.43
   3  13  -5  170.53   40.53
   3  13  -5  208.38   81.31
  -3  13   5  336.22  118.33
   3 -13  -5  132.82   33.36
   3  13  -4 6976.87  216.44
  -3  13   4 7277.26  229.77
   3  13  -4 7052.58  197.45
   3  13  -3 2507.13  134.18
  -3  13   3 2069.26  103.00
   3  13  -3 1950.14  100.25
   3  13  -222635.82  623.85
  -3  13   222550.62  624.01
   3  13  -222127.10  600.52
   3  13  -1 3194.93  155.92
  -3  13   1 3515.61  156.12
   3  13  -1 3175.34  137.56
   3  13   013729.81  391.96
   3  13   013353.38  369.25
  -3  13   014042.92  388.61
   3  13   1 1604.92   89.95
  -3  13  -1 1649.39   73.32
   3  13   1 1723.71  108.02
  -3  13  -1 1669.73   86.57
   3 -13   1 1723.47   72.95
  -3  13  -219190.06  531.71
   3  13   218460.80  550.41
   3  13   218873.93  529.13
   3 -13   219275.38  514.68
   3  13   3 1773.94  104.21
  -3  13  -3 1653.65   98.86
   3  13   3 1919.60  151.90
  -3  13  -3 1909.29  101.87
   3 -13   3 1777.87   85.44
  -3  13  -416317.21  318.69
   3  13   416720.04  339.81
   3  13   415273.45  320.21
   3 -13   415910.91  306.23
  -3  13  -5  837.74  139.23
   3  13   5  841.32  145.87
   3  13   5  770.11   67.39
   3 -13   5  666.61   70.15
  -3  13  -611111.06  311.59
   3  13   611808.64  319.01
   3  13   611362.28  323.15
   3 -13   611648.08  317.81
  -3  13  -7  632.66   79.91
   3  13   7  787.89  114.50
   3  13   7  710.40  126.00
   3 -13   7  683.85  124.09
   3  13   8 7489.52  213.89
  -3  13  -8 6953.00  270.60
   3 -13   8 6834.42  197.34
   3  13   9  219.92   81.14
  -3  13  -9  196.86  116.12
   3 -13   9  316.42  111.48
  -3 -13  -9  396.47   97.78
  -3  13 -10 3871.52  167.65
   3 -13  10 3808.45  179.62
  -3 -13 -10 3925.18  171.11
   3  13  11   74.97   55.26
  -3  13 -11   44.78   40.28
   3 -13  11   59.88   54.01
  -3 -13 -11   34.74   38.19
   3  14 -12 2883.31  210.70
   3 -14 -12 2998.64  240.03
   3  14 -11 2322.49  137.22
  -3  14  11 2222.84  221.20
   3  14 -11 2113.65  108.47
  -3  14  10 2861.91  132.28
  -3  14  10 3098.02   99.35
   3  14 -10 2958.08   99.59
  -3  14   9 4313.51  117.28
   3  14  -9 3977.34  147.63
  -3  14   9 4398.55  140.18
   3  14  -9 3963.47  257.31
  -3  14   8 3681.33  112.24
   3  14  -8 3793.85  152.20
  -3  14   8 3841.60  136.38
   3  14  -8 4189.75  141.46
  -3  14   7 2357.95  104.58
   3  14  -7 2210.40  162.88
  -3  14   7 2333.06  168.14
   3  14  -7 2534.79  105.15
  -3  14   6 3849.80   82.69
   3  14  -6 4213.35  153.49
  -3  14   6 3987.79   97.12
   3  14  -6 4097.88   87.98
  -3  14   5 2904.01  119.07
   3  14  -5 2731.86  141.02
  -3  14   5 3040.38  144.44
   3  14  -5 3153.25  141.91
   3  14  -4  469.23  187.88
  -3  14   4  523.45  143.60
   3  14  -4  475.38  112.22
   3  14  -3  986.65  110.05
  -3  14   3 1055.92   84.96
   3  14  -3 1130.71   78.19
   3  14  -2  641.96  225.65
   3  14  -2  554.97   34.64
   3  14  -1 1553.30  103.40
  -3  14   1 1401.76  120.12
   3  14  -1 1327.13   84.06
   3  14   0 2138.55  122.07
   3  14   0 2020.72   93.52
  -3  14   0 2083.49  109.11
  -3  14  -1  782.01   27.00
   3  14   1 1002.56  311.54
  -3  14  -1  814.67   44.41
   3  14   1  734.56  105.39
  -3  14  -1  990.88   76.53
   3  14   2  203.49   84.52
  -3  14  -2  142.92   54.77
   3  14   2  102.71   79.81
  -3  14  -2  210.98   53.01
   3 -14   2  242.34   32.79
   3  14   3   25.97   17.21
  -3  14  -3   11.38   14.47
   3  14   3   35.35   45.47
  -3  14  -3   75.26   48.30
   3 -14   3    4.18   20.34
  -3  14  -4  476.18  121.50
   3  14   4  450.48  212.52
   3  14   4  501.63  106.42
   3 -14   4  444.26   44.32
  -3  14  -5  310.17   81.48
   3  14   5  301.97  101.44
   3  14   5  251.50   92.64
   3 -14   5  291.24   62.88
  -3  14  -6  471.43  168.97
   3  14   6  395.79  110.41
   3  14   6  512.41   80.38
   3 -14   6  387.14  125.63
  -3  14  -7   36.92   64.33
   3  14   7   49.21   50.78
   3  14   7   59.03   35.10
   3 -14   7   35.50   34.32
   3  14   8   27.28   16.30
  -3  14  -8   54.81   48.23
   3 -14   8   17.69   42.65
  -3  14  -9  281.17  143.98
   3 -14   9  269.14  122.19
  -3 -14  -9  183.81  107.14
   3  14  10 1060.61   87.89
  -3  14 -10  775.99   72.99
   3 -14  10  756.99  209.94
  -3 -14 -10  859.17  159.95
   3  15 -11 1837.98  140.58
  -3  15  11 1530.31  112.22
   3  15 -11 1504.25  105.03
   3  15 -10  167.53   72.17
  -3  15  10  114.43   65.46
   3  15 -10  173.22   69.86
   3  15  -9 1700.90  214.91
  -3  15   9 1733.35  163.34
   3  15  -9 1774.46  161.75
  -3  15   8  564.57   32.77
   3  15  -8  655.64  165.31
  -3  15   8  691.25   63.40
   3  15  -8  656.88  159.67
  -3  15   7 2977.78   98.29
   3  15  -7 3230.76  149.82
  -3  15   7 3153.20  127.46
   3  15  -7 2829.37  148.79
  -3  15   6  253.09   24.36
   3  15  -6  426.34  151.11
  -3  15   6  353.46  100.45
   3  15  -6  286.19  113.68
  -3  15   5 6837.03  224.42
   3  15  -5 7343.50  275.64
  -3  15   5 7033.05  254.51
   3  15  -5 6601.70  235.05
   3  15  -4 2359.31  136.74
  -3  15   4 2035.54  130.30
   3  15  -4 2231.49  177.19
   3  15  -313138.57  281.41
  -3  15   312835.69  263.33
   3  15  -312738.99  265.24
   3  15  -2 3103.42  162.41
  -3  15   2 2785.10  139.50
   3  15  -2 3158.81  159.44
   3  15  -1 8628.29  258.43
  -3  15   1 8320.64  233.78
   3  15  -1 7980.83  221.68
   3  15   0  945.04  250.62
   3  15   0  901.46   54.64
  -3  15   0  963.40   69.19
   3  15   111133.09  415.59
  -3  15  -110832.53  271.49
   3  15   111618.48  313.71
  -3  15  -111309.11  343.40
  -3  15  -2 1195.21   62.57
   3  15   2 1209.09  213.49
   3  15   2 1320.30  179.92
  -3  15  -2 1378.13   99.99
   3  15   312870.70  443.94
   3  15   312313.93  425.60
  -3  15  -312075.17  411.19
  -3  15  -4  683.55  163.43
   3  15   4  610.35  207.62
   3  15   4  671.39   60.75
   3 -15   4  670.52   86.56
   3  15   5 6628.23  185.00
  -3  15  -5 6645.66  192.43
   3 -15   5 6874.45  198.01
   3  15   6  423.38   80.30
  -3  15  -6  512.60  150.90
   3 -15   6  409.85  114.69
   3  15   7 7832.52  232.34
  -3  15  -7 8296.62  215.67
   3 -15   7 8244.96  203.87
  -3  15  -8  360.00  159.09
   3  15   8  452.10  139.39
   3  15   8  391.97  116.68
   3 -15   8  283.99  117.49
   3  15   9 5354.51  255.69
  -3  15  -9 5258.93  246.07
   3 -15   9 5283.31  246.47
  -3 -15  -9 5525.54  254.32
   3  15  10 1157.05  117.51
  -3  15 -10  905.35  176.74
   3 -15  10 1098.93  189.95
  -3 -15 -10  791.61   89.04
   3  16 -11 2343.32  133.11
  -3  16  11 2295.03  126.98
   3  16 -11 2498.76  165.93
   3  16 -10  317.09  171.53
  -3  16  10  354.90  171.75
   3  16 -10  384.42  168.16
   3  16  -9 6779.52  279.29
  -3  16   9 6454.13  255.80
   3  16  -9 6743.23  264.04
   3  16  -8   23.97   38.48
  -3  16   8   27.62   32.49
   3  16  -8   62.72   46.65
   3  16  -7 5876.60  204.25
   3  16  -7 5480.80  195.80
  -3  16   6  450.08   53.00
   3  16  -6  401.79  131.55
  -3  16   6  378.37  129.38
   3  16  -6  509.38  175.96
  -3  16   5 4990.29  152.08
   3  16  -5 4980.11  146.84
   3  16  -4  178.92   42.16
  -3  16   4   52.49   70.38
   3  16  -4  142.52   42.21
   3  16  -314432.64  317.73
  -3  16   314844.12  445.12
   3  16  -314911.60  294.33
   3  16  -2   61.84   66.41
  -3  16   2   27.64   45.43
   3  16  -2  -13.75   28.72
   3  16  -1 2523.46  143.41
  -3  16   1 2458.74  114.18
   3  16  -1 2293.94  167.67
   3  16   0   27.03   42.27
   3  16   0   18.42   18.69
  -3  16   0   36.86   40.76
   3  16   1  917.42  289.71
   3  16   1  522.95   67.04
  -3  16  -1  641.58  148.30
  -3  16  -2   42.60   14.54
   3  16   2   72.71   51.33
   3  16   2   41.07   32.72
  -3  16  -2   77.82   39.40
   3  16   3   58.31   32.21
  -3  16  -3   38.46   29.21
   3 -16   3   25.19   20.25
   3  16   4   28.53   17.75
  -3  16  -4   33.46   44.72
   3 -16   4    8.75   31.42
  -3  16  -5   51.54   36.81
   3  16   5   54.49   39.69
   3  16   5   25.52   36.40
   3 -16   5   20.87   30.35
  -3  16  -6   63.73   36.79
   3  16   6  -41.66   54.81
   3  16   6   61.90   37.12
   3 -16   6   28.49   24.00
  -3  16  -7   85.28   71.61
   3  16   7   48.86   63.88
   3  16   7   80.23   37.41
   3 -16   7   69.50   38.22
  -3  16  -8   95.78   63.49
   3  16   8  104.84   59.16
   3  16   8  152.04   44.20
   3 -16   8   68.35   38.79
  -3  16  -9  288.02  120.80
   3  16   9   88.04   64.38
   3  16   9  241.62   93.01
   3 -16   9  145.30   61.92
   3  16  10  749.16  215.43
  -3  16 -10  658.82  157.38
   3 -16  10  835.17  118.42
  -3 -16 -10  727.61  172.93
   3  17 -11    4.15   50.35
  -3  17  11   66.81   47.83
   3  17 -11   24.24   39.24
   3  17 -10  424.43  226.18
  -3  17  10  576.54  142.47
   3  17 -10  579.67   95.39
   3  17  -9 1805.53  104.61
  -3  17   9 1480.99  106.59
   3  17  -9 1630.01  106.06
   3  17  -8 1322.15  100.52
  -3  17   8 1441.03  234.46
   3  17  -8 1170.92  118.42
   3  17  -7 3167.21  193.58
  -3  17   7 2800.16  164.86
   3  17  -7 2587.02  188.49
   3  17  -6 2391.58  146.24
   3  17  -6 2414.27  128.79
   3  17  -5 4310.80  148.78
   3  17  -5 3893.79  182.80
   3  17  -4 4018.06  143.82
  -3  17   4 4040.55  129.56
   3  17  -4 3737.75  128.20
   3  17  -3   46.08   39.52
  -3  17   3   11.06  136.11
   3  17  -3   41.48   20.22
   3  17  -2 1306.71   98.85
  -3  17   2 1466.98   71.20
   3  17  -2 1157.28   49.45
  -3  17   1 4328.98   96.19
   3  17  -1 4285.06  101.79
   3  17   0 5746.35  205.19
  -3  17   0 5895.24  220.31
   3  17   1 6724.01  237.00
  -3  17  -1 5995.41  222.39
   3  17   2  200.65   95.06
  -3  17  -2  258.81   43.69
   3  17   2  246.98   58.27
  -3  17  -2  353.44   80.37
  -3  17  -3 1224.89   73.25
   3  17   3 1143.72  223.01
   3  17   3 1130.04   87.58
   3 -17   3 1135.62   56.87
  -3  17  -4 3916.05  176.52
   3  17   4 4279.91  149.78
   3  17   4 3951.34  128.26
   3 -17   4 4091.04  117.95
   3  17   5 7396.22  229.26
  -3  17  -5 6529.02  230.80
   3 -17   5 6955.09  194.38
  -3  17  -6 2862.48  178.78
   3  17   6 3084.53  232.25
   3  17   6 2917.14  251.83
   3 -17   6 3227.50  191.47
  -3  17  -7 4509.71  208.99
   3  17   7 4560.34  216.96
   3  17   7 4778.93  214.44
   3 -17   7 4104.98  186.68
  -3  17  -8 1885.98   83.32
   3  17   8 1659.76   91.06
   3  17   8 1638.94   78.03
   3 -17   8 1551.38  148.48
  -3  17  -9 2788.48  126.31
   3  17   9 2443.32  167.52
   3  17   9 2571.53  186.68
   3 -17   9 2804.82  127.17
   3  18 -10 4564.59  193.86
  -3  18  10 4073.71  166.67
   3  18 -10 3648.00  218.10
   3  18  -9  209.05  148.62
  -3  18   9  351.61  129.60
   3  18  -9  314.60   66.53
   3  18  -8 3579.60  180.87
   3  18  -8 3782.33  177.68
   3  18  -7   51.41   48.45
   3  18  -7   72.33   45.21
  -3  18   6 3081.30  249.58
   3  18  -6 3586.65   95.13
  -3  18   5  499.11  133.55
   3  18  -5  541.55  162.21
  -3  18   4 3252.47  128.51
   3  18  -4 2797.53  128.06
  -3  18   3  528.82   73.06
   3  18  -3  483.31  125.81
  -3  18   2    4.07   44.64
   3  18  -2   44.39   29.70
   3  18  -1  397.19  114.91
  -3  18   1  456.85  125.60
   3  18  -1  454.89   49.31
   3  18   0 2035.35  217.66
   3  18   0 1837.13  110.86
  -3  18   0 1783.64  131.93
   3  18   1   95.92   64.82
   3  18   1   61.89   36.82
  -3  18  -1   85.01   48.35
   3  18   2 7025.44  216.18
   3  18   2 7249.54  196.23
  -3  18  -2 7016.68  297.25
   3  18   3  545.94  159.09
  -3  18  -3  532.68   37.17
   3  18   3  608.47   97.13
  -3  18  -3  707.84  173.27
   3  18   4   90.15   75.22
  -3  18  -4  145.70   76.22
   3 -18   4  159.21   61.19
  -3  18  -5   36.16   37.64
   3  18   5  -15.74   58.54
   3  18   5   54.35   20.57
   3 -18   5   75.78   42.58
  -3  18  -6   23.10   26.93
   3  18   6   14.69   45.74
   3  18   6   29.46   23.59
   3 -18   6    7.04   27.79
  -3  18  -7  117.38   49.72
   3  18   7   87.67   76.37
   3  18   7   80.23   31.37
   3 -18   7   62.68   35.62
  -3  18  -8  294.90  102.63
   3  18   8  144.72   76.33
   3  18   8  321.64   67.43
   3 -18   8  157.13   91.91
  -3  18  -9  139.57   34.28
   3  18   9   17.76   43.05
   3  18   9  150.47   56.01
   3 -18   9  182.92  123.26
  -3  19  10 1460.37   89.62
   3  19 -10 1579.50   85.42
  -3  19   9  211.75   84.04
   3  19  -9  261.50  150.85
  -3  19   8  874.74   80.34
   3  19  -8  840.56  102.36
   3  19  -7  717.09  181.81
  -3  19   7  797.88   90.72
   3  19  -7  725.54   91.39
   3  19  -6 2897.51  182.47
  -3  19   6 2902.88  173.20
   3  19  -6 2785.21  158.93
   3  19  -5  -10.56   72.01
   3  19  -5  128.68   67.61
   3  19  -411132.61  320.56
  -3  19   410229.89  324.40
   3  19  -410300.36  312.79
   3  19  -3   31.61   47.10
  -3  19   3   80.39   27.35
   3  19  -3   49.58   39.25
   3  19  -217778.48  487.48
   3  19  -217348.60  476.55
   3  19  -1   -0.90   20.24
   3  19  -1   33.20   25.10
   3  19   0 8805.30  256.49
   3  19   0 7697.24  206.91
  -3  19   0 8147.26  223.01
   3  19   1 1422.63  157.35
   3  19   1 1131.38   99.58
  -3  19  -1 1346.96   76.95
   3  19   223546.17  584.81
   3  19   224599.86  329.49
  -3  19  -224031.92  598.94
   3  19   3  443.81  149.02
  -3  19  -3  349.37   99.18
   3  19   411836.24  375.42
   3  19   412707.49  338.36
  -3  19  -412752.71  374.27
  -3  19  -5   95.63   66.49
   3  19   5   64.62   50.65
   3  19   5  151.18   63.71
   3 -19   5  124.38   38.61
   3  19   6 7352.23  320.17
   3  19   6 7259.22  317.38
  -3  19  -6 7244.37  324.17
  -3  19  -7  298.58   94.56
   3  19   7  268.83  119.23
   3  19   7  267.45   82.79
   3 -19   7  203.93   88.19
   3  19   8 4865.00  203.00
   3  19   8 4836.48  194.34
  -3  19  -8 4368.15  240.98
   3  19   9   28.24   30.50
   3  19   9  132.93   53.05
  -3  19  -9  141.04   44.41
   3  20  -9 1698.71  127.28
  -3  20   9 1476.82  112.73
   3  20  -9 1671.81  111.71
   3  20  -8 3973.89  208.59
   3  20  -8 4047.99  196.21
   3  20  -7 1944.49  103.56
   3  20  -7 1824.66   77.71
   3  20  -6 3875.43  192.89
   3  20  -6 4166.21  187.30
   3  20  -5 1352.29  211.05
   3  20  -5 1424.99  154.21
   3  20  -4 6326.12  206.51
   3  20  -4 6396.80  203.93
   3  20  -3  881.79  169.21
  -3  20   3  886.58  121.90
   3  20  -3 1008.08  104.75
   3  20  -2 5942.83  193.92
  -3  20   2 6005.16  187.70
   3  20  -1 2110.84  153.05
  -3  20   1 2220.89  187.77
   3  20  -1 1859.37   80.29
   3  20   0 1691.05  140.16
   3  20   0 1558.64   78.64
  -3  20   0 1507.24   87.16
   3  20   1  570.05  189.44
  -3  20  -1  508.88  131.18
   3  20   2  104.64   36.21
  -3  20  -2  146.96   68.57
   3  20   3  100.09   40.82
   3  20   3  116.03   32.63
  -3  20  -3  243.50   81.52
   3  20   4   35.90   38.11
   3  20   4   17.56   19.37
  -3  20  -4   39.87   40.56
   3  20   5   71.98   54.27
   3  20   5   -4.11   38.28
  -3  20  -5   57.90   27.03
   3  20   6  -52.06   46.18
   3  20   6   48.33   23.53
  -3  20  -6  -39.27   42.77
   3  20   7   26.87   49.58
   3  20   7   74.26   42.67
  -3  20  -7   50.52   56.87
   3  20   8   69.87   29.62
   3  20   8   -3.50   36.54
  -3  20  -8   44.81   31.58
   3  21  -9  222.75  133.79
   3  21  -9  191.70  151.13
   3  21  -8  462.41  126.55
   3  21  -8  287.62  101.51
   3  21  -7 2593.92  149.22
   3  21  -7 2292.58  137.28
   3  21  -6  610.72  230.08
   3  21  -6  595.25   68.47
   3  21  -5 2054.96  216.45
   3  21  -5 1959.92  121.94
   3  21  -4  473.15  163.22
   3  21  -4  470.84  113.94
   3  21  -3 3658.63  250.69
   3  21  -3 3849.16  131.87
   3  21  -2 1323.50  153.01
  -3  21   2 1199.55  140.49
   3  21  -2 1366.63   65.46
   3  21  -1 6834.63  270.65
  -3  21   1 7283.01  312.12
   3  21  -1 6780.56  199.79
   3  21   0 1123.31   76.37
   3  21   0  971.31  105.51
  -3  21   0 1204.70  118.08
   3  21   1 2778.71  217.12
   3  21   1 2822.01  155.00
  -3  21  -1 3163.48  177.09
   3  21   2 1739.88  119.44
   3  21   2 1621.49  164.02
  -3  21  -2 1447.38  129.19
   3  21   3 3864.13  135.77
   3  21   3 3921.42  117.88
  -3  21  -3 3831.45  158.45
   3  21   4 1712.95  181.48
   3  21   4 1880.08  130.08
  -3  21  -4 1489.51  127.42
   3  21   5 5461.27  230.27
   3  21   5 5274.99  231.29
  -3  21  -5 5668.35  233.29
   3  21   6  643.26  213.39
   3  21   6  604.75   91.92
  -3  21  -6  571.33  207.30
   3  21   7 4580.51  184.13
   3  21   7 4607.30  188.91
  -3  21  -7 4770.94  221.91
   3  21   8  184.90   60.66
   3  21   8  407.75  145.80
  -3  21  -8  246.43   87.11
   3  22  -8   83.00   50.71
   3  22  -8   27.39   31.30
   3  22  -7 6920.67  305.21
   3  22  -7 6539.26  247.28
   3  22  -6   95.43   46.04
  -3  22   6   30.10   59.56
   3  22  -6   28.18   35.40
   3  22  -5 3616.77  248.93
   3  22  -5 3691.47  255.28
   3  22  -4  109.71   77.31
   3  22  -4   26.82   39.23
   3  22  -3 2440.78  203.13
  -3  22   3 2201.47  146.77
   3  22  -3 2532.16  164.65
   3  22  -2   68.91   46.15
   3  22  -2   53.85   36.66
   3  22  -1 3811.56  150.24
  -3  22   1 3581.54  108.53
   3  22  -1 3882.66  135.10
   3  22   0  -38.27   54.66
   3  22   0   -3.70   22.26
  -3  22   0   50.63   48.82
   3  22   1  867.72  338.85
   3  22   1  835.83  235.67
  -3  22  -1 1035.90  106.25
   3  22   2   55.27   52.99
   3  22   2   18.79   34.78
  -3  22  -2  145.62   50.56
   3  22   3  833.83  190.06
   3  22   3  782.78  106.14
  -3  22  -3  744.69   72.14
   3  22   4   33.66   34.12
   3  22   4   50.70   21.89
  -3  22  -4   60.97   27.89
   3  22   5  -12.11   46.32
   3  22   5   42.76   47.90
  -3  22  -5   75.32   34.03
   3  22   6   64.55   37.43
   3  22   6   50.47   44.89
  -3  22  -6   34.56   60.35
   3  22   7  646.19   68.28
   3  22   7  569.01  126.80
  -3  22  -7  559.09  239.99
   3  23  -8  305.44  130.72
  -3  23   8  404.48  138.02
   3  23  -8  592.29   81.42
   3  23  -7 1263.00  177.36
   3  23  -7 1112.30  101.77
   3  23  -6  493.71  174.84
   3  23  -6  595.52  190.91
   3  23  -5 1907.98  121.15
   3  23  -5 2060.34  251.53
   3  23  -4 1807.69  104.73
   3  23  -4 1715.21   76.41
   3  23  -3 2335.49  257.75
   3  23  -3 2393.11  154.94
   3  23  -2 1638.61  116.47
   3  23  -2 1850.03  136.35
   3  23  -1 4341.59  149.64
  -3  23   1 3901.48  129.77
   3  23  -1 4038.82  127.83
   3  23   0 2195.62  159.77
   3  23   0 2754.52  109.32
  -3  23   0 2352.95  101.62
   3  23   1 6793.30  296.69
   3  23   1 7503.38  312.75
  -3  23  -1 8164.86  380.65
   3  23   2 3844.19  198.20
   3  23   2 3606.57  167.37
  -3  23  -2 3509.62  183.00
   3  23   3 4891.67  207.97
   3  23   3 5214.37  208.89
  -3  23  -3 5491.79  226.50
   3  23   4 2302.97  171.78
   3  23   4 2253.67  121.52
  -3  23  -4 2473.76  139.90
   3  23   5 3528.08  161.86
   3  23   5 3291.86  144.68
  -3  23  -5 3373.97  150.10
   3  23   6  190.74  166.31
   3  23   6  357.01  186.16
  -3  23  -6  312.73  114.01
   3  24  -7   72.06   45.30
   3  24  -7   70.81   61.91
   3  24  -6 1234.71  130.04
   3  24  -6 1307.67  230.44
   3  24  -5  220.41  117.04
   3  24  -5  194.51   88.87
   3  24  -4 3640.93  189.62
   3  24  -4 3803.81  186.37
   3  24  -3  308.82  109.88
   3  24  -3  210.21   75.70
   3  24  -2  821.14  198.59
   3  24  -2  610.55  225.00
   3  24  -1  149.56   78.47
   3  24  -1  191.27   58.13
  -3  24   1  140.61   79.49
   3  24   0  692.17  244.29
   3  24   0  846.12  111.28
  -3  24   0  838.37  151.68
   3  24   1  234.64  104.75
   3  24   1  281.29  115.59
  -3  24  -1  281.17  113.58
   3  24   2  414.87  173.40
   3  24   2  269.21  112.23
  -3  24  -2  510.47  230.68
   3  24   3  366.04  223.24
   3  24   3  493.41  169.62
  -3  24  -3  514.13  242.53
   3  24   4   -0.62   31.67
   3  24   4  -42.62   38.79
  -3  24  -4   17.59   36.52
   3  24   5   69.72   29.29
   3  24   5   50.98   36.13
  -3  24  -5   39.24   41.42
   3  24   6   40.03   35.30
   3  24   6   35.56   35.14
  -3  24  -6   -0.66   20.22
   3  25  -6 3717.86  265.81
   3  25  -6 3412.34  240.29
   3  25  -5  128.21   48.36
   3  25  -5   29.54   47.76
   3  25  -4 4104.86  190.83
   3  25  -4 4024.42  166.99
   3  25  -3   24.47   62.13
   3  25  -2 4563.55  222.59
   3  25  -2 4138.11  235.03
   3  25  -1   79.56   46.34
   3  25  -1   41.00   21.25
   3  25   0 6760.23  310.55
   3  25   0 6596.02  295.78
  -3  25   0 6754.16  303.46
   3  25   1   50.67   35.87
   3  25   1   26.68   36.86
  -3  25  -1   96.90   46.96
   3  25   2 5909.06  277.23
   3  25   2 5520.31  252.42
  -3  25  -2 5835.74  343.72
   3  25   3   59.21   33.26
   3  25   3  103.61   42.80
  -3  25  -3  100.50   50.31
   3  25   4 5791.50  216.10
   3  25   4 5605.91  228.43
  -3  25  -4 5850.08  236.36
   3  25   5  227.77   91.86
   3  25   5  204.81  104.93
  -3  25  -5  250.84  110.13
   3  26  -5 1199.62  168.72
   3  26  -5 1371.04   85.16
   3  26  -4 2850.54  138.98
   3  26  -4 3387.36  144.09
   3  26  -3  378.84  262.27
   3  26  -3  644.40   67.32
   3  26  -2 1550.50  145.40
  -3  26   2 1455.87  160.71
   3  26  -2 1477.47   73.03
   3  26  -1  264.51  137.43
  -3  26   1  509.78   69.36
   3  26  -1  331.45  150.26
   3  26   0  432.52  196.63
   3  26   0  647.68   78.72
  -3  26   0  399.55  141.22
   3  26   1  149.16   46.82
   3  26   1   56.04   52.61
  -3  26  -1  159.65   70.15
   3  26   2  187.28   74.20
   3  26   2  120.17   74.91
  -3  26  -2  214.82  135.11
   3  26   3   47.95   34.98
   3  26   3   53.62   31.21
  -3  26  -3   45.96   35.77
   3  26   4   72.96   43.60
   3  26   4  -45.32   37.76
  -3  26  -4   30.56   25.27
   3  27  -4 1074.41  126.14
   3  27  -4 1107.36  205.47
   3  27  -3 3276.29  238.87
   3  27  -3 3066.13  218.81
   3  27  -2 1223.33  140.82
  -3  27   2 1377.65  105.07
   3  27  -2 1680.97  117.63
   3  27  -1 3648.79  157.89
  -3  27   1 4043.47  164.81
   3  27  -1 3571.43  201.76
   3  27   0  371.88  198.47
   3  27   0  443.96  212.26
  -3  27   0  516.68  213.11
   3  27   1 3720.78  160.25
   3  27   1 3404.15  150.84
  -3  27  -1 3816.07  157.04
   3  27   2  437.00   67.72
   3  27   2  319.36  152.10
  -3  27  -2  268.10  139.01
   3  27   3 3133.84  226.12
   3  27   3 3558.63  249.17
  -3  27  -3 3551.00  254.70
   3  28  -1 1543.69   94.80
   3  28  -1 1389.20  148.70
   3  28   0  136.22   82.01
  -3  28   0  129.21   36.01
  -4   0  13    5.39   43.06
   4   0 -13  -35.57   35.39
  -4   0  12 4642.97  228.15
   4   0 -12 4658.51  221.89
  -4   0  11   -4.57   42.63
   4   0 -11   50.91   42.03
  -4   0  1016905.34  216.28
   4   0 -1016499.53  475.02
  -4   0   9   35.15   33.83
   4   0  -9   11.87   36.04
  -4   0   8 9975.37  426.26
   4   0  -811054.09  374.88
   4   0  -7   27.75   30.12
   4   0  -615888.25  466.77
   4   0  -616107.19  443.26
   4   0  -5  -44.67   33.71
   4   0  -5   21.56   17.95
   4   0  -5    3.62   11.10
   4   0  -420020.63  438.08
   4   0  -419625.85  418.36
   4   0  -419074.87  403.91
   4   0  -3   31.81   29.58
   4   0  -3   12.45    8.07
   4   0  -3   13.50    9.86
   4   0  -215368.55  346.76
   4   0  -216089.74  335.58
   4   0  -1   22.87   24.23
   4   0   0 3251.11  151.91
   4   0   1   17.76   13.39
  -4   0  -1    7.07    7.86
  -4   0  -1    7.25    3.50
   4   0   213278.80  300.80
  -4   0  -213138.30  275.12
  -4   0  -213206.12  281.25
   4   0   3   53.85   52.83
  -4   0  -3    3.28   16.50
  -4   0  -3   11.82   18.88
   4   0   411081.69  321.75
  -4   0  -4 9872.26  272.67
  -4   0  -410315.83  283.17
   4   0   5   45.07   73.40
  -4   0  -5    7.04   16.35
   4   0   6 2296.59   96.29
  -4   0  -6 2458.46   60.23
   4   0   7   40.62   32.71
  -4   0  -7   34.89   31.43
   4   0   8  669.52  208.34
  -4   0  -8  763.83   65.65
   4   0   9   15.98   33.01
  -4   0  -9   16.69   29.50
   4   0  10  392.03  164.82
  -4   0 -10  409.99  160.95
   4   0  11   47.19   55.18
  -4   0 -11    3.93   32.15
  -4   1  13   16.14   30.38
   4   1 -13   91.01   52.67
  -4  -1  13   39.34   51.52
  -4   1  12  358.35  159.97
   4   1 -12  409.70  141.35
  -4  -1  12  383.08  158.08
   4  -1 -12  503.38  168.13
  -4   1  11  628.95  227.73
   4   1 -11  817.05   97.42
  -4  -1  11  448.26  190.16
   4  -1 -11  894.43   66.14
  -4   1  10   84.20   76.25
   4   1 -10  228.09   44.56
  -4  -1  10  206.41   58.50
  -4   1   9  714.68  193.91
   4   1  -9  723.91   79.29
  -4  -1   9  827.17  175.49
   4  -1  -9  651.74   57.44
  -4   1   8  124.20   40.09
   4   1  -8  138.97   61.07
  -4  -1   8  116.68   68.75
   4  -1  -8   73.20   58.90
  -4   1   7  145.81   59.94
   4   1  -7  189.84   75.46
   4   1  -7  187.25   69.32
   4  -1  -7  198.95   44.40
   4   1  -6  164.68   60.73
   4   1  -6   86.95   38.10
   4  -1  -6   71.70   33.87
   4  -1  -6   67.66   21.41
   4   1  -5   45.59   27.98
   4   1  -5   26.59   20.16
   4   1  -5    9.95   16.40
   4  -1  -5   17.13   15.36
   4  -1  -5   81.44   47.33
   4  -1  -5   52.75   26.32
   4   1  -4  131.05   73.65
   4   1  -4  154.30   32.79
   4   1  -4  163.78   31.77
   4  -1  -4  119.39   53.09
   4  -1  -4  133.16   43.16
   4  -1  -4  275.71   29.56
   4   1  -3  972.09   65.77
   4   1  -3 1003.82   50.97
   4   1  -3 1073.76   52.91
   4  -1  -3  956.36   53.78
   4  -1  -3  965.38   74.38
   4  -1  -3 1060.97   52.37
   4   1  -2 7341.75  186.67
  -4   1   2 6767.75  171.72
   4   1  -2 6824.90  144.06
   4   1  -2 7408.86  154.48
   4  -1  -2 7540.41  192.58
   4  -1  -2 7040.81  153.00
   4  -1  -2 7399.91  158.79
   4   1  -1 7852.92  196.25
  -4   1   1 7491.36  179.96
   4  -1  -1 7681.45  189.36
   4   1   0 3695.81  116.73
   4  -1   0 3474.13  131.63
  -4   1  -1 1962.37   85.82
   4   1   1 2004.56  105.12
  -4   1  -1 1977.82   86.36
   4  -1   1 1975.84  101.93
  -4  -1  -1 1967.11   83.88
   4   1   2 7983.88  197.08
  -4   1  -2 8124.88  175.52
  -4   1  -2 8383.65  181.22
   4  -1   2 8446.71  206.68
  -4  -1  -2 8085.22  177.22
  -4  -1  -2 8241.93  182.98
   4   1   3 2035.89  149.44
  -4   1  -3 1972.20   74.06
  -4   1  -3 1922.72   90.25
   4  -1   3 2017.71   98.28
  -4  -1  -3 2039.71   73.45
  -4  -1  -3 2206.31   78.65
   4   1   4 8678.53  258.57
  -4   1  -4 7899.89  227.26
  -4   1  -4 8598.96  239.76
   4  -1   4 8754.03  259.74
  -4  -1  -4 8237.42  229.12
  -4  -1  -4 8355.90  252.20
   4   1   5 2698.55  137.06
  -4   1  -5 2738.91  128.79
   4  -1   5 2705.51  147.17
  -4  -1  -5 2744.36  128.39
   4   1   6 7045.45  260.44
  -4   1  -6 6606.24  230.53
   4  -1   6 6596.23  294.09
  -4  -1  -6 7275.81  252.19
   4   1   7 1426.15  104.61
  -4   1  -7 1089.49   70.84
   4  -1   7  996.96   95.02
  -4  -1  -7 1277.54   88.17
   4   1   8 7164.15  231.53
  -4   1  -8 7135.95  202.75
   4  -1   8 7472.66  235.35
  -4  -1  -8 7407.21  210.01
   4   1   9 2094.55  174.99
  -4   1  -9 2366.06  151.97
   4  -1   9 2127.26  199.28
  -4  -1  -9 2222.57  132.23
   4   1  10 2921.70  170.32
  -4   1 -10 3165.00  158.13
   4  -1  10 2910.73  162.08
  -4  -1 -10 3041.79  153.20
   4   1  11  739.45  290.50
  -4   1 -11  843.15   73.00
   4  -1  11  502.27  257.94
  -4  -1 -11  946.02   76.60
  -4   2  13 4471.29  312.30
   4   2 -13 4383.30  301.47
  -4  -2  13 4404.13  309.15
   4  -2 -13 4772.23  326.82
  -4   2  12 1270.05  273.13
   4   2 -12 1339.12  178.59
  -4  -2  12 1597.45  107.33
   4  -2 -12 1401.81   72.73
  -4   2  11 2173.02  174.85
   4   2 -11 2044.81  162.72
  -4  -2  11 2436.40  120.23
   4  -2 -11 2365.65  137.68
  -4   2  10 1526.57  125.35
   4   2 -10 1326.93  132.08
  -4  -2  10 1753.84  122.75
   4  -2 -10 1600.16  144.91
  -4   2   9 5119.45  262.30
   4   2  -9 5018.67  183.55
  -4  -2   9 4488.89  294.13
   4  -2  -9 5039.36  258.34
  -4   2   8 3117.94  151.78
   4   2  -8 2861.54  163.65
  -4  -2   8 3033.23   98.61
   4  -2  -8 2882.44  140.32
  -4   2   710894.55  228.47
   4   2  -7 9740.22  220.89
   4   2  -710256.89  212.34
   4  -2  -710480.98  224.80
   4   2  -6 3306.59  194.89
   4   2  -6 3121.16  181.68
   4  -2  -6 3123.83  148.47
   4  -2  -6 3153.10  149.81
   4   2  -513142.84  422.88
   4   2  -513810.21  376.32
   4   2  -513242.44  360.53
   4  -2  -513758.78  374.74
   4  -2  -514514.61  402.10
   4  -2  -514194.83  388.81
   4   2  -4 3849.80  153.86
   4   2  -4 3602.29  100.47
   4   2  -4 3779.94   90.87
   4  -2  -4 3765.34  130.76
   4  -2  -4 3691.87   97.31
   4  -2  -4 3922.42   99.87
   4   2  -317318.55  366.90
   4   2  -316977.98  409.71
   4   2  -317673.98  373.93
   4  -2  -316675.97  374.24
   4  -2  -316982.71  362.87
   4  -2  -316943.58  400.48
   4  -2  -317095.83  368.82
  -4   2   2 4544.98  144.87
  -4   2   2 4867.75  108.54
   4  -2  -2 4934.74  130.26
   4  -2  -2 4611.77  123.06
   4   2  -160061.10 1813.28
  -4   2   153538.56 1610.61
   4  -2  -159943.86 1807.53
   4   2   013947.70  335.55
  -4   2   013294.07  280.75
   4  -2   013918.75  321.85
   4  -2   014091.89  296.00
   4   2   127035.24  616.54
  -4   2  -128058.02  586.90
   4  -2   127500.35  611.21
  -4  -2  -129213.80  605.22
   4  -2   127581.52  576.60
  -4   2  -2 1277.81   54.07
   4   2   2 1195.78   86.93
  -4  -2  -2 1237.04   45.04
   4  -2   2 1187.85  105.15
  -4  -2  -2 1173.03   44.25
   4  -2   2 1109.08   50.57
  -4   2  -3 6426.82  146.25
   4   2   3 5907.96  160.77
  -4  -2  -3 5903.30  145.90
   4  -2   3 6036.07  158.42
  -4  -2  -3 6250.61  146.33
   4  -2   3 5993.58  136.31
  -4   2  -4 2876.35  125.98
   4   2   4 3339.35  156.58
  -4  -2  -4 2878.43  122.21
   4  -2   4 2858.03  135.41
  -4  -2  -4 3054.22  133.60
   4   2   5 3824.34  214.23
  -4   2  -5 4026.55  198.87
   4  -2   5 3999.93  190.01
  -4  -2  -5 4391.31  194.44
   4   2   6  545.95  180.58
  -4   2  -6  643.60  103.83
   4  -2   6  658.16  190.56
  -4  -2  -6  633.33   38.87
   4   2   7 1357.64   92.53
  -4   2  -7 1295.30   70.77
   4  -2   7 1363.65  116.78
  -4  -2  -7 1388.49   77.87
   4   2   8  663.25  137.06
  -4   2  -8  498.35  124.04
   4  -2   8  601.79  146.09
  -4  -2  -8  622.41   77.73
   4   2   9  144.69   69.93
  -4   2  -9  129.32   74.87
   4  -2   9   92.20   47.52
  -4  -2  -9   66.06   22.16
   4   2  10 1104.77  105.57
  -4   2 -10 1315.72   68.40
   4  -2  10 1286.09  214.00
  -4  -2 -10 1281.94  112.53
   4   2  11   48.25   69.43
  -4   2 -11   52.06   41.18
   4  -2  11   62.07   81.72
  -4  -2 -11   29.03   22.53
  -4   3  13  629.42  249.74
   4   3 -13  764.16   62.74
  -4  -3  13  559.66  261.67
   4  -3 -13  707.98  150.51
  -4   3  12   11.78   33.90
   4   3 -12   31.53   25.22
  -4  -3  12   -3.52   26.64
   4  -3 -12   86.85   50.01
  -4   3  11  737.28  264.54
   4   3 -11  709.09  146.41
  -4  -3  11  879.80   92.69
   4  -3 -11  983.39   82.78
  -4   3  10   75.47   36.52
   4   3 -10   67.02   40.61
  -4  -3  10   42.88   33.38
   4  -3 -10   68.84   40.68
  -4   3   9  214.38   83.38
   4   3  -9  196.13   62.87
  -4  -3   9   82.64   49.40
   4  -3  -9  245.51   71.19
  -4   3   8  143.68   91.84
   4   3  -8  110.64   57.96
   4  -3  -8  148.60   47.13
  -4   3   7   85.03   36.23
   4   3  -7   93.45   35.19
   4   3  -7  194.13   38.34
   4  -3  -7   40.21   41.50
   4   3  -6   24.41   17.72
   4  -3  -6   43.79   23.54
   4  -3  -6   55.47   25.43
   4   3  -5  438.22  117.73
   4   3  -5  502.29   65.86
   4   3  -5  475.54   24.36
   4  -3  -5  430.90   42.81
   4  -3  -5  437.62  124.77
   4  -3  -5  485.15   46.38
   4   3  -4  367.77   26.55
   4   3  -4  445.92   88.85
   4   3  -4  381.05   58.19
   4  -3  -4  350.82  101.91
   4  -3  -4  341.20   51.54
   4  -3  -4  403.74   30.54
   4   3  -3  652.00   45.25
   4   3  -3  567.94   59.01
  -4   3   3  667.43   42.68
   4   3  -3  573.72   45.81
   4  -3  -3  602.72   64.96
   4  -3  -3  679.73   39.06
   4  -3  -3  682.33   44.08
  -4   3   2   87.44   25.44
   4   3  -2   32.52   43.60
  -4   3   2   64.48   39.63
   4   3  -2   77.99   13.07
   4  -3  -2   50.53   26.70
   4  -3  -2   62.20   15.71
  -4   3   112091.24  261.13
   4   3  -111703.17  351.78
  -4   3   111651.92  262.55
   4  -3  -112313.90  306.97
   4  -3  -111969.87  255.51
  -4   3   0 1549.66   71.30
   4   3   0 1761.40  157.00
  -4   3   0 1354.48   73.84
   4  -3   0 1594.00   83.23
   4  -3   0 1510.24   71.96
  -4   3  -112583.98  283.88
   4   3   112012.98  335.08
  -4   3  -111623.83  267.25
   4  -3   112106.32  282.39
  -4  -3  -112365.38  258.32
   4  -3   112299.39  266.91
  -4   3  -2  338.60   53.91
   4   3   2  430.72  125.86
  -4  -3  -2  354.71   31.39
   4  -3   2  377.69   79.16
  -4  -3  -2  355.97   30.22
   4  -3   2  305.81   19.75
  -4   3  -3 4349.64  182.56
   4   3   3 4068.36  180.86
  -4  -3  -3 4251.32  172.46
   4  -3   3 4080.08  177.35
  -4  -3  -3 4296.71  175.37
   4  -3   3 3997.65  168.16
  -4   3  -4   41.90   30.04
   4   3   4   51.08   55.77
  -4  -3  -4    1.52   16.14
   4  -3   4   50.83   26.54
  -4  -3  -4   15.26   18.07
   4   3   5 9325.38  214.26
  -4   3  -5 9230.40  194.61
   4  -3   5 9069.24  203.77
  -4  -3  -5 9149.93  211.36
   4   3   6  124.36   65.83
  -4   3  -6  106.06   24.25
   4  -3   6  107.45   41.84
  -4  -3  -6  106.17   62.53
   4   3   7 5330.08  173.10
  -4   3  -7 5554.65  197.34
   4  -3   7 5218.86  166.83
  -4  -3  -7 5650.59  170.56
   4   3   8  -16.29   52.14
  -4   3  -8   26.15   19.64
   4  -3   8   40.48   32.63
  -4  -3  -8   27.37   28.61
   4   3   9 3933.29  199.31
  -4   3  -9 3582.23  166.14
   4  -3   9 3891.16  187.37
  -4  -3  -9 4096.51  194.48
   4   3  10   37.35   69.61
  -4   3 -10   -0.21   31.61
   4  -3  10   17.39   52.69
  -4  -3 -10    2.20   39.24
   4   3  11 3268.17  262.58
  -4   3 -11 3315.45  211.62
   4  -3  11 3652.18  168.39
  -4  -3 -11 3650.21  156.02
  -4   4  13 3423.56  246.44
   4   4 -13 3335.79  235.60
  -4  -4  13 3247.78  273.94
   4  -4 -13 3532.52  248.83
  -4   4  12  821.94  180.59
   4   4 -12  629.31  145.13
  -4  -4  12  788.98  256.75
   4  -4 -12  758.66  132.32
  -4   4  11 3896.90  189.01
   4   4 -11 3536.70  194.35
  -4  -4  11 3628.40  234.10
   4  -4 -11 3541.42  169.28
  -4   4  10  391.81  129.35
   4   4 -10  277.29  135.60
   4  -4 -10  453.19  103.79
  -4   4   9 8423.87  234.12
   4   4  -9 8462.60  229.86
   4  -4  -9 8054.81  268.26
  -4   4   8 2953.01  133.48
   4   4  -8 2592.84  252.39
   4   4  -8 2247.47  110.98
   4  -4  -8 2453.68  112.32
  -4   4   710928.07  238.23
   4   4  -710645.91  242.67
   4   4  -711541.12  228.62
   4  -4  -711312.02  256.38
   4   4  -6 2399.30  241.17
   4   4  -6 2396.96  113.41
   4  -4  -6 2423.89  142.69
   4  -4  -6 2300.92  107.93
   4   4  -521754.18  617.92
   4   4  -521794.73  581.26
  -4   4   523051.15  636.17
   4   4  -521166.46  568.87
   4  -4  -521900.81  609.74
   4   4  -4 4677.18  112.33
   4   4  -4 4320.11  114.68
   4   4  -4 4316.90  161.20
  -4   4   4 4615.07  135.30
   4  -4  -4 4497.40  116.18
   4  -4  -4 4086.76   99.15
   4  -4  -4 4408.23  123.71
   4   4  -314966.78  315.24
  -4   4   314584.41  318.02
   4   4  -315082.71  344.77
   4   4  -314348.63  303.18
   4  -4  -314638.39  332.51
   4  -4  -314363.81  304.10
   4  -4  -313898.48  304.59
   4   4  -2 1534.43   66.97
  -4   4   2 1920.01   95.78
   4   4  -2 1689.12   98.56
   4   4  -2 1628.74   71.02
   4  -4  -2 1711.26   89.91
   4  -4  -2 1708.00  105.65
   4  -4  -2 1725.28   78.72
  -4   4   1 6111.67  141.19
   4   4  -1 6253.01  169.73
  -4   4   1 5659.44  153.57
   4  -4  -1 5940.00  151.09
   4  -4  -1 5937.88  132.28
  -4   4   0 1000.71   67.23
   4   4   0  940.56   99.99
  -4   4   0  802.34   48.43
   4  -4   0  925.91   61.27
   4  -4   0  930.18   53.36
   4   4   118283.88  409.59
  -4   4  -117066.09  369.04
  -4   4  -118376.16  384.66
   4  -4   118440.49  414.12
  -4  -4  -118480.93  379.00
   4  -4   118065.03  379.30
  -4  -4  -118557.92  381.03
  -4   4  -2 3931.49   95.69
   4   4   2 3593.44  129.09
  -4  -4  -2 3703.98   85.91
   4  -4   2 3880.40  152.36
   4  -4   2 3732.21  102.61
  -4  -4  -2 3867.67   89.53
  -4   4  -3 5822.60  170.32
   4   4   3 5649.91  200.89
  -4  -4  -3 5802.61  162.99
   4  -4   3 5668.36  172.41
  -4  -4  -3 5964.41  172.79
   4  -4   3 5493.54  165.84
  -4   4  -4  460.17   58.25
   4   4   4  546.39  179.25
  -4  -4  -4  430.11   43.96
   4  -4   4  480.85  122.67
  -4  -4  -4  521.05   31.68
   4   4   5 3573.00  281.44
  -4   4  -5 3563.75  154.71
   4  -4   5 3156.11  172.01
  -4  -4  -5 3452.32  145.35
  -4   4  -6  686.33   71.51
   4  -4   6  633.38  176.38
  -4  -4  -6  662.23  105.39
   4   4   7 4554.60  157.36
  -4   4  -7 4502.36  166.51
   4  -4   7 4398.49  190.01
  -4  -4  -7 4383.51  133.05
   4   4   8 1026.85   70.69
  -4   4  -8  983.35   65.54
   4  -4   8 1023.23  144.94
  -4  -4  -8 1020.18   55.70
   4   4   9  363.90  219.36
  -4   4  -9  487.16  150.16
   4  -4   9  398.73  153.11
  -4  -4  -9  372.55  141.02
   4   4  10  354.87  128.75
  -4   4 -10  349.27  132.84
   4  -4  10  307.30  180.44
  -4  -4 -10  640.84  215.41
   4   4  11   51.91   96.22
  -4   4 -11   23.22   34.64
   4  -4  11   57.88   58.95
  -4  -4 -11   17.48   23.61
  -4   5  13   69.83   58.96
   4   5 -13  148.10   91.89
  -4  -5  13  221.93   81.44
   4  -5 -13  186.43   73.57
  -4   5  12 1567.25   88.19
   4   5 -12 1706.72   86.70
   4  -5 -12 1689.79  132.83
  -4   5  11  530.91  151.90
   4   5 -11  428.79  131.90
   4  -5 -11  400.08  188.81
  -4   5  10   83.02   68.21
   4   5 -10  178.03   58.50
  -4  -5  10   30.29   75.75
   4  -5 -10   89.30   40.94
  -4   5   9  663.76  194.11
   4   5  -9  818.67  107.55
  -4  -5   9  745.94  247.81
   4  -5  -9  543.77  155.17
  -4   5   8  176.63   94.75
   4   5  -8  132.16   74.60
   4   5  -8  187.82   61.51
   4  -5  -8   62.35   47.03
  -4   5   7   80.16   35.28
   4   5  -7  149.06   64.24
   4   5  -7   65.70   38.03
   4  -5  -7  131.83   29.67
   4   5  -6   55.45   41.93
  -4   5   6   52.79   43.37
   4   5  -6   34.18   27.51
   4  -5  -6   10.48   22.36
   4   5  -5   82.96   47.96
  -4   5   5   62.62   38.12
   4   5  -5   32.55   23.32
   4  -5  -5  -22.58   73.84
  -4   5   4   55.88   29.23
   4   5  -4   20.99   19.77
   4   5  -4  -49.09   63.74
   4  -5  -4   12.41   17.95
   4  -5  -4    4.51   11.48
  -4  -5   4   14.85   11.42
  -4   5   3   30.54   38.52
   4   5  -3   46.85   28.53
   4   5  -3   17.70   10.33
   4  -5  -3   29.48   25.89
   4  -5  -3    0.14    9.09
   4  -5  -3   -1.25   14.65
  -4  -5   3   16.19   11.37
  -4   5   2  990.75   54.08
   4   5  -2  948.15   44.70
   4   5  -2  877.48   82.47
   4  -5  -2 1005.07   53.23
   4  -5  -2 1088.37   90.78
   4  -5  -2  993.02   51.18
  -4  -5   2 1025.60   47.92
  -4   5   1  419.76   43.14
   4   5  -1  372.18  142.66
  -4   5   1  460.16   47.97
   4  -5  -1  479.78   69.19
   4  -5  -1  449.29   36.54
  -4   5   0 1129.03   55.88
   4   5   0 1302.14   91.31
  -4   5   0 1191.31   66.90
   4  -5   0 1127.71   62.86
   4  -5   0 1220.53   67.09
  -4  -5   0 1133.62   49.04
  -4   5  -1 1704.00   77.72
   4   5   1 1853.49  114.52
  -4   5  -1 1693.90  132.59
   4  -5   1 1845.46   97.85
  -4  -5  -1 1751.69   62.56
   4  -5   1 1809.14   66.82
  -4  -5  -1 1742.00   60.52
  -4   5  -2 3775.47  104.69
   4   5   2 3602.01  121.82
  -4  -5  -2 3520.42   86.30
   4  -5   2 3364.84  144.95
   4  -5   2 3349.69   88.22
  -4  -5  -2 3666.70   90.48
  -4   5  -3 1206.48   63.03
   4   5   3 1267.50  157.52
  -4  -5  -3 1215.63   57.29
   4  -5   3 1388.65   99.93
   4  -5   3 1216.91   60.35
  -4  -5  -3 1254.66   59.65
  -4   5  -4 8703.71  242.42
   4   5   4 8402.77  285.16
  -4  -5  -4 8300.28  219.66
   4  -5   4 8559.92  241.33
  -4  -5  -4 8883.17  242.10
   4   5   5 3202.13  157.68
  -4   5  -5 2928.09  127.12
   4  -5   5 2858.32  150.94
  -4  -5  -5 3024.19  143.23
   4   5   6 4179.02  195.47
  -4   5  -6 4694.33  171.91
   4  -5   6 4755.05  185.03
  -4  -5  -6 4523.56  167.27
   4   5   7 2029.77  135.73
  -4   5  -7 2085.94   93.06
   4  -5   7 1924.04  276.25
  -4  -5  -7 1956.67  132.87
   4   5   8 6017.60  202.10
  -4   5  -8 5881.13  175.81
   4  -5   8 5178.73  171.90
  -4  -5  -8 5443.77  196.98
   4   5   9 4333.10  217.83
  -4   5  -9 4379.87  247.04
   4  -5   9 4308.92  198.52
  -4  -5  -9 4842.67  221.07
   4   5  10 4074.45  213.01
  -4   5 -10 3480.30  169.79
   4  -5  10 3512.41  222.87
  -4  -5 -10 3736.16  180.79
   4   5  11 2286.30  137.64
  -4   5 -11 1732.04  158.03
   4  -5  11 1848.73  151.00
  -4  -5 -11 1989.56  123.11
  -4   6  13   89.35   43.95
   4   6 -13  118.51   63.20
   4  -6 -13  113.77   68.51
  -4   6  12 4799.68  199.15
   4   6 -12 4815.59  206.49
  -4  -6  12 4793.12  204.04
   4  -6 -12 5310.66  306.55
  -4   6  11  191.52   91.12
   4   6 -11  211.47   44.43
  -4  -6  11  166.41   64.42
   4  -6 -11  242.67  118.35
  -4   6  1015647.01  351.24
   4   6 -1015930.49  356.69
  -4  -6  1015483.79  362.84
   4  -6 -1015725.64  382.69
  -4   6   9   80.61   47.16
   4   6  -9   96.66   31.48
   4  -6  -9  189.15   87.99
  -4   6   813366.57  352.68
   4   6  -813290.76  352.61
   4   6  -812878.45  325.04
   4  -6  -813736.27  356.76
  -4   6   7  882.02  122.13
   4   6  -7  891.86  213.88
   4   6  -7  926.57   92.94
   4  -6  -7  791.79   47.83
   4   6  -613592.85  380.77
  -4   6   613129.79  369.48
   4   6  -613171.80  378.00
   4  -6  -613430.92  355.35
   4   6  -5  203.28   81.61
  -4   6   5  304.35   77.54
   4   6  -5  249.66   65.25
   4  -6  -5  330.37   78.75
  -4  -6   5  211.37   62.02
  -4   6   4 8060.56  227.94
   4   6  -4 8157.03  251.03
   4   6  -4 7918.88  225.36
   4  -6  -4 8690.23  247.21
   4  -6  -4 7947.79  223.97
  -4  -6   4 7730.75  213.45
  -4   6   3  198.00   55.09
   4   6  -3  130.03   84.76
   4   6  -3  216.76   26.58
   4  -6  -3  168.32   36.75
   4  -6  -3  123.06   44.74
   4  -6  -3  107.49   40.95
  -4  -6   3  187.14   45.38
  -4   6   215001.42  319.42
   4   6  -215306.25  318.29
   4   6  -215177.37  414.58
   4  -6  -214613.41  313.57
   4  -6  -214410.78  311.21
   4  -6  -214629.02  314.64
  -4  -6   214416.57  303.57
   4   6  -1   92.10   16.83
   4   6  -1  108.76   49.90
  -4   6   1   80.72   18.85
  -4   6   1   74.30   45.73
   4  -6  -1   65.08   39.19
   4  -6  -1   39.87   19.71
  -4  -6   1   74.63   17.78
   4   6   0 7324.94  155.89
   4   6   0 7250.03  191.62
  -4   6   0 6914.93  158.90
  -4   6   0 7582.74  168.62
   4  -6   0 7306.39  183.37
  -4  -6   0 7147.89  151.26
   4  -6   0 7298.26  161.78
   4   6   1    8.51    6.84
   4   6   1   22.11   57.42
  -4   6  -1   15.35   17.37
  -4   6  -1   16.54   11.64
   4  -6   1   21.95   22.53
  -4  -6  -1   14.38   16.85
   4  -6   1   17.09   12.70
   4   6   2 6936.16  192.26
  -4   6  -2 6922.88  178.05
  -4   6  -2 6915.40  202.81
   4  -6   2 6341.97  163.52
  -4  -6  -2 6592.49  146.90
   4  -6   2 6622.48  169.08
  -4  -6  -2 6782.64  149.49
  -4   6  -3  644.14   64.93
   4   6   3  676.66   63.82
  -4  -6  -3  653.22   71.49
   4  -6   3  585.78   40.91
  -4  -6  -3  627.89   45.89
   4   6   4 5285.15  116.27
  -4   6  -4 4973.39  228.00
   4  -6   4 5233.85  153.42
  -4  -6  -4 4988.29  224.37
   4   6   5   57.88   39.72
  -4   6  -5   54.10   37.60
   4  -6   5   -4.35   34.89
  -4  -6  -5   26.28   22.16
   4   6   6 4563.32  170.54
  -4   6  -6 4805.12  161.53
   4  -6   6 4942.54  151.72
  -4  -6  -6 4989.89  161.39
   4   6   7  979.16  288.93
  -4   6  -7  969.28   88.89
   4  -6   7 1065.72  167.23
  -4  -6  -7  917.99  116.13
   4   6   8  387.38  178.29
  -4   6  -8  342.91  107.00
   4  -6   8  385.55  129.10
  -4  -6  -8  368.10  105.38
   4   6   9  395.20  128.95
  -4   6  -9  505.26  155.83
   4  -6   9  444.06  106.31
  -4  -6  -9  372.45  111.52
   4   6  10 1568.07  294.42
  -4   6 -10 1739.37   78.01
   4  -6  10 1628.72   79.41
  -4  -6 -10 1527.29  144.88
   4   6  11  120.21   84.77
  -4   6 -11   53.53   75.40
   4  -6  11  109.71   46.09
  -4  -6 -11  182.70   90.32
  -4   7  12  204.39   87.93
   4   7 -12  278.08   71.61
  -4  -7  12  176.08   91.78
   4  -7 -12  150.62   66.78
  -4   7  11   15.18   33.81
   4   7 -11   21.78   18.74
  -4  -7  11   36.99   62.87
   4  -7 -11   58.58   47.80
  -4   7  10   -3.38  117.54
  -4  -7  10   67.18   40.75
   4  -7 -10   30.44   36.93
  -4   7   9  342.83  127.53
   4   7  -9  378.15  190.85
   4   7  -9  476.38   54.23
   4  -7  -9  382.71   85.95
  -4   7   8   40.88   30.43
   4   7  -8    0.07   23.76
   4   7  -8    6.22   33.79
   4  -7  -8   55.03   52.76
  -4   7   7  192.16   51.57
   4   7  -7  189.92   76.73
  -4   7   7  218.40   54.74
   4   7  -7  172.18   68.93
   4   7  -6 1058.26   92.16
  -4   7   6 1041.82   79.64
   4   7  -6 1076.80   81.05
   4  -7  -6  737.92  245.96
   4   7  -5   -3.06   47.00
  -4   7   5   59.80   23.77
   4   7  -5   49.87   29.10
   4  -7  -5   25.46   26.64
   4   7  -4 8703.43  304.11
  -4   7   4 8417.26  235.99
   4   7  -4 8850.16  250.90
   4  -7  -4 9044.31  251.11
  -4  -7   4 8174.27  226.47
  -4   7   3  908.52   48.80
   4   7  -3  896.85  203.44
   4   7  -3  758.77   43.53
   4  -7  -3  858.87   51.22
   4  -7  -3  718.93   60.99
   4  -7  -3  795.24   39.61
  -4  -7   3  859.61   36.14
  -4   7   2 2852.67  103.84
   4   7  -2 2853.53   75.73
   4   7  -2 3337.78  649.61
   4  -7  -2 2811.56   77.29
   4  -7  -2 2728.33   70.05
   4  -7  -2 2640.24   72.27
  -4  -7   2 2750.59   76.64
  -4   7   1  717.64   37.25
   4   7  -1  641.32   67.37
  -4   7   1  763.88   41.54
   4   7  -1  723.91   32.78
   4  -7  -1  784.46   67.06
   4  -7  -1  709.46   34.05
  -4  -7   1  706.66   31.80
   4   7   0 2449.46   61.52
   4   7   0 2304.89  119.81
  -4   7   0 2183.67   77.94
  -4   7   0 2417.16   92.67
   4  -7   0 2337.71   45.86
  -4  -7   0 2214.42   81.24
   4  -7   0 2270.14   87.47
   4   7   1  465.46   31.51
   4   7   1  509.16  111.56
  -4   7  -1  447.96   46.94
  -4   7  -1  528.29   34.29
   4  -7   1  505.25   53.15
  -4  -7  -1  479.49   32.84
   4  -7   1  466.19   52.76
   4   7   2 5484.23  160.03
   4   7   2 5488.74  190.98
  -4   7  -2 5444.55  160.84
  -4   7  -2 5497.83  159.82
   4  -7   2 5539.56  169.24
  -4  -7  -2 5115.14  204.14
   4  -7   2 5254.68   66.40
  -4   7  -3   86.91   33.49
   4   7   3   89.70   32.44
  -4  -7  -3   60.07   14.55
   4  -7   3   -9.13   25.05
  -4  -7  -3   48.00   38.78
   4   7   4 2414.34  138.25
  -4   7  -4 2324.22  110.36
   4  -7   4 2247.75  145.57
  -4  -7  -4 2253.38  107.76
   4   7   5 1151.05  344.88
  -4   7  -5 1110.63   48.13
   4  -7   5 1137.68  116.53
  -4  -7  -5 1080.79   42.71
   4   7   6 5819.14  265.21
  -4   7  -6 5352.18  153.22
   4  -7   6 5719.70  169.44
  -4  -7  -6 5185.41  148.25
   4   7   7  682.62  213.06
  -4   7  -7  568.35   89.22
   4  -7   7  646.60   50.97
  -4  -7  -7  737.40   78.00
   4   7   8 4031.16  162.22
  -4   7  -8 3439.77   87.15
   4  -7   8 3655.36  104.50
  -4  -7  -8 3995.28  128.75
   4   7   9 1575.14  224.49
  -4   7  -9 1757.56  112.78
   4  -7   9 1744.47  220.89
  -4  -7  -9 1914.20   84.73
   4   7  10 3200.30  161.27
  -4   7 -10 2907.08  132.96
   4  -7  10 2608.56  134.32
  -4  -7 -10 2543.96  118.65
   4   7  11  -19.44   63.67
  -4   7 -11  227.11   74.66
   4  -7  11  270.41  122.80
  -4  -7 -11   68.11   67.86
  -4   8  12 1898.43  131.56
   4   8 -12 1845.31  120.27
  -4  -8  12 1754.01  133.48
   4  -8 -12 1638.75  110.13
  -4   8  11 3211.51  147.88
   4   8 -11 3051.89   93.08
  -4  -8  11 3100.37  118.55
   4  -8 -11 2978.88   99.01
  -4   8  10 1841.76  115.88
   4   8 -10 1882.92  173.58
   4   8 -10 2063.07  280.31
   4  -8 -10 2087.97  256.85
  -4   8   9 4413.42  164.71
   4   8  -9 4076.19  152.06
   4   8  -9 4199.90  154.18
   4  -8  -9 3879.97  190.84
  -4   8   8 2959.60  143.33
   4   8  -8 3181.50  209.90
  -4   8   8 3283.36  118.94
   4   8  -8 3223.04  143.15
  -4   8   7 5949.09  209.74
   4   8  -7 6595.04  254.77
  -4   8   7 6698.82  256.10
   4   8  -7 6411.74  226.01
   4   8  -6 4579.19  117.41
  -4   8   6 4401.75  185.42
   4   8  -6 4611.86   77.26
   4  -8  -6 4520.67  196.00
  -4   8   510045.95  278.59
   4   8  -5 9354.69  275.97
   4   8  -5 9317.51  248.53
   4  -8  -510167.47  278.52
   4  -8  -5 9351.50  247.40
   4   8  -4 9205.02  280.54
  -4   8   4 9058.98  254.93
   4   8  -4 9222.68  255.08
   4  -8  -4 9146.86  256.70
  -4  -8   4 8484.32  245.41
   4   8  -310901.77  295.08
   4   8  -310700.04  321.02
  -4   8   310235.34  284.69
   4  -8  -311045.73  297.98
  -4  -8   311028.45  297.68
  -4   8   2 8692.16  203.77
   4   8  -2 8540.80  192.62
   4   8  -2 8967.12  254.35
   4  -8  -2 8384.90  181.98
   4  -8  -2 8859.91  191.72
   4  -8  -2 8091.15  196.29
  -4  -8   2 9205.54  200.86
   4   8  -110006.50  216.32
   4   8  -1 9752.85  243.18
  -4   8   110053.42  223.30
  -4   8   110745.09  236.21
   4  -8  -110407.26  229.64
   4  -8  -1 9583.76  221.70
  -4  -8   1 9835.34  212.53
   4   8   0 3665.07   85.84
   4   8   0 4098.79  138.50
  -4   8   0 3449.68   92.23
  -4   8   0 3632.46  103.32
   4  -8   0 3746.17   97.41
   4  -8   0 3670.99  111.38
  -4  -8   0 3613.38   90.63
   4   8   1 4836.24  197.04
   4   8   1 4607.12  207.37
  -4   8  -1 4589.30  186.83
  -4   8  -1 4879.77  209.29
   4  -8   1 4582.52  195.88
  -4  -8  -1 4591.73  185.12
   4  -8   1 4903.59  201.39
   4   8   2 2690.88  113.43
   4   8   2 2767.49  140.81
  -4   8  -2 2203.43   99.83
  -4   8  -2 2512.56  115.57
   4  -8   2 2643.59  120.40
  -4  -8  -2 2395.90  100.27
   4   8   313255.93  369.31
   4   8   312801.32  335.54
  -4   8  -312990.86  342.17
   4  -8   313314.45  351.93
  -4  -8  -312564.63  328.84
   4   8   4 5725.56  161.92
  -4   8  -4 5306.42  136.19
   4  -8   4 5038.24  136.15
  -4  -8  -4 5266.42  123.78
   4   8   5 3865.94  237.63
  -4   8  -5 4303.70  114.66
   4  -8   5 4097.81   89.35
  -4  -8  -5 3830.96  101.26
   4   8   6  712.42  226.71
  -4   8  -6  780.80   57.60
   4  -8   6  690.10   80.79
  -4  -8  -6  641.56   48.29
  -4   8  -7  875.15   52.02
  -4  -8  -7  920.36  106.14
   4   8   8  431.09  115.28
  -4   8  -8  421.78  169.13
   4  -8   8  508.46  156.10
  -4  -8  -8  457.57   72.32
   4   8   9 1033.43  213.84
  -4   8  -9  834.46  108.12
   4  -8   9  849.36   94.07
  -4  -8  -9  933.12   78.93
   4   8  10   78.85  100.10
  -4   8 -10   28.02   32.92
   4  -8  10   44.66   40.27
  -4  -8 -10   41.07   33.07
   4   8  11   51.80   64.88
  -4   8 -11   54.66   28.19
   4  -8  11    1.26   33.57
  -4  -8 -11   41.42   37.77
  -4   9  12   19.79   24.34
   4   9 -12   73.50   62.94
  -4  -9  12   59.70   48.24
   4  -9 -12  -11.76   36.02
  -4   9  11 1834.82   76.42
   4   9 -11 2044.95  115.21
   4   9 -11 1869.88  176.03
   4  -9 -11 1898.12   81.04
  -4   9  10   60.95   41.37
   4   9 -10   82.40   70.44
   4   9 -10   86.18   30.31
   4  -9 -10   35.19   33.76
  -4   9   9  225.01   64.69
   4   9  -9  402.25  145.00
   4   9  -9  408.42   36.09
   4  -9  -9  418.82  110.09
  -4   9   8   36.92   34.73
   4   9  -8   38.11   36.48
  -4   9   8   25.56   24.58
   4   9  -8   30.99   35.40
  -4   9   7   24.96   12.30
   4   9  -7  114.04   63.90
  -4   9   7   58.88   46.82
   4   9  -7   48.83   28.28
   4   9  -6  482.73  193.12
  -4   9   6  289.66   52.44
   4   9  -6  365.86   64.29
   4  -9  -6  308.32  109.12
  -4   9   5  167.03   45.82
   4   9  -5  148.30   80.62
   4   9  -5  173.46   61.82
   4  -9  -5  189.63   49.31
   4  -9  -5  159.99   44.31
  -4   9   4  412.24   86.47
   4   9  -4  339.06   27.96
   4   9  -4  409.05  160.94
   4  -9  -4  316.86   42.08
   4  -9  -4  388.22   58.01
  -4  -9   4  240.78   74.07
   4   9  -3 1155.23   62.10
   4   9  -3 1154.43  227.23
  -4   9   3 1134.90   59.46
   4  -9  -3 1155.98   57.10
  -4  -9   3 1181.21   58.37
   4   9  -2  672.81   39.57
   4   9  -2  742.73   61.93
  -4   9   2  644.79   63.38
   4  -9  -2  658.12   23.26
  -4  -9   2  561.23   56.64
  -4   9   1 3526.78  150.16
   4   9  -1 3316.67  323.24
   4   9  -1 3347.84  140.34
   4  -9  -1 3448.19  138.81
  -4  -9   1 3285.25  136.02
   4   9   0  191.39   55.22
   4   9   0  175.44  104.38
  -4   9   0  156.21   35.25
  -4   9   0  183.40   76.41
   4  -9   0  142.76   54.03
  -4  -9   0  174.71   22.30
   4   9   1 4807.56  193.80
   4   9   1 4690.03  269.10
  -4   9  -1 4271.97  183.54
  -4   9  -1 5022.30  213.19
   4  -9   1 4758.43  196.15
  -4  -9  -1 4517.99  194.85
   4   9   2    4.21   15.28
   4   9   2   42.52   53.90
  -4   9  -2    7.08    9.12
  -4   9  -2   14.22   30.35
   4  -9   2   33.39   24.07
  -4  -9  -2   12.24   12.87
  -4   9  -310100.57  298.84
   4   9   3 9990.05  298.39
   4   9   310191.85  268.52
   4  -9   310221.24  274.73
  -4   9  -4   29.91   11.98
   4   9   4   27.35   35.04
   4   9   4   22.82   21.59
   4  -9   4   28.20   27.18
   4   9   5 4751.67  210.55
  -4   9  -5 4824.24  177.03
   4  -9   5 4783.95  181.88
  -4  -9  -5 5096.45  212.74
   4   9   6   56.44   49.30
  -4   9  -6   21.30   31.80
   4  -9   6   60.46   35.36
  -4  -9  -6   29.18   31.49
   4   9   7 4551.57  270.27
  -4   9  -7 4653.72  143.93
   4  -9   7 4464.80  201.89
  -4  -9  -7 4653.09  141.97
   4   9   8  190.91  107.78
  -4   9  -8  159.99   64.26
   4  -9   8  125.08   76.82
  -4  -9  -8  196.26   67.10
   4   9   9 4148.91  197.59
  -4   9  -9 3959.52  167.68
   4  -9   9 3965.52  175.77
  -4  -9  -9 4056.76  169.55
   4   9  10   69.95   90.17
  -4   9 -10   51.18   37.82
   4  -9  10   36.66   21.57
  -4  -9 -10   31.66   20.11
  -4  10  12  932.05  177.38
   4  10 -12  639.40  306.71
   4  10 -12  580.07  257.10
   4 -10 -12  789.54  127.84
  -4  10  11 6358.05  285.02
   4  10 -11 5704.98  361.91
   4  10 -11 6530.54  306.93
   4 -10 -11 6923.79  339.10
  -4  10  10 1010.94   57.67
   4  10 -10  948.91  252.45
   4  10 -10  793.59   88.88
   4 -10 -10 1025.88   72.43
  -4  10   9 6234.78  218.75
   4  10  -9 5834.66  200.59
  -4  10   9 5974.46  280.55
   4  10  -9 5610.05  206.83
  -4  10   8 1512.90   87.06
   4  10  -8 1359.95  101.26
  -4  10   8 1307.20  104.07
   4  10  -8 1290.57  137.13
  -4  10   710050.28  257.66
   4  10  -7 8789.21  259.70
  -4  10   7 9764.93  278.35
   4  10  -7 8764.79  233.61
   4  10  -6 1203.68   94.58
  -4  10   6 1413.65   64.73
   4  10  -6 1427.37   98.75
   4  10  -511925.33  245.10
   4  10  -511885.23  262.87
  -4  10   512486.16  253.78
   4 -10  -511710.53  224.18
   4  10  -4  716.49   67.94
   4  10  -4  945.76  239.90
  -4  10   4  873.95   54.16
   4 -10  -4  694.39   46.79
   4  10  -3 8150.22  218.74
   4  10  -3 8269.45  251.63
  -4  10   3 8257.97  225.71
   4 -10  -3 8216.03  208.81
  -4 -10   3 7870.46  208.22
   4  10  -2 1233.22  121.25
  -4  10   2 1381.67   69.68
   4  10  -2 1114.79   55.88
  -4 -10   2 1163.50   68.14
  -4  10   113738.03  386.92
   4  10  -113680.45  395.89
   4  10  -113502.54  370.96
   4 -10  -113643.18  359.23
  -4 -10   113516.46  366.83
   4  10   0  543.27   25.40
   4  10   0  457.53  143.72
  -4  10   0  517.27   24.16
  -4  10   0  466.23   45.96
   4 -10   0  565.61   39.70
  -4 -10   0  483.14   20.52
   4 -10   112810.05  356.54
  -4 -10  -111812.01  322.31
   4  10   2  109.86   34.11
   4  10   2  115.82   33.98
  -4  10  -2   24.63   13.72
  -4  10  -2  139.46   47.87
   4 -10   2   69.47   37.79
  -4 -10  -2   49.91   16.22
  -4  10  -3 3486.51  154.77
   4  10   3 4107.79  193.86
   4  10   3 3956.68  164.07
   4 -10   3 3692.54  154.53
  -4  10  -4   67.65   27.61
   4  10   4   45.51   40.78
   4  10   4   34.51   30.02
   4 -10   4   25.15   34.63
   4  10   5 1548.23  296.78
  -4  10  -5 1276.80   71.98
   4 -10   5 1294.84  108.04
   4  10   6 1219.72   84.47
  -4  10  -6 1333.57  126.39
   4 -10   6 1411.67  159.35
  -4 -10  -6 1509.19   71.14
   4  10   7 2351.29  278.67
  -4  10  -7 2331.81  133.51
   4 -10   7 2467.60  142.88
  -4 -10  -7 2377.46  131.74
   4  10   8  633.34   67.95
  -4  10  -8  556.14   74.14
   4 -10   8  571.76   48.30
  -4 -10  -8  530.39  100.23
   4  10   9 2041.76  114.31
  -4  10  -9 1948.99   80.36
   4 -10   9 2115.39  120.97
  -4 -10  -9 2005.29   74.49
   4  10  10  -72.17   63.12
  -4  10 -10   31.93   43.60
   4 -10  10   72.23   46.57
  -4 -10 -10   64.78   32.56
   4  11 -12  590.51  300.55
   4  11 -12  410.39   95.22
   4 -11 -12  359.57  119.68
  -4  11  11   50.07   38.47
   4  11 -11   99.22   85.18
   4  11 -11   95.95   78.84
   4 -11 -11  255.10  125.64
  -4  11  10   10.49   21.87
   4  11 -10    7.54   52.16
   4  11 -10   25.27   34.30
   4 -11 -10   51.48   41.58
  -4  11   9   22.13   20.04
   4  11  -9  105.53   67.80
  -4  11   9  147.42   63.75
  -4  11   8    6.67   12.59
   4  11  -8   71.83   71.28
  -4  11   8   73.87   32.03
   4  11  -8   51.24   33.38
  -4  11   7   20.89   23.90
   4  11  -7   98.14   84.00
  -4  11   7  142.71   55.74
   4  11  -7   18.38   33.92
   4  11  -6   62.38   47.69
  -4  11   6   61.59   40.89
   4  11  -6   19.11   28.65
   4 -11  -6   23.79   28.50
  -4  11   5   47.81   45.20
   4  11  -5    1.32   26.00
   4  11  -5   66.77   49.89
   4 -11  -5    5.28   10.14
   4 -11  -5   25.55    8.98
  -4  11   4  536.25   61.66
   4  11  -4  505.06   53.99
   4  11  -4  570.95   61.39
   4 -11  -4  598.02   34.15
   4 -11  -4  539.41   20.60
   4  11  -3   46.47   38.47
  -4  11   3   34.02   23.37
   4  11  -3   37.16   31.00
   4  11  -2  789.25   77.74
  -4  11   2  995.18   73.12
   4  11  -2  916.03   67.40
  -4 -11   2  879.04   49.17
   4  11  -1 1214.15   98.16
   4  11  -1 1340.49  117.60
  -4  11   1 1385.57   80.24
  -4 -11   1 1252.00   71.04
   4  11   0 1294.48  144.61
  -4  11   0 1379.67   61.99
   4  11   0 1218.31   85.95
  -4  11   0 1401.36   77.78
  -4 -11   0 1065.39   53.20
   4  11   1 1367.81   73.31
   4  11   1 1287.06  155.55
  -4  11  -1 1239.06   61.37
  -4  11  -1 1298.23   73.09
   4 -11   1 1297.92   61.79
  -4 -11  -1 1332.63   76.68
   4  11   2 1233.65   70.88
   4  11   2 1342.74   97.99
  -4  11  -2 1250.10   65.92
  -4  11  -2 1321.81   77.25
   4 -11   2 1396.23   68.68
  -4  11  -3 2721.71  131.39
   4  11   3 2633.70  148.84
   4  11   3 2569.55  113.81
   4 -11   3 2299.09  113.84
  -4  11  -4  469.29  102.09
   4  11   4  376.08  146.80
   4  11   4  471.03   56.76
   4 -11   4  452.05   54.80
  -4  11  -5 9105.45  237.59
   4  11   5 9518.79  280.82
   4  11   5 9299.55  269.61
   4 -11   5 9471.57  287.38
   4  11   6 2738.64  166.94
  -4  11  -6 3001.41  160.97
   4 -11   6 2946.19  144.81
  -4 -11  -6 2798.37  139.66
   4  11   7 5754.67  190.56
  -4  11  -7 5447.00  164.55
   4 -11   7 5617.46  233.60
  -4 -11  -7 5842.16  190.09
   4  11   8 2667.61  129.92
  -4  11  -8 2735.43  114.79
   4 -11   8 2662.77  273.58
  -4 -11  -8 2431.78   91.80
   4  11   9 2267.55  134.97
  -4  11  -9 2231.25  123.89
   4 -11   9 2441.62  137.13
  -4 -11  -9 2266.13  118.16
   4  11  10 2512.79  134.60
  -4  11 -10 2285.22  112.46
   4 -11  10 2667.57  128.44
  -4 -11 -10 2306.91  182.70
   4  12 -12 3169.02  239.86
   4  12 -12 3116.16  222.24
   4 -12 -12 2898.01  254.43
   4  12 -11  331.68  138.59
   4  12 -11  267.25  100.93
   4 -12 -11  255.71   76.72
   4  12 -10 5092.22  227.11
  -4  12  10 5012.06  219.18
   4  12 -10 5392.79  276.02
  -4  12   9  639.27   41.10
   4  12  -9  570.62  253.17
  -4  12   9  643.40  170.28
   4  12  -9  746.10   94.43
  -4  12   815792.37  406.43
  -4  12   815351.25  421.68
   4  12  -815744.73  439.56
  -4  12   7  871.56   81.12
   4  12  -7 1027.31  180.28
  -4  12   7  934.17   93.69
   4  12  -7  998.29  115.48
   4  12  -5 1569.60  124.06
   4  12  -5 1315.47   90.91
  -4  12   5 1555.98   60.82
   4 -12  -5 1578.06   37.80
   4  12  -4 9659.50  206.87
   4  12  -4 9535.09  293.10
  -4  12   410065.01  205.02
   4 -12  -4 9370.90  160.18
   4  12  -3 1011.38   71.89
  -4  12   3  920.67   56.07
   4  12  -3 1056.81  110.16
   4  12  -210826.66  330.72
  -4  12   211732.35  314.22
   4  12  -210010.99  264.98
   4  12  -1 2095.56  128.99
   4  12  -1 2080.54  101.40
  -4  12   1 2058.87  101.02
  -4 -12   1 1806.07   97.14
   4  12   0 9455.96  280.56
   4  12   0 9130.60  260.27
  -4  12   0 8836.55  241.96
  -4 -12   0 8397.12  223.01
   4  12   1 1125.32  119.62
  -4  12  -1  934.07   46.45
   4  12   1  894.82   52.12
  -4  12  -1  923.50  130.69
   4  12   210280.60  233.25
  -4  12  -2 9602.53  186.14
   4  12   210474.79  206.54
  -4  12  -210323.13  233.01
  -4  12  -3  155.20   40.25
   4  12   3  151.59   79.61
   4  12   3  161.70   49.59
   4 -12   3  123.49   58.45
  -4  12  -4 4805.82  141.38
   4  12   4 4452.85  159.53
   4  12   4 4635.98  131.44
   4 -12   4 4542.96  178.60
  -4  12  -5 3295.61  120.20
   4  12   5 3471.66  264.58
   4  12   5 3317.51  126.52
   4 -12   5 3396.42  119.31
  -4  12  -6 6205.06  183.57
   4  12   6 6378.95  213.54
   4  12   6 6389.07  222.07
   4 -12   6 6313.81  184.95
   4  12   7  628.42  191.66
  -4  12  -7  589.95   64.06
   4 -12   7  456.50   84.51
  -4 -12  -7  597.93   48.08
   4  12   8  441.58  142.99
  -4  12  -8  638.15  137.95
   4 -12   8  488.20  155.07
  -4 -12  -8  645.64  134.12
   4  12   9   34.79   66.29
  -4  12  -9   47.78   34.31
   4 -12   9   47.09   27.20
  -4 -12  -9   30.40   25.08
   4  12  10  192.25   97.88
  -4  12 -10  218.87   67.22
   4 -12  10  164.52   86.88
  -4 -12 -10  211.65  119.51
   4  13 -11   39.22   73.86
   4 -13 -11   78.66   39.03
   4  13 -10  206.35   93.97
  -4  13  10  235.38   84.37
   4  13 -10  128.21   80.95
   4  13  -9  152.60   75.17
  -4  13   9   78.65   39.28
   4  13  -9   36.21   22.20
   4  13  -8  676.44  244.76
  -4  13   8  504.56  136.49
   4  13  -8  548.23  123.98
  -4  13   7  225.75   78.45
   4  13  -7  336.15  117.97
  -4  13   7  303.64  144.52
   4  13  -7  408.93  117.10
   4  13  -6 1667.27  134.34
  -4  13   6 1459.59   75.41
   4  13  -6 1539.94  125.05
   4 -13  -6 1385.55   64.58
   4  13  -5   42.67   24.58
   4  13  -5   61.39   41.96
  -4  13   5   40.28   29.06
   4 -13  -5   18.69   10.14
   4  13  -4 1592.61  121.69
  -4  13   4 1483.60   95.49
   4  13  -4 1578.74  123.68
   4  13  -3  622.67  176.48
  -4  13   3  528.58   52.38
   4  13  -3  438.43   66.36
   4  13  -2  873.42  182.33
  -4  13   2  877.34   62.11
   4  13  -2  817.81   74.42
   4  13  -1  370.32  135.35
   4  13  -1  248.67   33.55
  -4  13   1  237.69   96.30
   4  13   0 3942.87  227.50
   4  13   0 4485.65  185.30
  -4  13   0 4801.00  125.77
   4  13   1  504.34  123.71
   4  13   1  440.69  140.45
  -4  13  -1  491.21   24.00
  -4  13  -1  598.66   82.86
   4 -13   1  548.25   22.94
  -4  13  -2 6060.76  225.19
   4  13   2 5867.30  252.36
   4  13   2 5890.05  206.90
   4 -13   2 6022.78  212.91
  -4  13  -3   14.15   57.06
   4  13   3   -4.58   52.58
   4  13   3   30.53   31.20
   4 -13   3   90.18   36.81
  -4  13  -4 5552.58  230.17
   4  13   4 5315.83  180.94
   4  13   4 5269.85  151.13
   4 -13   4 5634.63  156.41
  -4  13  -5 4633.38  141.60
   4  13   5 4521.33  175.61
   4  13   5 4664.99  137.01
   4 -13   5 4990.90  148.85
  -4  13  -6  815.51   56.56
   4  13   6  802.23  261.56
   4  13   6  934.30  110.61
   4 -13   6  802.46   63.17
   4  13   7 1128.07  205.22
  -4  13  -7 1107.57   69.43
   4 -13   7 1011.43   63.15
  -4 -13  -7 1067.30   72.46
   4  13   8 5140.24  225.18
  -4  13  -8 4700.15  193.31
   4 -13   8 4805.91  234.47
  -4 -13  -8 4850.86  194.68
   4  13   9  409.39  198.69
  -4  13  -9  458.82  155.83
   4 -13   9  424.68  160.04
  -4 -13  -9  415.82   71.26
   4  13  10 3558.40  262.16
  -4  13 -10 3386.23  237.35
   4 -13  10 3522.38  250.17
  -4 -13 -10 3195.89  225.75
   4  14 -11 2367.50  132.26
   4  14 -11 1937.06  124.94
   4 -14 -11 1766.19  118.24
   4  14 -10 1803.20  109.52
  -4  14  10 1777.55   91.93
   4  14 -10 1714.72   73.64
   4  14  -9 3631.73  175.56
  -4  14   9 3932.26  170.06
   4  14  -9 3785.70  159.76
   4  14  -8 1569.57  167.13
  -4  14   8 1227.84  148.78
   4  14  -8 1476.50   94.88
   4  14  -7   96.44   81.02
  -4  14   7  142.45   55.42
   4  14  -7  160.54   67.78
   4  14  -6  885.40  314.14
  -4  14   6  648.20   53.13
   4  14  -6  545.97   82.49
   4  14  -5 6228.55  199.09
  -4  14   5 6584.31  185.34
   4  14  -5 6274.86  173.06
   4  14  -410083.15  428.61
  -4  14   410821.08  371.27
   4  14  -410214.64  346.69
   4  14  -3 8176.15  302.54
  -4  14   3 7743.28  269.88
   4  14  -3 7727.63  283.61
   4  14  -2 9145.17  330.63
  -4  14   2 8209.83  176.60
   4  14  -2 8367.70  172.26
   4  14  -1 5432.54  149.26
   4  14  -1 5297.02  118.48
  -4  14   1 5625.97  175.75
   4  14   0 5709.65  163.09
   4  14   0 5171.34  134.57
  -4  14   0 5190.52  145.48
  -4  14  -1 3627.19   97.71
   4  14   1 3655.18  113.83
   4  14   1 3515.09   86.16
   4 -14   1 3735.24   30.73
  -4  14  -2 4958.47  182.89
   4  14   2 5218.30  206.06
   4  14   2 5184.78  207.22
   4 -14   2 5395.91  182.00
  -4  14  -3 2775.48  120.67
   4  14   3 2592.27  147.52
   4  14   3 2662.70  112.74
   4 -14   3 2724.28  113.96
  -4  14  -4 1531.98   93.68
   4  14   4 1426.77   86.35
   4  14   4 1281.26   65.12
   4 -14   4 1365.43   58.95
  -4  14  -5 3393.84  180.12
   4  14   5 3415.98  196.02
   4  14   5 2937.78  164.60
   4 -14   5 3508.94   94.24
  -4  14  -6  136.00   43.76
   4  14   6  173.03   97.56
   4  14   6   96.79   25.37
   4 -14   6  114.07   58.64
   4  14   7   61.02   23.84
  -4  14  -7   73.87   45.29
   4 -14   7   27.76   24.25
   4  14   8   77.55   51.59
  -4  14  -8  155.49   84.16
   4 -14   8  145.64   77.42
  -4 -14  -8  160.90   70.85
   4  14   9  171.16   88.79
  -4  14  -9  268.20   91.52
   4 -14   9  220.52   89.31
  -4 -14  -9  200.15   66.30
  -4  15  11  410.35  120.49
   4  15 -11  313.56  157.06
   4  15 -10   39.26   59.55
  -4  15  10   32.13   34.18
   4  15 -10   -3.59   30.34
   4  15  -9  212.87  100.70
  -4  15   9  124.07   28.03
   4  15  -9  165.11   47.97
   4  15  -8  291.19  146.49
  -4  15   8  306.04  167.30
   4  15  -8  277.62  104.84
   4  15  -7 1584.34  215.15
  -4  15   7 1485.54  135.17
   4  15  -7 1535.88  126.54
   4  15  -6  679.12  234.50
  -4  15   6  656.94   54.88
   4  15  -6  658.62  141.66
   4  15  -5  426.25  160.05
  -4  15   5  403.59  110.61
   4  15  -5  448.14   47.12
   4  15  -4  411.12  143.94
  -4  15   4  367.68  117.80
   4  15  -4  328.37  101.17
   4  15  -3  885.93  272.66
  -4  15   3  896.30   92.27
   4  15  -3  835.74  121.85
   4  15  -2   34.28   47.88
  -4  15   2   48.28   30.66
   4  15  -2   40.16   23.61
   4  15  -1 2141.37  181.63
   4  15  -1 2364.98  204.61
  -4  15   1 2200.97   70.34
   4  15   0  561.59  148.09
   4  15   0  524.18   61.55
  -4  15   0  582.28   48.34
   4  15   1 3300.74  176.38
   4  15   1 3592.47   72.94
  -4  15  -1 3546.07  206.34
  -4  15  -2  327.25   71.77
   4  15   2  148.72   81.65
   4  15   2  341.32   96.22
   4 -15   2  211.21   51.41
  -4  15  -3 7098.95  198.64
   4  15   3 7269.15  276.52
   4  15   3 7375.03  197.64
   4 -15   3 6590.64  179.21
  -4  15  -4  593.35   84.86
   4  15   4  515.96  148.04
   4  15   4  619.31   87.41
   4 -15   4  660.81   84.81
  -4  15  -5 6050.54  210.20
   4  15   5 6298.98  210.72
   4  15   5 6051.65  176.44
   4 -15   5 6066.62  174.21
  -4  15  -6 4059.10  213.83
   4  15   6 3842.68  156.73
   4  15   6 4158.93  141.15
   4 -15   6 4586.98  139.80
  -4  15  -7 3955.61  181.61
   4  15   7 3713.78  318.38
   4  15   7 3928.31  162.57
   4 -15   7 3486.26  159.82
   4  15   8  121.42   58.11
  -4  15  -8   80.79   33.96
   4 -15   8   93.04   49.55
  -4 -15  -8   46.71   42.92
   4  15   9 2078.97  165.85
  -4  15  -9 2024.56  143.98
   4 -15   9 2350.95  119.58
  -4 -15  -9 2177.12   77.69
   4  16 -10   84.41   63.14
  -4  16  10   53.35   34.95
   4  16 -10   53.34   52.74
   4  16  -9 5600.79  279.27
  -4  16   9 5190.80  307.28
   4  16  -9 5696.11  257.87
   4  16  -8  487.13  149.44
  -4  16   8  351.44  136.20
   4  16  -8  286.49  165.28
   4  16  -719864.21  451.37
  -4  16   719910.10  425.20
   4  16  -720368.06  194.12
   4  16  -6 1209.15  355.08
  -4  16   6 1041.31  146.44
   4  16  -6  973.38   58.83
   4  16  -511979.09  340.94
  -4  16   511390.86  340.27
   4  16  -511929.95  328.92
   4  16  -4  610.03  185.02
  -4  16   4  470.19  139.82
   4  16  -4  536.34  137.43
   4  16  -3 8800.21  301.99
  -4  16   3 8464.99  265.77
   4  16  -3 8182.56  227.03
   4  16  -2  665.53  161.01
  -4  16   2  740.56  106.72
   4  16  -2  682.51  158.63
   4  16  -111351.41  308.71
   4  16  -111656.65  285.61
  -4  16   111605.34  292.25
   4  16   0 1268.46   99.14
   4  16   0 1236.38  115.95
  -4  16   0 1244.06  106.11
   4  16   1 5997.50  193.90
   4  16   1 6351.30  170.66
  -4  16  -1 6020.35  174.36
   4  16   2  688.92  240.34
   4  16   2  688.23   90.96
  -4  16  -2  712.01   57.78
   4  16   3 4883.09  210.07
   4  16   3 5172.49  150.56
  -4  16  -3 4892.72  234.37
  -4  16  -4   10.83   30.49
   4  16   4  -50.58   61.23
   4  16   4   37.87   39.70
   4 -16   4   24.40   15.02
  -4  16  -5 3883.54  188.70
   4  16   5 4058.46  245.01
   4  16   5 4056.93  118.15
   4 -16   5 3701.75  107.22
  -4  16  -6  125.94   74.22
   4  16   6    2.56   39.97
   4  16   6   63.84   28.93
   4 -16   6  107.74   62.79
  -4  16  -7 3949.33  199.40
   4  16   7 4253.77  221.84
   4  16   7 3716.80  177.98
   4 -16   7 4126.45  191.93
  -4  16  -8   57.32   29.94
   4 -16   8   81.85   54.38
  -4 -16  -8   72.61   48.95
  -4  16  -9  741.97   72.31
   4 -16   9  611.42  183.32
  -4 -16  -9  721.83  104.18
   4  17 -10  478.80  248.24
  -4  17  10  471.17  135.08
   4  17 -10  414.02  167.54
   4  17  -9  387.20  150.01
  -4  17   9  397.67   95.11
   4  17  -9  272.49  116.88
   4  17  -8   70.96   56.78
  -4  17   8   49.36   37.33
   4  17  -8   26.97   13.92
   4  17  -7  242.40  154.90
  -4  17   7  389.38  113.20
   4  17  -7  306.57  111.79
   4  17  -6  290.76   69.25
  -4  17   6  405.67  144.04
   4  17  -6  297.19  117.53
   4  17  -5   81.49   51.66
  -4  17   5   50.52   32.72
   4  17  -5   36.98   13.52
   4  17  -4   -2.59   66.33
  -4  17   4  -22.22   37.17
   4  17  -4   44.71   29.56
   4  17  -3   90.87   91.50
  -4  17   3  124.84   43.73
   4  17  -3  125.65   54.47
   4  17  -2  405.21   93.81
  -4  17   2  414.70  156.41
   4  17  -2  438.72  103.03
   4  17  -1  757.05  244.25
   4  17  -1  984.20   54.06
  -4  17   1  875.08   56.98
   4  17   0 1114.12  236.32
   4  17   0 1066.25   69.55
  -4  17   0 1323.05  162.23
   4  17   1  967.38  316.51
   4  17   1  896.52  116.25
  -4  17  -1  892.66   58.26
   4  17   2 2588.19  158.77
   4  17   2 2344.16  118.45
  -4  17  -2 2363.13  122.21
   4  17   3 1740.68  198.63
   4  17   3 1800.46  175.36
  -4  17  -3 1607.01  108.94
   4  17   4 1452.89  117.35
   4  17   4 1391.36   84.98
  -4  17  -4 1480.03   98.79
   4  17   5 1301.94  227.87
   4  17   5 1092.16  109.71
  -4  17  -5 1384.20  100.21
   4  17   6 3924.93  161.66
  -4  17  -6 3869.38  169.14
   4  17   7 3572.88  172.09
  -4  17  -7 3334.17  183.46
   4  17   8 2861.99  142.49
   4  17   8 3257.01  132.67
  -4  17  -8 3249.40  136.77
   4  18 -10 2697.15  279.19
  -4  18  10 3507.85  247.21
   4  18 -10 3148.11  222.18
   4  18  -9  340.45  139.00
  -4  18   9  321.92   95.94
   4  18  -9  224.02   98.22
   4  18  -8 3165.02  184.22
  -4  18   8 2954.45  151.30
   4  18  -8 3045.13  150.90
   4  18  -7  581.66  183.54
  -4  18   7  513.17  188.35
   4  18  -7  572.65  105.47
   4  18  -6 5879.88  185.08
  -4  18   6 5743.81  195.20
   4  18  -6 6060.35  231.42
   4  18  -5 1185.84  187.07
  -4  18   5  949.72   90.40
   4  18  -5  934.39  107.48
   4  18  -4 5355.72  186.02
  -4  18   4 5066.05  157.98
   4  18  -4 5296.46  156.16
   4  18  -3  804.78  264.61
  -4  18   3  706.14  122.69
   4  18  -3  752.18   76.77
   4  18  -2 8580.64  263.39
  -4  18   2 8703.95  260.31
   4  18  -2 8923.13  251.27
   4  18  -1  621.72  245.92
   4  18  -1  673.58   49.74
  -4  18   1  745.59   91.90
   4  18   0 7938.45  247.71
   4  18   0 7575.77  209.53
  -4  18   0 7726.40  220.72
   4  18   1 2377.13  143.54
   4  18   1 2532.63  124.88
  -4  18  -1 2615.31  198.86
   4  18   2 6606.09  213.43
   4  18   2 7117.44  205.15
  -4  18  -2 6424.08  293.71
   4  18   3  987.94   89.40
  -4  18  -3  926.21   85.88
   4  18   4 2706.39  168.67
  -4  18  -4 2824.48  214.73
   4  18   5  514.41  131.52
   4  18   5  465.54   72.77
  -4  18  -5  549.56  185.83
   4  18   6  649.43   89.48
   4  18   6  602.74   92.44
  -4  18  -6  532.63  138.61
   4  18   7  536.71  241.82
   4  18   7  678.21   82.66
  -4  18  -7  984.57   64.89
   4  18   8  514.46  230.15
   4  18   8  526.48  126.88
  -4  18  -8  326.46  167.54
   4  19  -9   84.11   41.74
  -4  19   9    9.89   22.01
   4  19  -9   43.78   24.61
   4  19  -8   40.69   48.16
  -4  19   8   43.46   45.13
   4  19  -8   40.55   20.84
   4  19  -7  194.75   65.06
  -4  19   7  162.65   67.52
   4  19  -7  190.65   33.33
   4  19  -6  -15.96   51.17
  -4  19   6   23.07   65.33
   4  19  -6   34.10   37.89
   4  19  -5   60.98   55.15
  -4  19   5   78.49   42.57
   4  19  -5  117.45   48.97
   4  19  -4 1525.25  170.18
  -4  19   4 1580.31  111.73
   4  19  -4 1593.30   99.88
   4  19  -3  265.50  126.62
  -4  19   3  268.67   99.76
   4  19  -3  320.80   85.86
   4  19  -2 1483.24  236.18
  -4  19   2 1575.82   95.32
   4  19  -2 1741.56   93.68
   4  19  -1   42.19   40.89
   4  19  -1   27.49   28.37
  -4  19   1  -14.93   36.41
   4  19   0 1556.25   84.66
  -4  19   0 1584.50   93.69
   4  19   1 1059.12  122.40
  -4  19  -1 1088.54   85.66
   4  19   2 2691.51  146.93
  -4  19  -2 2648.86  149.10
   4  19   3  158.73   74.21
   4  19   3  166.06   48.99
  -4  19  -3  277.30   66.07
   4  19   4 3159.02  292.47
   4  19   4 3532.08  163.31
  -4  19  -4 3391.23  167.66
   4  19   5  600.92  232.87
   4  19   5  605.29  172.93
  -4  19  -5  672.47  188.70
   4  19   6 1888.27  189.06
   4  19   6 1975.82   72.41
  -4  19  -6 1818.74   83.10
   4  19   7  109.55   54.43
  -4  19  -7   47.64   33.65
   4  20  -9 2095.50  178.18
  -4  20   9 2294.12  170.32
   4  20  -9 2451.47  197.68
   4  20  -8 4529.41  194.54
  -4  20   8 4240.95  166.37
   4  20  -8 4508.46  168.24
   4  20  -7 2387.21  144.52
  -4  20   7 2432.47  132.12
   4  20  -7 2382.52  127.15
  -4  20   6 2491.67   95.03
   4  20  -6 2673.87   91.85
  -4  20   5 2208.00  174.16
   4  20  -5 2176.23  206.75
  -4  20   4 4745.89  143.49
   4  20  -4 4788.29  166.56
  -4  20   3 3866.27  153.64
   4  20  -3 3631.16  123.99
  -4  20   2 3156.69  176.78
   4  20  -2 2768.73  148.91
   4  20  -1 1363.99  382.16
   4  20  -1 1141.31  101.78
  -4  20   1 1562.38  104.53
   4  20   0 4688.81  181.81
   4  20   0 3997.76  126.05
  -4  20   0 4409.79  151.22
   4  20   1 2700.89  180.66
   4  20   1 2568.76  142.18
  -4  20  -1 2613.60  154.43
   4  20   2  286.04   88.25
   4  20   2  203.72  117.46
  -4  20  -2  229.57   72.09
   4  20   3 1493.50  164.02
   4  20   3 1408.04  136.86
  -4  20  -3 1407.32   81.69
   4  20   4 2230.76  106.13
   4  20   4 2337.47   79.41
  -4  20  -4 2583.97   98.53
   4  20   5  525.33  123.03
   4  20   5  513.49   63.03
  -4  20  -5  611.73   72.88
   4  20   6  554.39  205.67
   4  20   6  864.52  145.81
  -4  20  -6  788.02  146.99
   4  20   7  309.87  131.45
   4  20   7  484.74   91.35
  -4  20  -7  367.80  180.94
  -4  21   8   38.30   29.53
   4  21  -8   22.17   47.02
  -4  21   7    5.80   27.41
   4  21  -7   43.70   47.53
   4  21  -6   51.45   32.36
  -4  21   6  -18.23   44.24
   4  21  -6   57.63   27.33
   4  21  -5  408.94  138.53
  -4  21   5  341.06  201.89
   4  21  -5  279.35   98.54
   4  21  -4  240.22   50.17
  -4  21   4  218.39   84.50
   4  21  -4  265.31  102.43
   4  21  -3  -49.10   57.85
  -4  21   3   28.06   46.14
   4  21  -3   48.48   45.94
   4  21  -2   84.16   48.32
  -4  21   2   30.78   32.01
   4  21  -2   58.46   24.86
   4  21  -1 1674.73  131.73
   4  21  -1 1792.02  115.71
  -4  21   1 1496.21  107.29
   4  21   0  505.61  179.34
   4  21   0  485.74   54.55
  -4  21   0  375.40  100.47
   4  21   1 1937.25  177.59
   4  21   1 1938.45   78.23
  -4  21  -1 1941.75   93.41
   4  21   2 1308.83  184.10
   4  21   2 1271.20  119.62
  -4  21  -2 1130.97  140.81
   4  21   3 3708.80  176.08
   4  21   3 3272.16  139.77
  -4  21  -3 3153.54  143.20
   4  21   4  594.92  126.19
   4  21   4  571.30  138.74
  -4  21  -4  607.48  123.05
   4  21   5 2774.54  143.45
   4  21   5 3026.90  131.22
  -4  21  -5 2713.29  127.73
   4  21   6   49.09   76.25
   4  21   6   97.16   53.60
  -4  21  -6  121.46   62.10
   4  22  -7 4346.81  184.97
  -4  22   7 4577.50  176.14
   4  22  -7 4536.79  182.86
   4  22  -6   53.29   71.87
  -4  22   6   17.93   38.76
   4  22  -6   66.23   47.32
   4  22  -5 6167.02  295.32
  -4  22   5 6236.12  373.52
   4  22  -5 5829.12  262.02
   4  22  -4  264.35   83.48
  -4  22   4  244.93   91.53
   4  22  -4  239.29  133.61
   4  22  -3 9298.92  363.51
  -4  22   3 9629.21  380.52
   4  22  -3 9149.23  337.73
   4  22  -2  168.78  124.74
  -4  22   2  136.26   89.08
   4  22  -2  118.46   59.94
   4  22  -1 4391.68  218.75
  -4  22   1 4179.71  196.35
   4  22  -1 3970.07  176.13
   4  22   0  253.81  105.47
   4  22   0  183.33   77.29
  -4  22   0  173.82   74.37
   4  22   1 4233.94  196.42
   4  22   1 3927.31  172.68
  -4  22  -1 4153.99  178.34
   4  22   2  153.50   70.02
   4  22   2   87.27   27.77
  -4  22  -2   28.12   44.76
   4  22   3 3851.50  200.04
   4  22   3 3655.39  186.12
  -4  22  -3 4026.29  202.49
   4  22   4   65.50   45.16
   4  22   4   24.83   35.23
  -4  22  -4   85.27   38.70
   4  22   5 1883.61  131.83
   4  22   5 2057.51  128.21
  -4  22  -5 1915.30  126.23
   4  22   6   25.60   26.62
   4  22   6   24.07   25.47
  -4  22  -6   68.89   50.65
   4  23  -7   38.15   77.22
  -4  23   7   36.62   52.12
   4  23  -7   40.55   20.92
   4  23  -6  -32.31   47.29
  -4  23   6   40.07   31.70
   4  23  -6   23.75   72.51
   4  23  -5   11.93   37.59
  -4  23   5   22.32   42.44
   4  23  -5   47.06   31.41
   4  23  -4  335.98  156.54
  -4  23   4  321.99  109.22
   4  23  -4  241.94  106.69
   4  23  -3  756.57  287.34
  -4  23   3  761.48  221.94
   4  23  -3  821.67  146.50
   4  23  -2  321.75  185.02
  -4  23   2  487.72  183.07
   4  23  -2  667.92   95.91
   4  23  -1  920.35  145.75
  -4  23   1  906.89  137.44
   4  23  -1  755.61   45.63
   4  23   0  519.58  169.19
   4  23   0  379.23  142.84
  -4  23   0  403.30  166.40
   4  23   1   45.28   41.26
   4  23   1   43.17   40.87
  -4  23  -1   76.80   58.54
   4  23   2  344.77  276.54
   4  23   2  660.18  101.38
  -4  23  -2  554.26  154.54
   4  23   3   92.95   58.48
  -4  23  -3  140.30   73.71
   4  23   4  848.59   95.13
   4  23   4  940.31   74.20
  -4  23  -4 1218.17   90.37
   4  23   5 1267.13   92.08
   4  23   5 1364.95   78.08
  -4  23  -5 1732.04   93.94
   4  24  -6 4260.93  300.74
  -4  24   6 3817.69  299.95
   4  24  -6 4032.89  277.22
   4  24  -5 1100.59  142.12
  -4  24   5 1089.27   88.58
   4  24  -5 1001.86   76.12
   4  24  -4 1890.35   97.35
  -4  24   4 1658.32  119.66
   4  24  -4 1949.87  119.92
   4  24  -3  417.01  183.06
  -4  24   3  565.68  120.33
   4  24  -3  650.36   67.89
   4  24  -2 1367.72  114.96
  -4  24   2 1581.21   77.75
   4  24  -2 1693.69   66.62
   4  24  -1  409.92  217.78
  -4  24   1  565.11  185.20
   4  24  -1  732.39  119.28
   4  24   0 3874.80  173.53
   4  24   0 3686.45  162.17
  -4  24   0 3991.03  166.11
   4  24   1 1228.48  203.02
   4  24   1 1190.01  126.38
  -4  24  -1 1382.81   76.86
   4  24   2 2908.94  142.84
   4  24   2 2502.01  113.83
  -4  24  -2 2614.03  122.66
   4  24   3  984.70  131.61
   4  24   3  982.19  133.73
  -4  24  -3  850.46  273.56
   4  24   4 1515.36  108.13
   4  24   4 1262.36  101.33
  -4  24  -4 1400.66   82.19
   4  25  -5  -39.12   50.02
  -4  25   5   -5.42   20.18
   4  25  -5   30.54   36.55
   4  25  -4   90.71   54.19
  -4  25   4   85.24   44.50
   4  25  -4   11.48   57.93
   4  25  -3   50.95   33.76
  -4  25   3   59.64   36.90
   4  25  -3   35.58   24.73
   4  25  -2  427.59  180.53
  -4  25   2  661.57  176.50
   4  25  -2  539.91  115.10
   4  25  -1   34.03   19.28
  -4  25   1   31.46   22.40
   4  25  -1   43.35   27.83
   4  25   0 1203.31  140.59
   4  25   0 1128.99  225.48
  -4  25   0 1115.65  184.63
   4  25   1   -5.30   35.94
   4  25   1   18.16   29.05
  -4  25  -1   -5.91   40.20
   4  25   2 2416.19  125.33
   4  25   2 2205.54   78.11
  -4  25  -2 2214.32   87.30
   4  25   3   30.58   27.05
   4  25   3   38.21   29.47
  -4  25  -3   89.28   48.79
   4  26  -3  362.73  214.10
  -4  26   3  834.34   65.30
   4  26  -3  643.54   49.73
   4  26  -2 5657.44  388.87
  -4  26   2 5904.54  398.19
   4  26  -2 5248.13  354.11
   4  26  -1  540.38  292.83
  -4  26   1 1091.94   74.48
   4  26  -1  758.36  151.03
   4  26   0 3611.72  274.71
   4  26   0 3663.64  273.32
  -4  26   0 3357.25  248.57
   4  26   1  417.78  194.29
   4  26   1  510.92   94.34
  -4  26  -1  428.92  165.68
   5   0 -12 1401.53   94.85
   5   0 -11   49.01   35.84
   5   0 -11    2.26   30.58
   5   0 -10 7449.49  326.03
   5   0 -10 7475.33  311.81
   5   0  -9   15.03   54.04
   5   0  -9   32.90   27.94
   5   0  -8 7021.73  216.66
   5   0  -8 7784.07  205.52
   5   0  -7   46.16   39.87
   5   0  -7   27.88   12.39
   5   0  -6 5007.95  348.37
   5   0  -6 4633.35  163.18
   5   0  -5   -0.34   37.75
   5   0  -5    9.78   12.56
   5   0  -413185.13  357.61
   5   0  -413902.79  353.36
   5   0  -3  -30.80   33.04
   5   0  -3    5.91    3.28
   5   0  -2 6231.34  293.62
   5   0  -1   37.95   24.15
   5   0   0 4710.69  204.84
   5   0   1   30.38   31.80
   5   0   214075.72  381.83
  -5   0  -213716.70  345.86
  -5   0  -214031.35  353.69
   5   0   3   18.14   52.24
  -5   0  -3   -2.66   10.14
  -5   0  -3   15.29   16.23
   5   0   415376.76  521.10
  -5   0  -415562.26  523.36
   5   0   5   21.24   44.91
  -5   0  -5    8.62   16.29
   5   0   6 6863.20  215.02
  -5   0  -6 6118.57  180.26
   5   0   7   20.76   55.59
  -5   0  -7   38.92   37.01
   5   0   8 7045.60  308.00
  -5   0  -8 6789.49  285.67
   5   0   9   11.45   46.73
  -5   0  -9   17.41   16.32
   5   0  10 4793.26  210.19
  -5   0 -10 4433.68  187.61
  -5   1  12 2759.56  134.69
   5   1 -12 2602.39  115.04
   5  -1 -12 2331.80  106.84
   5   1 -11  458.50  184.81
   5   1 -11  585.79   94.78
   5  -1 -11  552.73   71.29
   5   1 -10 5730.67  257.82
   5   1 -10 6145.79  269.17
   5  -1 -10 5835.03  263.05
   5  -1 -10 6111.03  261.06
   5   1  -9  871.50  239.71
   5   1  -9  846.40  127.50
   5  -1  -9  882.66  136.42
   5  -1  -9  799.31   63.63
   5   1  -8 6112.23  193.62
   5   1  -8 6083.85  165.98
   5  -1  -8 5496.66  180.95
   5  -1  -8 5988.36  172.75
   5   1  -7  324.95   87.00
   5   1  -7  361.03   84.93
   5  -1  -7  409.40  141.41
   5  -1  -7  321.05   83.69
   5   1  -6 2503.76  109.94
   5   1  -6 2652.06   67.36
   5  -1  -6 2346.15   73.24
   5  -1  -6 2518.62   55.18
   5   1  -5  794.66   62.51
   5   1  -5  854.92   65.19
   5   1  -5  711.57   58.87
   5  -1  -5  741.15   49.97
   5  -1  -5  790.71   93.14
   5  -1  -5  820.90   61.82
   5   1  -4 1309.84  391.43
   5   1  -4 1199.66   61.72
   5  -1  -4 1279.82   97.63
   5  -1  -4 1127.21   65.50
   5  -1  -4 1285.43   64.51
   5   1  -3  249.27  129.24
   5  -1  -3  404.17   90.61
   5  -1  -3  309.70   29.59
   5   1  -2  869.28   61.80
   5  -1  -2  790.75  169.02
   5   1  -1  269.17   77.22
   5  -1  -1  285.42   67.99
   5   1   0  362.07  131.86
   5  -1   0  309.41   77.01
   5   1   1  523.07   59.04
   5  -1   1  585.04   44.95
   5   1   2   97.11   38.52
  -5   1  -2   48.84   14.81
  -5   1  -2   49.74   28.37
  -5  -1  -2   71.33   13.79
   5  -1   2  111.20   56.72
  -5  -1  -2   85.51   17.42
   5   1   3  924.20  127.63
  -5   1  -3  746.46   38.82
  -5   1  -3  822.20   43.47
   5  -1   3  812.43   73.51
  -5  -1  -3  722.17   39.91
  -5  -1  -3  820.86   40.42
   5   1   4  669.55  207.38
  -5   1  -4  699.96   33.32
   5  -1   4  614.00  163.19
  -5  -1  -4  617.03   26.52
   5   1   5  262.37  100.52
  -5   1  -5  295.14   96.37
   5  -1   5  286.99   88.63
  -5  -1  -5  258.03   70.60
   5   1   6  236.34   71.50
  -5   1  -6  179.95   66.65
   5  -1   6  260.96   97.42
  -5  -1  -6  205.57   63.87
   5   1   7   51.40   32.91
  -5   1  -7  100.66   32.99
   5  -1   7   83.82   54.53
  -5  -1  -7  174.61   72.23
   5   1   8  234.13   81.30
  -5   1  -8  399.17   42.56
   5  -1   8  197.10   88.85
  -5  -1  -8  237.51   69.75
   5   1   9  280.02  135.19
  -5   1  -9  260.74  121.85
   5  -1   9  349.33  161.88
  -5  -1  -9  292.97   58.60
   5   1  10  478.71  283.93
  -5   1 -10  535.67   98.43
   5  -1  10  474.82  213.52
  -5  -1 -10  483.71  133.37
  -5   2  12  438.28  156.41
   5   2 -12  328.32  129.17
   5   2 -12  530.93  127.23
   5  -2 -12  404.04  137.47
   5   2 -11 1220.55  209.15
   5   2 -11 1184.85  170.20
   5  -2 -11 1325.41  119.50
   5   2 -10  -35.61   59.01
   5   2 -10  109.25   80.87
   5  -2 -10   87.90   49.61
   5  -2 -10  121.71   70.34
   5   2  -9  583.65   65.42
   5   2  -9  584.15   68.24
   5  -2  -9  541.53  149.29
   5  -2  -9  623.17   66.67
   5   2  -8  865.03  116.52
   5   2  -8 1040.93   62.07
   5  -2  -8  935.30   76.96
   5  -2  -8  865.93   91.52
   5   2  -7 7116.11  214.24
   5   2  -7 6818.89  197.47
   5  -2  -7 6796.36  207.01
   5  -2  -7 6856.94  192.00
   5   2  -6 1513.68  138.03
   5   2  -6 1747.85   47.33
   5  -2  -6 1486.11  102.88
   5  -2  -6 1496.24   48.52
   5   2  -513587.18  278.83
   5   2  -512854.14  235.36
   5  -2  -512755.88  258.71
   5  -2  -513493.34  246.49
   5  -2  -513537.16  266.33
   5   2  -4 3484.66  170.55
   5   2  -4 3277.85  144.17
   5  -2  -4 3287.55  155.85
   5  -2  -4 3156.16  136.01
   5  -2  -4 3184.27  137.84
   5   2  -3 5635.27  177.57
   5  -2  -3 5596.57   93.02
   5  -2  -3 5653.51  148.11
   5   2  -2 3668.98  170.32
   5  -2  -2 3473.73  173.10
   5   2  -116974.28  473.85
   5  -2  -117354.19  481.28
   5   2   0 4869.44  213.05
   5  -2   0 4418.22  219.83
  -5   2  -1 6899.56  174.75
   5   2   1 6673.54  223.33
  -5   2  -1 6824.62  172.95
   5  -2   1 6561.77  191.55
   5   2   2 5618.19  113.33
  -5   2  -2 5420.50   55.43
  -5   2  -2 5529.49   57.48
   5  -2   2 5394.89   98.86
  -5  -2  -2 5582.74   34.01
  -5  -2  -2 5557.95   35.11
   5   2   3 6270.85  189.20
  -5   2  -3 5886.47  117.52
  -5   2  -3 6433.50  138.25
   5  -2   3 5899.85  145.43
  -5  -2  -3 6193.22  123.41
  -5  -2  -3 6494.64  133.65
   5   2   4  253.61   93.82
  -5   2  -4  249.63   72.12
   5  -2   4  187.15   55.77
  -5  -2  -4  230.22   50.93
   5   2   5 5020.48  164.79
  -5   2  -5 4585.24  129.06
   5  -2   5 4638.11  147.81
  -5  -2  -5 4970.58  132.39
   5   2   6 1339.69  106.17
  -5   2  -6 1466.83   78.11
   5  -2   6 1469.97  194.05
  -5  -2  -6 1500.89   78.33
   5   2   7 4933.50  173.97
  -5   2  -7 5226.54  151.77
   5  -2   7 5127.37  237.84
  -5  -2  -7 5013.02  165.58
  -5   2  -8  671.41   45.73
   5  -2   8  610.94  217.41
  -5  -2  -8  781.80   51.08
   5   2   9 3383.55  178.45
  -5   2  -9 3254.05  157.23
   5  -2   9 3419.42  182.78
  -5  -2  -9 3010.17  145.10
   5   2  10  412.31  201.34
  -5   2 -10  342.82  188.14
   5  -2  10  596.01   84.29
  -5  -2 -10  432.85   50.06
  -5   3  12   61.14   54.58
   5   3 -12   50.72   31.09
   5   3 -12   29.71   40.95
   5  -3 -12   34.55   36.28
  -5   3  11 3130.56  164.92
   5   3 -11 2858.83  163.71
   5   3 -11 2940.93  152.42
   5  -3 -11 3093.45  162.93
   5   3 -10  591.32  246.14
   5   3 -10  639.60   97.94
   5  -3 -10  731.05  103.67
   5  -3 -10  811.59  103.09
   5   3  -9  132.52   58.90
   5   3  -9  129.54   52.37
   5  -3  -9   94.63   63.90
   5  -3  -9  118.31   72.05
   5   3  -8  105.24   33.25
   5   3  -8   73.01   62.01
   5  -3  -8   43.29   42.84
   5  -3  -8   38.37   26.41
   5   3  -7 2297.59  269.52
   5   3  -7 2420.70  110.52
   5  -3  -7 2268.34  182.73
   5  -3  -7 2602.89  129.15
   5   3  -6  709.52  183.48
   5   3  -6  702.65   35.70
   5  -3  -6  605.30   78.86
   5  -3  -6  772.17   93.10
   5   3  -5 1531.03  233.59
   5   3  -5 1321.24   59.68
   5  -3  -5 1486.46   89.16
   5  -3  -5 1260.08   62.71
   5  -3  -5 1514.46   78.84
   5   3  -4   11.88   28.45
   5   3  -4   16.62   10.80
   5  -3  -4   36.92   26.24
   5  -3  -4   13.64   16.20
   5  -3  -4   10.14   10.63
   5   3  -3 1597.71  108.48
   5  -3  -3 2211.85  183.57
   5  -3  -3 1786.08   81.07
   5  -3  -3 1972.36   86.96
   5   3  -2  356.54  104.51
   5  -3  -2  325.50   78.84
   5  -3  -2  347.30   24.98
   5   3  -1  830.42  213.69
  -5   3   1  851.40   18.46
   5  -3  -1  953.69   76.32
   5  -3  -1  789.24   17.82
   5   3   0   15.02   20.83
  -5   3   0   17.47    9.08
   5  -3   0   48.29   28.77
   5  -3   0   18.11    8.64
   5   3   1  464.68  124.95
  -5   3  -1  341.92   17.88
   5  -3   1  280.53   78.09
   5  -3   1  373.58   37.47
  -5   3  -2   99.07   24.71
   5   3   2  180.10   76.97
  -5  -3  -2   79.99   16.89
   5  -3   2   67.81   54.09
  -5  -3  -2   71.78   20.10
   5  -3   2   83.66   20.67
  -5   3  -3  171.82   46.17
   5   3   3  137.21   72.91
  -5  -3  -3  157.81   35.77
   5  -3   3  135.10   71.66
  -5  -3  -3  170.57   42.20
   5  -3   3  249.26   22.25
   5   3   4 1436.36  180.81
  -5   3  -4 1297.81   71.30
   5  -3   4 1328.95   88.96
  -5  -3  -4 1344.72   50.76
   5   3   5 1904.64  110.71
  -5   3  -5 1912.77   88.78
   5  -3   5 1717.11  139.57
  -5  -3  -5 1807.98   89.05
   5   3   6  163.62   85.14
  -5   3  -6  188.35   62.65
   5  -3   6  166.07   90.51
  -5  -3  -6  174.94   50.91
   5   3   7 1116.43  202.11
  -5   3  -7 1072.41  125.33
   5  -3   7 1195.40  111.77
  -5  -3  -7 1146.36   81.60
   5   3   8  528.32  113.55
  -5   3  -8  614.59   86.86
   5  -3   8  605.18  207.22
  -5  -3  -8  637.53   44.13
   5   3   9 2921.75  226.18
  -5   3  -9 2679.35  133.54
   5  -3   9 2747.93  189.18
  -5  -3  -9 2476.73  137.71
   5   3  10   -0.24   51.74
  -5   3 -10   59.12   39.46
   5  -3  10  102.47   57.83
  -5  -3 -10   58.11   52.29
  -5   4  12  355.61  128.25
   5   4 -12  203.39  105.94
   5   4 -12  218.67  101.32
   5  -4 -12  320.17  141.63
  -5   4  11 1507.44   80.17
   5   4 -11 1534.60  146.81
   5   4 -11 1489.74  129.90
   5  -4 -11 1671.03   68.60
   5   4 -10  833.69  130.53
   5   4 -10  671.92  104.84
   5  -4 -10  658.47  197.79
   5  -4 -10  724.87   88.94
   5   4  -9 9378.79  280.42
   5   4  -9 8960.29  285.77
   5  -4  -9 9014.94  250.05
   5  -4  -9 9661.65  269.02
   5   4  -8 1785.06  137.05
   5   4  -8 1875.12   95.63
   5  -4  -8 2216.63  122.46
   5  -4  -8 2485.96  133.88
   5   4  -7 4929.06  174.51
   5   4  -7 4784.86  149.62
   5  -4  -7 4627.05  267.13
   5  -4  -7 4802.33  158.01
   5   4  -6   98.65   47.12
   5   4  -6   60.55   27.45
   5  -4  -6   67.00   26.31
   5  -4  -6   66.13   47.06
   5   4  -5 2788.73  188.85
   5   4  -5 2862.44  117.32
   5  -4  -5 2973.14  159.03
   5  -4  -5 2704.85  127.68
   5   4  -4 1425.84  229.24
   5   4  -4 1105.93   54.30
   5  -4  -4 1381.03   75.29
   5  -4  -4 1134.85   56.00
   5  -4  -4 1353.06   65.84
   5   4  -312257.85  305.42
   5   4  -312305.66  343.63
  -5   4   312701.39  325.14
   5   4  -312810.67  319.23
   5  -4  -312534.66  333.48
   5  -4  -312355.86  315.00
   5   4  -2 1794.23  105.26
  -5   4   2 1831.00   83.61
   5  -4  -2 2061.31  136.55
   5  -4  -2 1693.03   75.18
   5   4  -119326.79  530.38
  -5   4   118870.81  474.25
   5  -4  -118822.70  492.36
   5  -4  -119551.15  490.02
   5   4   0 2617.09  189.87
  -5   4   0 2294.60  101.63
   5  -4   0 2561.85  126.14
   5  -4   0 2353.39  103.80
   5   4   111668.05  383.71
  -5   4  -112400.44  314.90
   5  -4   112656.81  338.66
   5  -4   112187.18  313.60
  -5   4  -2  818.38   43.19
   5   4   2  647.38   67.29
  -5  -4  -2  780.20   37.24
   5  -4   2  827.38   68.61
  -5  -4  -2  770.13   35.58
   5  -4   2  767.40   37.61
   5   4   310923.10  243.00
  -5   4  -311521.41  233.55
   5  -4   311110.28  289.83
  -5  -4  -311028.51  199.15
   5   4   4 1350.00  162.17
  -5   4  -4 1097.31   41.57
   5  -4   4 1084.08   96.50
  -5  -4  -4 1048.86   34.32
   5   4   511210.94  306.67
  -5   4  -511417.84  292.24
   5  -4   511752.49  312.68
  -5  -4  -511053.60  310.98
   5   4   6 1161.87  153.90
  -5   4  -6 1189.41  129.27
   5  -4   6 1382.94   96.82
  -5  -4  -6 1074.74   41.47
   5   4   7 5923.01  212.79
  -5   4  -7 5612.08  155.06
   5  -4   7 5452.90  162.60
  -5  -4  -7 5647.89  172.09
   5   4   8  107.78   76.04
  -5   4  -8  112.72   48.70
   5  -4   8  117.70   63.91
  -5  -4  -8   22.78   34.30
   5   4   9  689.65  175.03
  -5   4  -9  688.20  123.87
   5  -4   9  475.86  170.89
  -5  -4  -9  614.69   45.34
   5   4  10  345.62  158.98
  -5   4 -10  390.05  179.26
   5  -4  10  290.62  204.10
  -5  -4 -10  571.17   65.01
  -5   5  12 2597.09  193.74
   5   5 -12 2377.84  186.81
   5   5 -12 2428.29  228.96
   5  -5 -12 2433.81  182.31
  -5   5  11 2522.27  205.40
   5   5 -11 3163.36  182.29
   5   5 -11 2808.31  138.92
   5  -5 -11 2363.97  193.61
   5   5 -10 3282.60  205.92
   5   5 -10 3663.63  159.22
   5  -5 -10 3915.80  164.17
   5  -5 -10 3752.27  154.82
   5   5  -9 5068.39  233.55
   5   5  -9 5020.85  192.31
   5  -5  -9 4904.28  135.85
   5  -5  -9 5177.04  188.69
   5   5  -8 6150.05  209.08
   5   5  -8 5543.84  159.15
   5  -5  -8 5509.94  164.44
   5  -5  -8 5865.62  168.94
   5   5  -7  886.08  109.85
   5   5  -7  712.76   77.95
   5  -5  -7  872.41   89.89
   5  -5  -7  801.89   75.63
   5   5  -6 4719.35  387.98
   5   5  -6 4825.02  180.93
   5  -5  -6 4471.80  293.81
   5  -5  -6 4629.28  175.31
   5   5  -5 2891.93  152.26
   5  -5  -5 2924.35  143.10
   5   5  -4 2136.72   92.95
   5   5  -4 2208.69  124.34
  -5   5   4 2376.59  112.58
   5  -5  -4 2267.09  109.72
   5  -5  -4 2137.54   94.33
   5   5  -3  947.23   42.99
  -5   5   3 1054.46   65.11
   5   5  -3  978.10   51.55
   5  -5  -3  964.17   83.79
   5  -5  -3  932.28   45.33
   5   5  -2  161.35   82.88
  -5   5   2  165.93   50.40
   5  -5  -2  161.26   42.43
   5  -5  -2  153.29   20.38
  -5   5   1   13.25   16.50
   5   5  -1   28.42   27.63
  -5   5   1   11.11   11.50
   5  -5  -1   -0.45   26.69
   5  -5  -1    2.22    9.46
   5   5   0  175.80   40.18
  -5   5   0  162.43   25.58
   5  -5   0  144.97   46.35
   5  -5   0  152.20   21.22
   5   5   1   18.53   20.60
  -5   5  -1    7.76   11.20
   5  -5   1   18.83   31.86
   5  -5   1    2.38   13.05
  -5   5  -2   16.67   14.49
   5   5   2    2.85   34.66
  -5  -5  -2   16.77   10.06
   5  -5   2   11.67   31.03
  -5  -5  -2    5.47    8.47
   5  -5   2   42.16   33.74
  -5   5  -3  133.08   33.92
   5   5   3  153.99   74.97
  -5  -5  -3   59.70   18.01
   5  -5   3  151.13   89.36
  -5  -5  -3   67.19   19.97
   5   5   4  295.73   85.87
  -5   5  -4  200.95   42.29
   5  -5   4  165.44   66.04
  -5  -5  -4  167.02   55.14
   5   5   5   -3.24   55.10
  -5   5  -5   26.24   25.59
   5  -5   5   54.61   40.55
  -5  -5  -5   33.58   25.68
   5   5   6  320.62  130.86
  -5   5  -6  490.74   63.79
   5  -5   6  390.83  107.11
  -5  -5  -6  165.75   85.12
   5   5   7 2237.32  161.15
  -5   5  -7 2270.20  138.34
   5  -5   7 2072.17  248.94
  -5  -5  -7 2322.67  131.99
   5   5   8  315.32  110.42
  -5   5  -8  286.28  140.50
   5  -5   8  520.08  140.24
  -5  -5  -8  320.87  130.53
   5   5   9 1115.95  190.11
  -5   5  -9  976.58   70.16
   5  -5   9 1252.55  219.26
  -5  -5  -9 1227.74   58.03
   5   5  10  441.18  129.91
  -5   5 -10  302.52  159.18
   5  -5  10  316.37  192.39
  -5  -5 -10  360.37  111.31
  -5   6  12  863.35  168.16
   5   6 -12 1206.00  113.82
   5   6 -12 1007.02  130.49
   5  -6 -12  868.68  111.23
  -5   6  11   80.83   65.73
   5   6 -11   38.47   62.25
   5   6 -11   78.20   61.78
   5  -6 -11  116.99   57.04
   5   6 -10  540.99  226.13
   5   6 -10  618.64   83.99
   5  -6 -10  741.44   84.96
   5   6  -9   51.80   51.71
   5   6  -9   45.18   31.09
   5  -6  -9   29.71   34.61
   5  -6  -9   69.31   36.93
   5   6  -8 2234.09  135.91
   5   6  -8 2226.52  109.75
   5  -6  -8 1831.09  101.63
   5  -6  -8 2247.51  118.36
   5   6  -7   51.90   40.21
   5   6  -7   48.44   38.60
   5  -6  -7   59.01   31.10
   5  -6  -7   25.53   22.20
   5   6  -610845.49  298.45
   5   6  -610322.75  261.57
   5  -6  -610904.75  291.97
  -5   6   5  163.46   41.87
   5  -6  -5  168.59   62.39
   5   6  -412548.59  268.85
   5   6  -412019.06  220.39
   5  -6  -412575.62  255.37
   5   6  -3    8.33    6.36
  -5   6   3   17.32   14.37
   5   6  -3   48.80   41.15
   5   6  -3   -4.16    6.59
   5  -6  -3   15.85   15.43
   5  -6  -3   -7.24   18.64
   5  -6  -3    7.23    8.36
   5   6  -2 8141.27  240.44
  -5   6   2 8396.72  225.64
   5  -6  -2 8324.31  225.72
   5  -6  -2 8169.60  218.35
  -5   6   1  227.17   17.27
   5   6  -1  141.53  104.63
  -5   6   1  193.22   48.04
   5  -6  -1  251.80   83.35
   5  -6  -1  188.06   38.49
   5   6   0 9276.62  272.61
  -5   6   0 9361.63  246.01
   5  -6   0 8963.13  243.14
   5  -6   0 8570.63  224.46
   5   6   1   96.43   49.34
  -5   6  -1   25.82   11.88
   5  -6   1   48.50   34.67
   5  -6   1    9.84    8.42
   5   6   211312.80  277.42
  -5   6  -211392.53  226.86
   5  -6   211468.60  231.08
  -5  -6  -211396.94  202.07
   5  -6   210606.41  207.86
  -5  -6  -211577.82  204.45
  -5   6  -3   21.46   12.44
   5   6   3   25.90   58.75
  -5  -6  -3    4.23    8.69
   5  -6   3  -11.69   36.46
  -5  -6  -3   12.40   12.32
   5   6   410028.03  277.47
  -5   6  -4 9671.76  271.03
   5  -6   4 9697.48  287.75
  -5  -6  -4 9380.91  234.22
   5   6   5  899.53   83.67
  -5   6  -5 1001.88   53.55
   5  -6   5  843.54   82.03
  -5  -6  -5  905.78   45.37
   5   6   6 5819.61  196.67
  -5   6  -6 5771.88  172.50
   5  -6   6 5752.33  245.26
  -5  -6  -6 5759.08  184.09
   5   6   7 1206.02  164.04
  -5   6  -7 1080.14   74.03
   5  -6   7 1024.48  137.13
  -5  -6  -7  994.42   72.22
   5   6   8 9547.83  376.53
  -5   6  -8 9239.58  354.43
   5  -6   8 9875.22  372.18
  -5  -6  -8 9606.11  385.06
   5   6   9   33.93   37.09
  -5   6  -9   40.13   25.78
   5  -6   9    8.94   26.04
  -5  -6  -9   52.98   45.19
   5   6  10 3618.98  267.75
  -5   6 -10 3235.59  226.73
  -5  -6 -10 3429.20  253.96
  -5   7  12 1936.79  154.54
   5   7 -12 1645.37  280.42
   5   7 -12 1971.46  154.88
   5  -7 -12 2366.04  185.93
  -5   7  11  916.75   61.99
   5   7 -11  870.63  102.10
   5   7 -11  665.32  130.65
   5  -7 -11  648.92  175.49
   5   7 -10 2030.10  220.96
   5   7 -10 1742.45  100.43
   5  -7 -10 2016.50   71.41
   5   7  -9  226.25  109.17
   5   7  -9  269.55  127.40
   5  -7  -9  286.80   65.72
   5  -7  -9  272.95   97.51
   5   7  -8 3672.91  128.97
   5   7  -8 3168.56  185.93
   5  -7  -8 3038.11  170.48
   5  -7  -8 3486.99  128.25
   5   7  -7  615.17  190.15
   5   7  -7  849.47   94.00
   5  -7  -7  615.97  165.55
   5  -7  -7  744.86   66.40
   5   7  -6 1616.75  112.69
   5   7  -6 1386.50  108.05
  -5   7   6 1569.67   79.82
   5  -7  -6 1574.70   84.81
   5   7  -5   32.11   39.92
  -5   7   5   34.41   21.65
   5  -7  -5    9.51   18.04
  -5   7   4 2060.33   96.15
   5   7  -4 1660.07  110.18
   5   7  -4 1884.76   83.15
   5  -7  -4 2082.34  110.40
  -5   7   3  154.68   66.35
   5   7  -3  149.05   39.19
   5   7  -3   99.10   53.91
   5  -7  -3  100.80   35.50
   5  -7  -3  126.07   47.45
   5  -7  -3   93.09   41.00
   5   7  -2 2224.65   92.87
  -5   7   2 2387.06  112.16
   5   7  -2 2344.71  149.28
   5   7  -2 2345.52   98.07
   5  -7  -2 2204.75  103.55
   5  -7  -2 2372.52  118.26
   5  -7  -2 2231.93  100.04
  -5   7   1  631.61   33.97
   5   7  -1  686.29  178.34
  -5   7   1  492.51   51.91
   5  -7  -1  701.43   84.33
   5  -7  -1  586.25   24.25
  -5   7   0  180.05   38.33
   5   7   0  162.48   83.35
  -5   7   0  125.95   48.09
   5  -7   0  216.83   71.50
   5  -7   0  104.54   35.21
   5   7   1   -6.40   55.57
  -5   7  -1   11.98   14.40
   5  -7   1   17.03   22.04
  -5  -7  -1    0.74    6.27
   5  -7   1    5.09   12.08
  -5  -7  -1    6.12    7.98
   5   7   2   49.70   53.69
  -5   7  -2   74.19   35.29
   5  -7   2   72.52   48.38
  -5  -7  -2   55.41   12.29
  -5  -7  -2   74.61   24.17
  -5   7  -3   52.49   22.49
   5  -7   3   38.77   39.21
  -5  -7  -3   36.65   18.46
   5   7   4   17.82   31.06
  -5   7  -4   42.30   35.04
   5  -7   4   64.31   31.25
  -5  -7  -4   39.98   21.35
   5   7   5   38.13   46.34
  -5   7  -5   68.75   32.57
   5  -7   5   56.15   73.16
  -5  -7  -5   53.35   24.92
   5   7   6  202.47   76.35
  -5   7  -6  323.65   99.72
   5  -7   6  257.11  102.26
  -5  -7  -6  236.40   79.63
   5   7   7 1652.97  275.13
  -5   7  -7 1608.06   69.78
   5  -7   7 1676.39  174.78
  -5  -7  -7 1616.78   83.10
   5   7   8 1583.20  129.32
  -5   7  -8 1391.52   66.28
   5  -7   8 1098.70  256.05
  -5  -7  -8 1597.00  112.38
   5   7   9 1573.84  100.28
  -5   7  -9 1306.79   63.91
   5  -7   9 1258.00  228.29
  -5  -7  -9 1283.71   58.48
   5   7  10  505.13  301.06
  -5   7 -10  559.49  140.65
   5  -7  10  654.34  117.53
  -5  -7 -10  460.97  172.20
   5   8 -12  117.52   81.97
   5   8 -12  164.06  122.02
   5  -8 -12  157.87   99.38
  -5   8  11 1134.11   62.62
   5   8 -11  854.64  260.72
   5   8 -11  931.46  108.96
   5  -8 -11 1120.15  162.36
   5   8 -10  748.00  262.10
   5   8 -10  872.14  171.43
   5  -8 -10  831.32  116.29
   5  -8 -10 1161.49   97.54
   5   8  -9 1545.16  107.32
   5   8  -9 1230.96  112.97
   5  -8  -9 1455.52   79.05
   5  -8  -9 1519.91  140.60
   5   8  -8 1040.71  173.86
   5   8  -8  971.78   52.60
   5  -8  -8  987.97   96.89
   5  -8  -8 1073.47  105.69
   5   8  -7 1868.61  130.82
  -5   8   7 1916.13  104.88
   5   8  -7 1794.58  112.14
   5  -8  -7 1923.21  107.02
   5   8  -6 2578.79  106.41
   5   8  -6 2562.06  186.58
  -5   8   6 2447.02  124.12
   5  -8  -6 2436.10  107.58
   5   8  -5 4891.63  198.71
  -5   8   5 5408.37  191.07
   5   8  -4 4296.12  192.78
  -5   8   4 4339.96   70.79
   5   8  -3 6372.63  120.37
   5   8  -3 6491.83  179.03
  -5   8   3 6190.52  127.40
   5  -8  -3 6057.31  131.50
  -5  -8   3 5808.61  115.53
   5   8  -2 5073.13  144.67
  -5   8   2 4828.79  107.57
   5   8  -2 4960.72   92.88
   5  -8  -2 4517.99  181.64
  -5  -8   2 4638.41   37.48
   5   8  -1 6144.64  162.28
  -5   8   1 5848.84  130.15
   5   8  -1 6217.64  110.27
  -5   8   1 6300.19  125.90
   5  -8  -1 6021.74  136.89
  -5  -8   1 6546.66  116.59
   5   8   0 9077.89  158.52
  -5   8   0 8964.20  177.75
   5  -8   0 9076.70  186.01
   5  -8   0 8809.45  172.16
  -5  -8   0 9560.14  166.55
   5   8   1 9793.84  323.79
  -5   8  -110141.26  192.86
   5  -8   110287.20  202.88
  -5  -8  -1 9411.06  167.34
  -5  -8  -1 9923.50  176.31
  -5   8  -2 8006.19  290.94
   5  -8   2 7978.83  294.50
  -5  -8  -2 7985.55  262.54
   5   8   3 9197.27  334.94
  -5   8  -3 8572.21  298.64
   5  -8   3 8677.90  312.71
  -5  -8  -3 8607.15  285.30
   5   8   4 3168.84  161.66
  -5   8  -4 3242.93   82.99
   5  -8   4 3358.82   91.38
  -5  -8  -4 3008.43  134.25
   5   8   5 4127.75  157.09
  -5   8  -5 3662.59  135.72
   5  -8   5 3659.32  151.04
  -5  -8  -5 3753.71  111.03
   5   8   6 1883.84  135.58
  -5   8  -6 1756.49  100.38
   5  -8   6 1820.41  162.96
  -5  -8  -6 1738.75  104.55
   5   8   7  828.39   74.61
  -5   8  -7  849.78   50.51
   5  -8   7  778.69  132.83
  -5  -8  -7  856.24   43.62
   5   8   8 2292.17  168.36
  -5   8  -8 2184.27  160.02
   5  -8   8 2455.15  133.39
  -5  -8  -8 2525.33  129.97
   5   8   9  202.92   85.54
  -5   8  -9  155.53   74.36
   5  -8   9  169.52   96.44
  -5  -8  -9  143.27  117.54
   5   9 -11 2749.97  144.77
   5   9 -11 2473.78  107.59
   5  -9 -11 2643.13  114.92
   5   9 -10   67.50   58.39
   5   9 -10   51.38   45.25
   5  -9 -10   25.48   37.91
   5   9  -9 2452.60  116.18
   5   9  -9 2575.92  117.16
   5  -9  -9 2402.42   85.63
   5  -9  -9 2569.49   92.09
   5   9  -8  105.11   50.43
   5   9  -8  175.96   57.43
   5  -9  -8  173.97   53.83
   5   9  -7 3850.30  158.82
  -5   9   7 3532.05   92.38
   5   9  -7 3528.87  120.70
   5  -9  -7 3185.95  151.79
   5   9  -6  241.47   75.63
  -5   9   6  169.36   63.87
   5   9  -6  218.49   67.80
   5  -9  -6  134.52   62.63
   5   9  -5 4831.79  128.16
   5   9  -5 4424.91  162.07
  -5   9   5 4853.39  148.71
   5  -9  -5 5013.17  132.68
   5   9  -4   98.22   29.13
   5   9  -4   -4.75   58.53
  -5   9   4   58.52   32.35
   5  -9  -4  101.03   42.46
  -5   9   3 2880.99   55.69
   5   9  -3 2799.76   59.54
   5  -9  -3 3083.01   46.41
  -5   9   2   51.29   20.87
   5   9  -2   49.20   46.11
   5  -9  -2   69.94   21.25
   5  -9  -2   50.58   20.72
  -5  -9   2   47.81   14.19
   5   9  -1 1323.76  392.76
   5   9  -1 1349.40   65.80
  -5   9   1 1101.87   63.46
  -5  -9   1 1372.66   59.29
   5   9   0 1129.52   91.08
  -5   9   0 1274.65   60.04
   5   9   0 1226.60   56.13
  -5   9   0 1212.62   60.15
  -5  -9   0 1262.48   55.96
   5   9   1  696.55  230.66
   5   9   1  662.19   29.73
  -5   9  -1  489.71   28.61
   5   9   2  271.60   99.28
  -5   9  -2  256.26   50.45
   5  -9   2  265.91   98.89
  -5  -9  -2  248.49   44.48
   5   9   3  657.60  198.20
  -5   9  -3  536.21   82.51
   5  -9   3  578.00   49.17
  -5  -9  -3  522.51   65.70
   5   9   4  -13.96   64.86
  -5   9  -4   26.78   20.16
   5  -9   4   32.88   36.00
  -5  -9  -4    0.55   27.47
   5   9   5 1363.28  374.06
  -5   9  -5 1293.56  109.21
   5  -9   5 1373.30  136.69
  -5  -9  -5 1457.45   77.10
   5   9   6   39.05   49.22
  -5   9  -6   20.11   27.74
   5  -9   6   18.97   31.65
  -5  -9  -6   33.70   18.45
   5   9   7  447.40  201.94
  -5   9  -7  513.05   84.37
   5  -9   7  409.10  171.62
  -5  -9  -7  743.50   45.09
   5   9   8   63.76   61.37
  -5   9  -8   58.82   42.08
   5  -9   8   57.25   42.62
  -5  -9  -8   31.59   29.47
   5   9   9  914.37  189.18
  -5   9  -9  804.54  175.22
   5  -9   9  807.01  179.20
  -5  -9  -9  886.20   74.65
   5  10 -11  491.86  211.00
   5  10 -11  705.03  206.19
   5 -10 -11  890.10   75.50
   5  10 -10  214.51   85.49
   5  10 -10  170.42   50.87
   5 -10 -10  129.21   87.07
   5  10  -9 3930.46  192.80
   5  10  -9 3730.80  186.20
   5 -10  -9 3833.85  226.63
   5  10  -8  460.68  309.00
  -5  10   8  484.36  122.92
   5  10  -8  359.66  122.65
   5 -10  -8  498.46   91.58
   5  10  -7 5693.20  218.95
  -5  10   7 5719.17  178.11
   5  10  -7 5913.77  167.81
   5 -10  -7 5730.22  161.97
   5  10  -6  769.33  221.99
  -5  10   6  907.37   92.68
   5  10  -6  685.78   85.12
   5 -10  -6  763.73   71.99
   5  10  -5 4314.46  139.93
   5  10  -5 4323.05  159.41
  -5  10   5 4441.59  174.29
   5 -10  -5 4236.76  121.38
   5  10  -4  698.67   37.19
   5  10  -4  911.10  116.79
  -5  10   4  830.11  120.53
   5 -10  -4  741.54   54.49
   5  10  -3 9929.31  330.85
   5  10  -3 9576.51  388.64
  -5  10   3 9790.11  344.70
   5 -10  -310069.77  330.67
   5  10  -2 3417.43   61.95
   5  10  -2 3689.84  117.60
  -5  10   2 3514.22  114.14
   5 -10  -2 3712.86   52.67
  -5  10   114526.53  482.83
   5  10  -115487.95  534.68
   5  10  -114722.01  476.71
   5 -10  -114360.00  468.33
  -5  10   0 5153.17  191.87
   5  10   0 5494.99  257.00
   5  10   0 5022.31  168.85
   5 -10   0 5245.97  182.28
  -5  10  -1 5883.69  203.70
   5  10   1 6040.79  238.38
   5  10   1 5935.38  197.68
   5 -10   1 5734.90  204.75
   5  10   2  809.61  196.99
   5  10   2  726.28   37.78
  -5  10  -2  778.92   84.03
   5  10   3 8344.74  251.50
  -5  10  -3 7997.14  203.51
   5 -10   3 7996.15  223.31
  -5 -10  -3 7910.10  202.11
   5  10   4 2031.39  119.64
  -5  10  -4 2047.33   93.37
   5 -10   4 1912.58   80.91
  -5 -10  -4 1767.82  105.64
   5  10   5 8542.56  270.41
  -5  10  -5 7390.70  207.07
   5 -10   5 7542.85  211.28
  -5 -10  -5 7349.52  225.02
   5  10   6  804.58   83.86
  -5  10  -6  779.56   74.90
   5 -10   6  776.76  107.80
  -5 -10  -6  820.03   46.07
   5  10   7 6083.45  261.77
  -5  10  -7 5707.35  235.18
   5 -10   7 6126.60  254.04
  -5 -10  -7 5623.52  228.00
   5  10   8  489.85  266.41
  -5  10  -8  578.03  185.49
   5 -10   8  668.44  118.16
  -5 -10  -8  548.35   94.13
   5  10   9 1734.48  125.74
  -5  10  -9 1726.93  111.04
   5 -10   9 2255.28   93.07
   5  11 -11 2773.98  212.27
   5  11 -11 2594.12  202.63
   5 -11 -11 2544.11  183.74
   5  11 -10 1840.53  196.82
   5  11 -10 1749.66   88.00
   5 -11 -10 1915.56  147.10
   5  11  -9 1143.94  121.31
  -5  11   9 1413.82   76.47
   5  11  -9 1264.30  124.16
   5  11  -8 2221.30  196.58
  -5  11   8 2360.60  159.35
   5  11  -8 2466.78  176.02
   5  11  -7 2269.30  162.53
  -5  11   7 2317.24  128.46
   5  11  -7 2481.56  133.53
   5  11  -6 1293.52   94.12
  -5  11   6 1259.09  115.30
   5  11  -6 1491.51   91.54
   5  11  -5 1050.56  151.16
  -5  11   5  788.56   52.97
   5  11  -5  823.53   94.34
   5  11  -4 2329.57  285.20
  -5  11   4 1701.04  131.43
   5  11  -4 1917.62   81.42
   5  11  -3  218.69   52.37
   5  11  -3  466.61  113.63
  -5  11   3  214.98   63.87
   5 -11  -3  224.82   19.84
   5  11  -2  264.79   42.58
   5  11  -2  192.93   82.62
  -5  11   2  279.03   71.41
   5 -11  -2  248.07   24.93
  -5  11   1   85.75   44.28
   5  11  -1  106.53   39.53
   5  11  -1   55.32   25.98
   5 -11  -1   77.96   23.59
  -5  11   0  232.36   81.47
   5  11   0  256.01  219.96
   5  11   0  288.71   34.69
   5 -11   0  304.35   39.19
  -5  11  -1  871.49   57.08
   5  11   1  941.96  362.67
   5  11   1  777.74   57.09
   5 -11   1  828.09   44.89
  -5  11  -2  194.31  106.46
   5  11   2  164.82   90.86
   5  11   2  116.43   44.86
   5 -11   2  167.86   53.43
  -5  11  -3   45.34   26.48
   5  11   3  149.76   71.74
   5  11   3   73.68   27.04
   5 -11   3   13.05   25.08
   5  11   4  167.60  116.73
  -5  11  -4  124.47   49.32
   5 -11   4  135.59   77.93
  -5 -11  -4  176.40   53.58
   5  11   5  564.21  257.55
  -5  11  -5  634.03  122.83
   5 -11   5  416.40  108.29
  -5 -11  -5  593.79   38.21
   5  11   6  431.94  196.23
  -5  11  -6  689.31  150.16
   5 -11   6  635.98   98.35
  -5 -11  -6  726.19  124.16
   5  11   7  156.93   68.07
  -5  11  -7  190.80   83.92
   5 -11   7  207.38   86.92
  -5 -11  -7  207.51   60.64
   5  11   8  611.94  234.32
  -5  11  -8  510.07  133.41
   5 -11   8  765.99   66.43
  -5 -11  -8  808.88   51.12
   5  11   9   86.08   95.46
  -5  11  -9  123.45   49.06
   5 -11   9  106.69   69.01
   5  12 -11  146.60   91.86
   5  12 -11  178.79   97.54
   5 -12 -11  233.04   96.37
   5  12 -10 1837.94  114.87
   5  12 -10 1714.66   68.07
   5 -12 -10 2001.95   99.67
   5  12  -9  254.64  109.60
  -5  12   9  248.23   71.76
   5  12  -9  225.32  104.45
   5  12  -8 2842.49  239.52
  -5  12   8 2862.69  141.89
   5  12  -8 2996.01   80.07
   5  12  -7 1483.60  221.55
  -5  12   7 1532.40   97.12
   5  12  -7 1461.14   95.48
   5  12  -6 5502.75  199.86
  -5  12   6 5495.67  161.50
   5  12  -6 5593.08  163.13
   5  12  -5  158.66   87.06
  -5  12   5   70.03   50.76
   5  12  -5  147.11   53.05
   5  12  -4 7114.59  310.29
  -5  12   4 7354.99  197.95
   5  12  -4 7294.02  186.35
   5  12  -3  971.44  295.43
  -5  12   3  967.67   61.18
   5  12  -3  920.17   53.39
   5  12  -2 4074.18  171.07
  -5  12   2 4172.72  124.48
   5  12  -2 4174.17  114.83
   5  12  -1  393.12  157.64
   5  12  -1  309.56   53.84
  -5  12   1  322.25   94.13
   5  12   0 9282.54  420.15
   5  12   0 9263.72  232.24
  -5  12   0 9367.82  257.84
  -5  12  -1  925.08   58.39
   5  12   1 1147.20  118.33
   5  12   1  963.74   45.56
   5 -12   1 1008.93   53.81
  -5  12  -2 7573.45  199.96
   5  12   2 7928.70  247.65
   5  12   2 7265.48  183.00
   5 -12   2 7437.99  195.84
  -5  12  -3   80.92   41.10
   5  12   3   47.47   53.34
   5  12   3   65.16   22.46
   5 -12   3   39.92   18.02
   5  12   4 6121.23  205.93
  -5  12  -4 5578.02  168.80
   5 -12   4 5993.27  191.15
   5  12   5  746.58  108.66
  -5  12  -5  461.16  189.90
  -5 -12  -5  684.06   44.52
   5  12   6 6697.69  301.87
  -5  12  -6 6541.47  279.32
   5 -12   6 6170.14  281.15
  -5 -12  -6 6386.30  271.20
   5  12   7  571.97  170.49
  -5  12  -7  402.08  179.12
   5 -12   7  306.77  120.11
  -5 -12  -7  519.22   39.83
   5  12   8 3180.29  161.65
  -5  12  -8 3702.13  147.56
   5 -12   8 3242.43  143.91
   5  12   9   49.70   39.27
  -5  12  -9   24.30   43.05
   5 -12   9   13.61   50.86
   5  13 -10 2774.32  210.56
   5  13 -10 2936.78  120.63
   5  13  -9  179.03  112.37
  -5  13   9  220.21  123.66
   5  13  -9  179.99   93.12
   5  13  -8 1917.34  172.66
  -5  13   8 1934.49   76.44
   5  13  -8 1741.88   62.53
   5  13  -7 1111.62  314.25
  -5  13   7 1102.87   81.88
   5  13  -7  963.76  121.37
   5  13  -6 1330.20  209.51
  -5  13   6 1133.29   93.51
   5  13  -6 1051.78   45.20
   5  13  -5   42.04   64.46
  -5  13   5  139.13   33.73
   5  13  -5   45.70   32.81
   5  13  -4  512.52  224.28
  -5  13   4  676.99   47.65
   5  13  -4  490.72   57.22
   5  13  -3 1012.28   86.13
  -5  13   3 1097.12   59.63
   5  13  -3  949.79  106.38
   5  13  -2 1859.84  378.77
  -5  13   2 1737.85   86.98
   5  13  -2 1826.74   87.88
   5  13  -1  386.05  157.35
   5  13  -1  402.68   42.53
  -5  13   1  363.32  116.32
   5  13   0  687.21  318.09
   5  13   0  583.91   76.95
  -5  13   0  420.65   37.95
   5  13   1  102.69   92.77
   5  13   1   11.06   19.22
  -5  13  -1  -12.21   32.21
  -5  13  -2  161.83   50.11
   5  13   2  143.01   71.77
   5  13   2  154.60   41.95
   5 -13   2  119.47   39.84
  -5  13  -3   53.81   42.19
   5  13   3   25.39   56.54
   5  13   3   26.41    7.96
   5 -13   3   23.65   29.75
  -5  13  -4   77.47   58.20
   5  13   4  104.24  100.28
   5  13   4  149.29   55.36
   5 -13   4  131.35   41.87
   5  13   5  129.94  119.25
  -5  13  -5  169.94   80.31
   5 -13   5  175.10   64.87
  -5 -13  -5  184.99   71.84
   5  13   6  -32.87   79.47
  -5  13  -6    2.94   33.52
   5 -13   6   20.63   36.23
  -5 -13  -6   17.63   23.45
   5  13   7  184.57   84.10
  -5  13  -7  310.53   84.06
   5 -13   7  197.86  126.66
  -5 -13  -7  199.47   83.56
   5  13   8  729.23  321.73
  -5  13  -8 1061.12  150.36
   5 -13   8  950.37  194.32
   5  14 -10 1406.04  117.59
  -5  14  10 1702.75  112.72
   5  14 -10 1495.14  103.53
   5  14  -9  729.67  290.13
  -5  14   9  772.95  103.20
   5  14  -9  697.47  111.24
   5  14  -8  786.08  289.69
  -5  14   8  831.02  124.14
   5  14  -8  527.61   81.77
   5  14  -7 2783.62  135.18
  -5  14   7 2786.87  104.03
   5  14  -7 2705.83   90.93
   5  14  -6 2363.39  160.60
  -5  14   6 2358.81  135.31
   5  14  -6 2554.98  140.56
  -5  14   5 2371.12  132.18
   5  14  -5 2148.88  135.50
  -5  14   4 6685.04  221.37
   5  14  -4 6637.14  182.30
   5  14  -3 6345.86  212.95
  -5  14   3 6406.23  177.89
   5  14  -3 5775.89  180.62
   5  14  -2 5818.57  202.71
  -5  14   2 5344.74  166.73
   5  14  -2 5156.71  155.06
   5  14  -1 4305.88  167.67
   5  14  -1 4347.37  118.82
  -5  14   1 4015.01  128.34
   5  14   0 2705.71  142.90
   5  14   0 2626.22   87.91
  -5  14   0 2613.19   99.86
   5  14   1 4142.55  182.76
   5  14   1 3840.83   62.58
  -5  14  -1 4106.52  140.62
   5  14   2 4036.11  165.31
   5  14   2 3808.30  139.33
  -5  14  -2 3892.02  128.84
   5  14   3 5141.89  186.53
   5  14   3 4825.16  156.96
  -5  14  -3 4860.66  166.18
   5  14   4 3502.66  134.19
   5  14   4 3255.85  173.57
  -5  14  -4 3162.01  183.14
   5  14   5 1850.08  139.14
   5  14   5 1758.38   67.79
  -5  14  -5 1632.34   78.48
   5  14   6  671.54   67.23
  -5  14  -6  667.04  105.10
  -5 -14  -6  634.45   85.68
   5  14   7 2175.66  132.51
  -5  14  -7 1947.83   75.99
   5  14   8 1477.13  131.92
  -5  14  -8 1505.30   81.97
   5  15 -10  223.28   80.28
  -5  15  10  189.36   81.72
   5  15 -10  169.33   88.22
   5  15  -9 1525.32  230.26
  -5  15   9 1525.01   72.63
   5  15  -9 1456.47   65.26
   5  15  -8  482.25  202.16
  -5  15   8  470.21  146.81
   5  15  -8  473.49   83.55
   5  15  -7 1615.86  137.04
  -5  15   7 1859.38   75.51
   5  15  -7 1745.27   61.17
   5  15  -6   22.72   36.90
  -5  15   6  101.99   81.48
   5  15  -6   67.73   30.07
   5  15  -5 1314.30   96.44
  -5  15   5 1284.33   59.85
   5  15  -4 2172.85  159.15
  -5  15   4 2004.28  116.52
   5  15  -4 2056.94  118.12
   5  15  -3 1116.16  342.85
  -5  15   3 1169.90   73.12
   5  15  -3 1034.03  121.94
   5  15  -2  857.61  260.78
  -5  15   2  726.36   73.58
   5  15  -2  666.42   76.72
   5  15  -1   73.68   81.56
   5  15  -1   36.27   19.49
  -5  15   1   65.62   40.99
   5  15   0   78.64   97.69
   5  15   0  136.69   50.54
  -5  15   0  101.90   45.72
   5  15   1  -17.65   71.59
   5  15   1   13.84   18.87
  -5  15  -1   66.85   37.76
   5  15   2   43.35   47.04
   5  15   2   -1.17   17.20
  -5  15  -2   16.53   26.37
   5  15   3   -4.20   98.21
   5  15   3   33.93   39.29
  -5  15  -3   66.55   29.53
   5  15   4   70.89   85.17
   5  15   4   44.65   20.42
  -5  15  -4   45.41   34.50
   5  15   5  551.92  203.01
   5  15   5  650.18   94.52
  -5  15  -5  849.49  168.77
   5  15   6   36.95   44.34
  -5  15  -6   12.52   32.99
  -5 -15  -6    6.98   19.01
   5  15   7  121.42   55.01
  -5  15  -7   53.96   35.94
   5  15   8   20.47   58.94
  -5  15  -8  110.39   49.38
   5  16  -9 2384.92  137.14
  -5  16   9 2036.03  129.22
   5  16  -9 1876.43  118.70
   5  16  -8  612.55  210.85
  -5  16   8  559.30  154.46
   5  16  -8  729.90   83.21
   5  16  -7 3568.16  173.23
  -5  16   7 3979.13  176.57
   5  16  -7 4348.94  174.13
   5  16  -6   65.42   41.38
  -5  16   6   35.18   38.61
   5  16  -6   65.10   34.52
   5  16  -5 4082.63  271.59
  -5  16   5 4388.08  128.59
   5  16  -5 4512.67  169.60
   5  16  -4 2601.02  225.50
  -5  16   4 2219.73  127.06
   5  16  -4 2185.75  121.11
   5  16  -3 1191.45  104.64
  -5  16   3 1063.92  127.70
   5  16  -3 1074.12   49.50
   5  16  -2  620.03  187.03
  -5  16   2  538.91  161.75
   5  16  -2  446.92   74.25
   5  16  -1 6375.41  220.73
   5  16  -1 6558.24  206.36
  -5  16   1 6489.59  236.40
   5  16   0  241.52  108.06
   5  16   0  357.30   60.22
  -5  16   0  261.00   90.92
   5  16   1 9227.71  285.04
   5  16   1 8006.31  245.19
  -5  16  -1 8613.42  236.49
   5  16   2 1045.02  310.67
   5  16   2 1052.19   63.29
  -5  16  -2 1034.01  115.52
   5  16   3 6087.14  193.98
   5  16   3 5839.02  163.61
  -5  16  -3 6524.30  201.35
   5  16   4   35.21   43.54
   5  16   4   51.07   38.32
  -5  16  -4  102.55   55.46
   5  16   5 5949.66  258.77
  -5  16  -5 5402.95  220.45
   5  16   6  165.96  114.80
  -5  16  -6  110.17   42.95
   5  16   7 4201.44  190.58
  -5  16  -7 3953.51  173.22
   5  17  -9 1879.32  210.96
  -5  17   9 1756.49   92.17
   5  17  -9 1633.56   89.17
   5  17  -8 1160.15  398.35
  -5  17   8 1180.96   66.10
   5  17  -8  968.01  136.01
   5  17  -7 1947.59  168.84
  -5  17   7 2033.17   81.74
   5  17  -7 1650.15  165.59
   5  17  -6  406.12  160.36
  -5  17   6  368.31  189.73
   5  17  -6  370.88  155.18
   5  17  -5  849.57  266.75
  -5  17   5  884.87   68.02
   5  17  -5  679.70   91.11
   5  17  -4  729.32  307.57
  -5  17   4  746.83   72.94
   5  17  -4  595.33   78.73
   5  17  -3  891.28  309.87
  -5  17   3 1089.91   90.74
   5  17  -3  972.37   65.60
   5  17  -2   -1.80   39.07
  -5  17   2   39.88   42.87
   5  17  -2   33.09   23.82
   5  17  -1  108.13   52.08
   5  17  -1   38.89   18.19
  -5  17   1  152.71   38.14
   5  17   0  -49.12   59.34
   5  17   0   16.59   20.85
  -5  17   0   13.61   20.65
   5  17   1  130.01   87.74
   5  17   1   99.51   34.24
  -5  17  -1   36.97   26.33
   5  17   2  944.44   85.21
   5  17   2  937.30   61.91
  -5  17  -2 1083.97   84.40
   5  17   3  311.30  100.51
   5  17   3  281.00  121.96
  -5  17  -3  422.99  170.34
   5  17   4   63.55   47.80
   5  17   4    9.42   22.89
  -5  17  -4   21.80   25.59
   5  17   5   57.01   57.02
  -5  17  -5   45.74   37.33
   5  17   6  226.95  155.05
  -5  17  -6  316.58  136.41
   5  17   7   89.85   56.90
  -5  17  -7  148.56   64.31
   5  18  -8 3203.13  246.31
  -5  18   8 3521.09  183.99
   5  18  -8 3159.78  127.81
   5  18  -7 1082.32  201.93
  -5  18   7  861.07  194.16
   5  18  -7  768.73  140.12
   5  18  -6 4083.56  217.32
  -5  18   6 4058.96  194.99
   5  18  -6 4288.34  197.70
   5  18  -5 1083.77  139.81
  -5  18   5 1015.06   56.56
   5  18  -5  835.20  127.26
   5  18  -4 4771.29  233.08
  -5  18   4 4917.69  217.53
   5  18  -4 4674.20  202.70
   5  18  -3 6362.77  202.27
  -5  18   3 5910.34  186.88
   5  18  -3 5554.31  191.48
   5  18  -210271.51  275.76
  -5  18   210089.58  234.15
   5  18  -1  586.25  227.91
   5  18  -1  530.66   94.49
  -5  18   1  602.18   94.50
   5  18   0 4648.07  165.88
   5  18   0 3977.50  123.27
  -5  18   0 4052.73  119.64
   5  18   1 2841.17  117.46
   5  18   1 2749.22   90.03
  -5  18  -1 2766.01  191.55
   5  18   2  767.37  174.89
   5  18   2  556.72  158.82
  -5  18  -2  627.10  150.65
   5  18   3  489.76  167.70
   5  18   3  352.74  116.18
  -5  18  -3  453.10  107.25
   5  18   4 3457.61  178.01
  -5  18  -4 3424.60  166.75
   5  18   5  501.23  270.43
  -5  18  -5  624.10  185.24
   5  18   6 4028.45  181.15
  -5  18  -6 3373.05  212.34
   5  19  -8  961.31  119.53
  -5  19   8  644.62  220.16
   5  19  -8  793.09  102.24
   5  19  -7   30.13   64.27
  -5  19   7   86.52   56.52
   5  19  -7   61.47   31.32
   5  19  -6 1203.06  121.22
  -5  19   6 1160.58   76.14
   5  19  -6 1201.91   72.22
   5  19  -5   50.89   47.78
  -5  19   5  208.92  148.55
   5  19  -5   16.17   16.80
   5  19  -4 2420.76  128.11
  -5  19   4 2485.49   96.84
   5  19  -4 2199.79   88.85
   5  19  -3  283.37  126.83
  -5  19   3  155.82   64.84
   5  19  -3  227.23   99.50
   5  19  -2 2686.16  262.88
  -5  19   2 2834.51  121.01
   5  19  -2 2690.56   85.65
   5  19  -1  133.76   56.43
   5  19  -1   31.51   28.74
  -5  19   1   76.40   79.22
   5  19   0   79.16   43.97
   5  19   0   42.19   24.16
  -5  19   0  -23.58   42.51
   5  19   1 1131.36  119.74
   5  19   1 1051.95  157.66
  -5  19  -1 1442.08   83.09
   5  19   2 1621.45  104.03
   5  19   2 1849.21   78.65
  -5  19  -2 1937.64   85.64
   5  19   3  -27.57   58.43
  -5  19  -3   50.74   26.05
   5  19   4   15.08   45.56
  -5  19  -4   37.25   36.28
   5  19   5   -9.36   57.71
  -5  19  -5   62.19   48.42
  -5  19  -6  278.04  134.12
   5  20  -7  542.63  270.16
  -5  20   7  663.42  155.15
   5  20  -7  713.01   64.33
   5  20  -6 1014.16  127.87
  -5  20   6 1265.65   71.06
   5  20  -6  901.30  124.52
   5  20  -5 2464.44  183.36
  -5  20   5 2174.81  118.80
   5  20  -5 1862.61  113.96
   5  20  -4 1107.84  230.78
  -5  20   4  803.37   84.65
   5  20  -4 1141.86   53.39
   5  20  -3 1709.20  102.09
  -5  20   3 1646.58   76.36
   5  20  -3 1587.92   59.65
   5  20  -2 2286.97  200.97
  -5  20   2 2496.10   87.63
   5  20  -2 2149.44   85.35
   5  20  -1 1230.64  147.18
   5  20  -1 1266.35   88.99
  -5  20   1 1259.74   69.83
   5  20   0 2930.55  221.86
   5  20   0 3021.52   79.35
  -5  20   0 3328.71  147.33
   5  20   1 5634.77  239.71
  -5  20  -1 5793.06  229.13
   5  20   2 6090.37  299.96
  -5  20  -2 6353.68  286.86
  -5  20  -3 3777.80  155.71
  -5  20  -4 2794.79  121.65
  -5  20  -5 1648.16  140.33
   5  21  -7 1489.19  117.97
  -5  21   7 1278.40  178.66
   5  21  -6  246.80  117.67
  -5  21   6  403.75  178.42
   5  21  -5  632.81  228.01
  -5  21   5  689.00  180.16
   5  21  -5  666.57  121.47
   5  21  -4  304.10  109.62
  -5  21   4  210.65   91.21
   5  21  -4  223.07   90.10
   5  21  -3  478.91  167.83
  -5  21   3  335.38  114.13
   5  21  -3  475.67   75.08
   5  21  -2  179.26   78.82
  -5  21   2  228.76  109.58
   5  21  -2  190.49  104.25
   5  21  -1  343.65   57.78
  -5  21   1  380.50  172.36
  -5  21   0   92.60   30.51
  -5  21  -1  691.29  105.10
  -5  21  -2   93.62   44.93
   5  21   3  773.32  180.74
  -5  21  -3  754.16  116.70
   5  21   4   -0.57   42.21
  -5  21  -4   48.44   36.62
   5  22  -6   56.22   68.82
  -5  22   6   75.00   67.01
  -5  22   5 4323.23  167.68
  -5  22   4    8.30   47.24
  -5  22   3 4739.17  230.51
  -5  22   2   92.70   58.77
  -5  22   1 4306.76  210.26
   5  22   0   42.77   45.01
  -5  22   0  -13.34   34.81
   5  22   1 3921.07  175.49
  -5  22  -1 4467.90  180.60
   5  22   2   51.28   44.47
  -5  22  -2   57.13   60.73
   5  22   3 3454.74  158.32
  -5  22  -3 3021.16  131.29
   5  22   4   91.98   33.13
  -5  22  -4   37.02   27.78
   5  23  -5  838.74   75.25
  -5  23   5 1272.86   87.98
   5  23  -4  164.72   84.74
  -5  23   4  106.37   59.18
   5  23  -3   42.82   33.68
  -5  23   3   77.64   57.90
   5  23  -2   65.08   52.74
  -5  23   2   97.93   50.61
   5  23  -1  145.79   62.43
  -5  23   1   86.91   57.97
   5  23   0   49.92   36.17
  -5  23   0   53.21   31.28
   5  23   1  367.61  175.77
  -5  23  -1  491.00  109.09
   5  23   2   97.17   55.83
  -5  23  -2   76.00   50.45
   5  24  -3  504.94  238.46
  -5  24   3  495.98  263.77
   5  24  -2 5112.23  396.18
  -5  24   2 4769.04  337.10
   5  24  -1 1403.44   96.75
  -5  24   1 1132.43  141.39
   5  24   0 4152.46  295.17
  -5  24   0 4229.71  289.73
   5  24   1  448.89  220.03
  -5  24  -1  618.82   55.55
   6   0 -11    1.97   27.52
   6   0 -10  656.04  242.55
   6   0  -9   41.58   20.94
   6   0  -9    3.52   17.35
   6   0  -8  -75.93   43.43
   6   0  -8    5.67   16.00
   6   0  -7    3.06   38.09
   6   0  -7   13.06   21.29
   6   0  -6  488.03  198.16
   6   0  -6  542.76   25.30
   6   0  -5   -0.89   49.58
   6   0  -4 2032.57  112.46
   6   0  -3   37.26   35.76
   6   0  -2 4183.26  258.56
   6   0  -1   44.90   39.02
   6   0   029244.69  323.54
   6   0   1   44.92   32.61
   6   0   2 4056.21  170.86
   6   0   3   42.15   27.36
   6   0   4 6128.50  221.51
   6   0   5   28.62   29.93
   6   0   6 5166.14  238.94
   6   0   7   53.72   49.18
   6   0   8 4327.58  178.48
   6   1 -11  613.81  227.43
   6  -1 -11  400.01  218.10
   6   1 -10 5216.43  216.76
   6  -1 -10 5130.74  208.07
   6   1  -9  543.62  152.26
   6  -1  -9  436.30  168.29
   6  -1  -9  474.60   76.92
   6   1  -8 5613.38  209.89
   6  -1  -8 5701.74  183.45
   6  -1  -8 5833.45  151.69
   6   1  -7 1499.70  107.96
   6  -1  -7 1319.71  141.26
   6  -1  -7 1363.11   63.06
   6  -1  -6 4835.37  160.12
   6   1  -5 1978.46  109.75
   6  -1  -5 1972.31  116.64
   6   1  -4 6246.57  189.37
   6  -1  -4 5956.78  175.50
   6   1  -3 2381.33  117.65
   6  -1  -3 2688.89  164.12
   6   1  -210212.68  358.48
   6  -1  -210317.00  388.17
   6   1  -1 1674.31   92.86
   6  -1  -1 1470.18  153.27
   6   1   0 4772.32  185.96
   6  -1   0 4348.26  233.27
   6   1   1  609.25   52.24
   6  -1   1  934.64   79.63
   6   1   2 3534.23   96.38
   6  -1   2 3095.46  193.92
   6   1   3  439.49  184.06
   6  -1   3  670.31  175.01
   6   1   4 1209.89  156.34
   6  -1   4 1225.32  179.44
   6   1   5   92.35   65.56
   6  -1   5  217.20   77.29
   6   1   6 1034.41  120.02
   6  -1   6  903.54   83.57
   6   1   7   79.40   55.56
   6  -1   7   42.57   40.91
   6   1   8  198.84   97.92
   6  -1   8   69.56   68.73
   6   2 -11   16.82   29.57
   6  -2 -11    0.01   45.56
   6   2 -10  299.67  131.75
   6  -2 -10  241.08   73.82
   6  -2 -10  265.68   94.30
   6   2  -9   12.00   40.66
   6  -2  -9   41.58   30.05
   6  -2  -9   76.67   30.13
   6   2  -8   92.94   75.83
   6  -2  -8   40.46   44.69
   6  -2  -8   45.36   31.35
   6   2  -7  196.85   89.62
   6  -2  -7  246.53   64.77
   6  -2  -7  220.17   74.23
   6   2  -6  515.10  164.94
   6  -2  -6 1006.39   91.76
   6  -2  -6 1110.51   36.39
   6   2  -5  321.07  146.36
   6  -2  -5  427.69  169.93
   6  -2  -5  434.25   36.50
   6   2  -4  621.62   64.29
   6  -2  -4  644.24   88.64
   6   2  -3 1891.08  135.68
   6  -2  -3 1641.24  100.04
   6   2  -2 1281.37  100.50
   6  -2  -2 1269.86  142.75
   6   2  -1  201.15   56.94
   6  -2  -1  199.13  110.86
   6   2   0  717.69   58.24
   6  -2   0  857.15   69.50
   6   2   1 1995.95  121.97
   6  -2   1 2000.72  149.25
   6   2   2 1325.64  138.07
   6  -2   2 1622.74  116.00
   6   2   3 5251.76  173.77
   6  -2   3 4877.79  157.86
   6   2   4 1215.04  167.62
   6  -2   4 1158.78  172.77
   6   2   5 3340.85  275.47
   6  -2   5 3532.66  225.17
   6   2   6 1589.94  222.35
   6  -2   6 1763.10   92.51
   6   2   7 4080.70  212.35
   6  -2   7 3928.04  198.56
   6   2   8  607.38  276.35
   6  -2   8  726.33  105.28
   6   3 -11 3426.91  247.33
   6  -3 -11 2633.48  194.37
   6   3 -10  120.80   61.91
   6  -3 -10  126.36   52.03
   6  -3 -10  140.15   86.85
   6   3  -9 3305.42  155.56
   6  -3  -9 4174.86  193.47
   6  -3  -9 4162.03  163.76
   6   3  -8   68.21   60.93
   6  -3  -8   24.31   23.62
   6  -3  -8   19.62   27.32
   6   3  -7 6331.06  201.45
   6  -3  -7 6147.98  184.50
   6  -3  -7 5910.96  200.40
   6   3  -6   11.38   57.27
   6  -3  -6   54.48   30.44
   6  -3  -6   40.41   26.68
   6   3  -5 7820.37  231.18
   6  -3  -5 8704.40  238.38
   6   3  -4  322.41   78.55
   6  -3  -4  394.99   63.28
   6  -3  -4  257.03   38.89
   6   3  -3 5457.44  256.21
   6  -3  -3 5055.33  154.91
   6   3  -2  988.08  122.71
   6  -3  -2 1131.98   93.42
   6   3  -113064.01  451.03
   6  -3  -113498.87  469.69
   6   3   0  358.09  140.81
   6  -3   0  458.31  149.43
   6   3   1 6236.12  188.64
   6  -3   1 5707.23  186.35
   6   3   2    7.74   23.08
   6  -3   2   62.60   32.32
   6   3   3 1058.47  197.82
   6  -3   3 1062.62  134.12
   6   3   4   77.48   57.12
   6  -3   4   40.13   42.61
   6   3   5  581.03  198.89
   6  -3   5  573.90  226.75
   6   3   6   93.39   64.69
   6  -3   6   -3.14   41.70
   6   3   7   34.35   97.65
   6  -3   7   94.88   70.13
   6   3   8   74.70   45.21
   6  -3   8   43.07   28.82
   6   4 -11   -0.40   26.60
   6  -4 -11   27.53   26.59
   6   4 -10   91.97   38.81
   6  -4 -10   69.00   48.40
   6  -4 -10  139.50   83.27
   6   4  -9  190.22   98.40
   6  -4  -9   31.28   13.28
   6  -4  -9  105.67   32.77
   6   4  -8    3.45   45.10
   6  -4  -8   76.18   30.71
   6  -4  -8   37.00   40.74
   6   4  -7  400.30  156.74
   6  -4  -7  497.77   43.41
   6  -4  -7  469.79   74.24
   6   4  -6   42.68   38.88
   6  -4  -6  165.79   49.47
   6  -4  -6  134.83   57.97
   6   4  -5  -58.72   50.37
   6  -4  -5  -16.13   33.14
   6  -4  -5   55.91   14.74
   6   4  -4  204.46   77.69
   6  -4  -4  277.75   84.11
   6  -4  -4  231.25   35.56
   6   4  -3 2591.38  238.80
   6  -4  -3 2723.41  201.74
   6   4  -2 3249.48  257.34
   6  -4  -2 3128.21  130.86
   6   4  -1 3660.08  204.13
   6  -4  -1 4119.73  141.52
   6   4   0 2397.44  139.35
   6  -4   0 2563.92  129.37
   6   4   1 1097.80  101.20
   6  -4   1 1093.51   98.15
   6   4   2 1426.15  102.22
   6  -4   2 1317.42   86.46
   6   4   3 5079.78  173.37
   6  -4   3 5020.88  155.73
   6   4   4 1520.02  183.87
   6  -4   4 1493.23  118.18
   6   4   5 3872.20  142.09
   6  -4   5 3715.13  124.83
   6   4   6  594.12  235.36
   6  -4   6  697.07   52.05
   6   4   7 1589.13  181.51
   6  -4   7 1859.88  103.77
   6   4   8   26.54   65.09
   6  -4   8    3.14   35.95
   6   5 -11 1477.36  252.73
   6  -5 -11 1422.74  150.71
   6   5 -10 4746.70  205.99
   6  -5 -10 4921.75  198.08
   6  -5 -10 4682.03  194.89
   6   5  -9  448.10  189.71
   6  -5  -9  595.21  129.34
   6  -5  -9  526.71   82.83
   6   5  -8 3289.59  173.31
   6  -5  -8 3519.41  161.65
   6  -5  -8 3209.95  153.40
   6   5  -7 3402.51  113.89
   6  -5  -7 3289.00  174.33
   6  -5  -7 3119.79  166.12
   6   5  -6 5057.00  177.01
   6  -5  -6 4873.18  174.80
   6  -5  -6 4988.38  169.70
   6   5  -5  403.72  142.17
   6  -5  -5  450.71   66.93
   6  -5  -5  334.30   69.60
   6   5  -4 3295.40  133.36
   6  -5  -4 3373.94  118.51
   6  -5  -4 3243.62  109.28
   6   5  -3  592.02  178.07
   6  -5  -3  637.77   55.00
   6  -5  -3  496.39   21.85
   6   5  -2 2787.53  273.70
   6  -5  -2 2545.00  109.04
   6   5  -1 1223.98   76.17
   6  -5  -1 1201.02   94.01
   6   5   0 1298.77  116.11
   6  -5   0 1076.59   91.22
   6   5   1  722.98  186.41
   6  -5   1  665.39   64.78
   6   5   2 1700.85  143.35
   6  -5   2 1831.93   83.61
   6   5   3  936.10  241.12
   6  -5   3 1096.95   90.36
   6   5   4 1762.51  132.87
   6  -5   4 1890.79  144.36
   6   5   5  661.43  231.02
   6  -5   5  565.63   71.61
   6  -5   6  206.00  110.46
   6   5   7  158.79   53.95
   6  -5   7  193.06   89.58
   6   5   8  199.89  108.54
   6  -5   8  240.31   98.63
   6   6 -11   95.50   76.85
   6  -6 -11   26.45   32.45
   6   6 -10  461.53  215.10
   6  -6 -10  366.53  149.95
   6  -6 -10  466.85  108.22
   6   6  -9   53.04   42.62
   6  -6  -9   36.89   24.32
   6  -6  -9   42.80   36.33
   6   6  -8   99.73   75.89
   6  -6  -8  140.16   41.35
   6  -6  -8   74.25   31.23
   6   6  -7   42.88   58.06
   6  -6  -7   39.86   26.97
   6  -6  -7   61.99   35.72
   6   6  -6 1076.47   92.99
   6  -6  -6 1409.22   86.81
   6  -6  -6 1376.89   50.91
   6   6  -5  531.18  163.74
   6  -6  -5  619.82   75.49
   6  -6  -5  586.67   65.73
   6   6  -4 3925.59  157.82
   6  -6  -4 4028.28  124.15
   6   6  -3  293.73  159.97
  -6   6   3  296.25   58.33
   6  -6  -3  304.64   89.24
   6   6  -2 2245.20  129.20
  -6   6   2 2016.85   75.72
   6  -6  -2 2302.04  135.90
   6   6  -1  184.79   41.31
  -6   6   1   94.99   28.90
   6  -6  -1   73.61   37.39
   6   6   0 4917.79  202.71
   6  -6   0 5285.29  161.47
   6   6   1  107.78   84.15
  -6   6  -1   54.23   20.17
   6  -6   1   83.62   31.06
   6   6   2 6396.55  211.33
  -6   6  -2 5818.52  149.40
   6  -6   2 6103.78  250.30
   6   6   3   15.86   46.71
  -6   6  -3    0.79    6.67
   6  -6   3   21.98   37.51
   6   6   4 4392.43  218.53
   6  -6   4 5020.49  157.91
   6   6   5   -2.25   59.05
   6  -6   5   15.73   33.24
   6   6   6 3359.93  156.43
   6  -6   6 3454.12  154.62
   6   6   7   76.77   39.90
   6  -6   7   19.52   35.45
   6   6   8 6502.43  244.66
   6  -6   8 6185.62  227.38
   6   7 -11  904.64   82.28
   6  -7 -11  843.27   57.82
   6   7 -10 6172.31  241.23
   6  -7 -10 6135.41  257.88
   6   7  -9  648.22   68.73
   6  -7  -9  640.64   92.12
   6   7  -8 5117.64  238.66
   6  -7  -8 5260.85  235.19
   6  -7  -8 5080.52  239.03
   6   7  -7  888.87   71.30
   6  -7  -7  746.29   93.59
   6  -7  -7  778.38  107.35
   6   7  -6 7139.27  224.75
   6  -7  -6 6828.28  211.51
   6  -7  -6 6856.29  189.93
   6   7  -5  447.22  154.55
  -6   7   5  448.76   74.50
   6  -7  -5  358.07   50.62
   6   7  -411446.85  319.82
  -6   7   410839.29  275.96
   6  -7  -411119.54  291.94
   6   7  -3 1168.85  130.90
  -6   7   3 1135.75   56.15
   6  -7  -3 1146.24  132.03
   6   7  -2 5192.91  173.42
  -6   7   2 4878.24  126.14
   6  -7  -2 4844.09  158.61
   6   7  -1  414.26  168.14
  -6   7   1  439.58   22.14
   6   7   0 2305.35  178.74
  -6   7   0 2260.90   79.46
   6  -7   0 2200.24   84.59
   6   7   1  789.27  255.35
  -6   7  -1  809.69   34.57
   6  -7   1  862.78   83.60
   6   7   2 2773.21  200.75
  -6   7  -2 2603.76  116.66
   6  -7   2 3350.01  187.78
   6   7   3  222.58   99.81
  -6   7  -3  101.69   21.76
   6  -7   3   75.48   35.47
   6   7   4 1148.20   99.56
   6  -7   4 1026.54  120.04
   6   7   5  224.82   65.20
   6  -7   5  281.53  105.64
   6   7   6  705.36  235.37
   6  -7   6  722.33  125.46
   6   7   7   84.91   50.36
   6  -7   7   43.04   32.56
   6   7   8   36.74   28.39
   6  -7   8  118.51   80.39
   6   8 -10   91.72   46.24
   6  -8 -10   30.31   53.31
   6   8  -9  319.70   96.35
   6  -8  -9  336.20   51.45
   6   8  -8  108.35   58.51
   6  -8  -8  116.90   69.07
   6   8  -7  429.48  127.53
   6  -8  -7  558.52   86.59
   6   8  -6  399.82  162.41
   6  -8  -6  568.06   41.22
   6   8  -5 1243.36   96.56
  -6   8   5 1367.85   92.43
   6  -8  -5 1344.20   80.86
   6   8  -4  145.26  106.10
  -6   8   4  140.42   38.09
   6  -8  -4  136.07   48.37
   6   8  -3  389.81  117.14
  -6   8   3  552.71   45.92
   6  -8  -3  525.11   36.20
   6   8  -2  435.43  140.62
  -6   8   2  373.24   35.88
   6  -8  -2  280.50   45.34
   6   8  -1 1844.31  192.37
  -6   8   1 1777.85   66.29
   6  -8  -1 1858.69   71.81
   6   8   0 1884.04  132.38
  -6   8   0 1643.16   82.89
   6  -8   0 1563.37   63.87
   6   8   1 2706.87  135.76
  -6   8  -1 2167.49   84.38
   6  -8   1 2393.31   88.42
   6   8   2 2573.90  240.03
  -6   8  -2 2593.74  116.97
   6  -8   2 2697.20  167.77
   6   8   3  130.81   93.80
  -6   8  -3  219.19   61.30
   6  -8   3  271.36  110.50
   6   8   4  316.90  162.74
  -6   8  -4  518.05   33.47
   6  -8   4  523.70   64.19
   6   8   5 2631.46  126.55
   6  -8   5 3047.32   88.83
   6   8   6 1736.06  103.89
   6  -8   6 1612.27   72.19
   6   8   7 1783.72  245.77
   6  -8   7 2119.14  108.96
   6   8   8 1781.66  109.93
   6  -8   8 1468.70   89.21
   6   9 -10   77.51   51.88
   6  -9 -10   56.48   43.05
   6   9  -9 4258.40  193.35
   6  -9  -9 3962.17  194.53
   6   9  -8  328.98   86.02
   6  -9  -8  195.08   77.03
   6   9  -7 4192.53  202.76
   6  -9  -7 4523.03  194.19
   6   9  -6   28.38   27.06
  -6   9   6   29.70   14.78
   6   9  -5 2998.80  189.63
  -6   9   5 2764.71  141.89
   6   9  -4   73.25   51.51
  -6   9   4  140.97   53.31
   6   9  -3 4756.03  188.35
  -6   9   3 4640.71  127.53
   6   9  -2  572.20  242.70
  -6   9   2  570.41   30.53
   6  -9  -2  533.83   95.37
   6   9  -1 3923.17  154.17
  -6   9   1 3762.95   55.20
   6  -9  -1 3937.81  114.08
   6   9   0  476.27  147.99
  -6   9   0  421.40   41.26
   6  -9   0  302.17   95.44
   6   9   1 4660.09  173.86
  -6   9  -1 3953.88  110.43
   6  -9   1 4279.78  125.64
   6   9   2    2.89   40.06
  -6   9  -2   40.09   14.94
   6  -9   2    4.73   20.11
   6   9   3 2933.22  182.55
  -6   9  -3 2822.82  152.23
   6   9   4  118.66   66.01
  -6   9  -4  163.61   48.86
   6  -9   4  124.41   61.01
   6   9   5  775.65  303.51
   6  -9   5  711.93   71.71
   6   9   7  274.84  186.74
   6  -9   7  289.79  156.94
   6   9   8  -21.94   60.70
   6  -9   8   43.91   47.09
   6  10 -10   92.39  112.53
   6 -10 -10   35.84   32.96
   6  10  -9  193.97   90.69
   6 -10  -9  244.33  102.09
   6  10  -8  116.97   55.89
   6 -10  -8  138.11   71.34
   6  10  -7   50.64   96.29
  -6  10   7  243.17   83.33
   6  10  -6   61.35   50.00
  -6  10   6   61.89   20.28
   6  10  -5  427.67  194.76
  -6  10   5  691.09   44.42
   6  10  -4  468.30  195.47
  -6  10   4  332.53   84.87
   6  10  -3 2480.09  141.90
  -6  10   3 2430.66  121.99
   6  10  -2  127.33   80.30
  -6  10   2  324.22   62.25
   6  10  -1 2549.45  178.76
  -6  10   1 2776.69  145.22
   6  10   0  166.40   52.22
  -6  10   0  141.82   35.89
   6 -10   0  131.78   49.07
   6  10   1 1541.07  148.49
  -6  10  -1 1697.17   84.06
   6 -10   1 1785.54   89.38
   6  10   2 1707.67  162.71
  -6  10  -2 1638.95  106.74
   6 -10   2 1675.23   96.07
   6  10   3 4690.36  170.84
  -6  10  -3 4234.41  109.36
   6 -10   3 4456.98  132.09
   6  10   4  193.57  100.90
  -6  10  -4  195.24   57.58
   6 -10   4   94.59   50.63
   6  10   5 6494.16  270.02
   6 -10   5 6886.85  277.18
   6  10   6   38.12   39.42
   6 -10   6   36.63   38.66
   6  10   7 1675.59  123.33
   6 -10   7 1624.27  176.22
   6  11 -10 2816.02  214.65
   6 -11 -10 2696.12  191.52
   6  11  -9 2141.68  109.07
   6 -11  -9 2434.09  132.17
   6  11  -8 2154.08  174.94
   6  11  -7 2719.82  184.65
  -6  11   7 2819.74   93.71
   6  11  -6 2743.82  135.84
  -6  11   6 2971.67   68.99
   6  11  -5 3201.28  203.70
  -6  11   5 2750.84  172.39
   6  11  -4 1834.37  147.63
  -6  11   4 1714.26   95.13
   6  11  -3 1394.25  206.00
  -6  11   3 1434.21   81.16
   6  11  -2 2271.72  300.13
  -6  11   2 2228.43  116.34
   6  11  -1 1683.29  171.29
  -6  11   1 1718.17   87.22
   6  11   0  646.73  236.33
  -6  11   0  812.66   34.14
   6  11   1 1773.72  240.79
  -6  11  -1 1624.39  100.28
   6  11   2  369.46  160.33
  -6  11  -2  500.45   38.80
   6  11   3  431.35  150.40
  -6  11  -3  492.02   37.85
   6  11   4  -92.11   70.27
  -6  11  -4   31.94   32.37
   6 -11   4   16.72   25.02
   6  11   5 3498.76  198.30
  -6  11  -5 2972.37  143.95
   6  11   6   37.33   39.72
   6 -11   6   41.28   25.17
   6  11   7  532.52  221.19
   6  12  -9  158.06   65.14
   6 -12  -9  175.36   97.18
   6  12  -8  154.37   58.73
  -6  12   8  110.71   51.72
   6  12  -7   61.53   36.94
  -6  12   7   45.59   33.25
   6  12  -6  105.12   72.75
  -6  12   6   92.34   76.03
   6  12  -5  136.26   82.83
  -6  12   5   24.58   15.97
   6  12  -4 2257.05  162.79
  -6  12   4 2302.95  157.76
   6  12  -3   52.64   73.53
  -6  12   3  -12.20   20.35
   6  12  -2 3023.33  207.45
  -6  12   2 2727.78  147.60
   6  12  -1  205.15   77.25
  -6  12   1  173.97   44.90
   6  12   0 3384.86  119.27
  -6  12   0 3371.69  181.34
   6  12   1  332.81  143.17
  -6  12  -1  288.25   69.61
   6  12   2 3463.08  121.88
  -6  12  -2 2845.57  152.54
   6  12   3  685.10  284.09
  -6  12  -3  691.43   97.55
   6  12   4 3840.12  283.02
  -6  12  -4 3690.25  152.60
   6  12   5  281.10   98.30
  -6  12  -5  307.39   86.47
   6  12   6 1977.72  361.26
   6  12   7   33.13   49.16
   6  13  -9  645.12  310.32
   6  13  -8 2507.93  142.36
  -6  13   8 2512.44  110.94
   6  13  -7 1265.66  178.26
  -6  13   7 1337.90   58.99
   6  13  -6 8882.56  355.45
  -6  13   6 9071.82  349.62
   6  13  -5  145.57   99.50
  -6  13   5  226.36   88.30
   6  13  -4 7059.92  240.17
  -6  13   4 6548.05  155.48
   6  13  -3  476.62  173.39
  -6  13   3  374.02  104.79
   6  13  -2 5969.80  203.66
  -6  13   2 5627.00  166.88
   6  13  -1   97.39   51.25
  -6  13   1  293.51   99.12
   6  13   0 3625.36  145.14
  -6  13   0 3837.18  119.72
   6  13   1   58.10   84.12
  -6  13  -1  138.81   69.99
   6  13   2 2455.36  125.85
  -6  13  -2 2198.26  101.07
   6  13   3   43.77   74.72
  -6  13  -3   89.68   54.67
   6  13   4 1683.30  318.86
  -6  13  -4 1513.69   57.65
   6  13   5 2478.05  276.86
   6  13   6  178.04  146.75
   6  14  -9   60.26   59.28
  -6  14   9   20.06   24.77
   6  14  -8  402.54  205.85
  -6  14   8  614.23   63.32
   6  14  -7 2947.93  167.12
  -6  14   7 3055.61  138.26
   6  14  -6 1014.01  102.05
  -6  14   6 1005.17  116.22
   6  14  -5  335.54  170.17
  -6  14   5  280.88   96.88
   6  14  -4  107.98   72.15
  -6  14   4   58.49   34.43
   6  14  -3  219.55  137.71
  -6  14   3  346.02  124.47
   6  14  -2  902.65  285.83
  -6  14   2 1110.97   76.10
   6  14  -1 1091.08  370.84
[truncated: 24,373 more chars]
