# Supplementary material for: 4-(1H-2,3-Dihydronaphtho­[1,8-de][1,3,2]di­aza­borinin-2-yl)-1-ethylpyridin-1-ium iodide monohydrate
Source: IUCrdata. 2024 Apr 26;9(Pt 4):x240369. doi: 10.1107/S2414314624003699 (PMC11074538; doi:10.1107/S2414314624003699)
Supplement: Supplementary file 2 [file x-09-x240369-Isup2.hkl]

data_I                                                                          
_shelx_title ' 20180611 I-Et+4PyBdan_CH3CN'                                     
_shelx_refln_list_code          4                                               
_shelx_F_calc_maximum      191.00                                               
_exptl_crystal_F_000       832.00                                               
_reflns_d_resolution_high  0.7701                                               
                                                                                
loop_                                                                           
 _space_group_symop_operation_xyz                                               
 'x, y, z'                                                                      
 '-x, y+1/2, -z+1/2'                                                            
 '-x, -y, -z'                                                                   
 'x, -y-1/2, z-1/2'                                                             
                                                                                
_cell_length_a     6.7463                                                       
_cell_length_b    23.0411                                                       
_cell_length_c    10.9390                                                       
_cell_angle_alpha  90.000                                                       
_cell_angle_beta   97.616                                                       
_cell_angle_gamma  90.000                                                       
                                                                                
_shelx_F_squared_multiplier     1.000                                           
                                                                                
loop_                                                                           
 _refln_index_h                                                                 
 _refln_index_k                                                                 
 _refln_index_l                                                                 
 _refln_F_squared_calc                                                          
 _refln_F_squared_meas                                                          
 _refln_F_squared_sigma                                                         
 _refln_observed_status                                                         
   3   0   0       8047.63       8055.47       209.78 o                         
   4   0   0       1573.76       2104.05        98.31 o                         
   5   0   0       3051.65       3048.65       132.57 o                         
   6   0   0      18210.07      18926.51       209.39 o                         
   7   0   0        443.62        485.59        43.91 o                         
   8   0   0       3410.99       3432.77       161.33 o                         
   1   1   0       6880.04       6919.20        74.27 o                         
   2   1   0      20979.81      20310.58       333.06 o                         
   3   1   0      17892.12      17199.59       179.72 o                         
   4   1   0       2261.89       2330.87        71.73 o                         
   5   1   0        172.80        210.59        43.04 o                         
   6   1   0       2897.64       2987.90       137.22 o                         
   7   1   0       2298.20       2462.51        64.37 o                         
   8   1   0        982.57        954.78        34.08 o                         
   1   2   0       3545.32       3527.59        27.80 o                         
   2   2   0      17340.30      17382.85       277.59 o                         
   3   2   0        729.20        702.43        18.08 o                         
   4   2   0       8512.03       8926.50       100.73 o                         
   5   2   0       2868.37       3017.03       146.01 o                         
   6   2   0        492.97        505.64        45.13 o                         
   7   2   0          3.36          8.31        15.92 o                         
   8   2   0        139.95         84.26        48.96 o                         
   1   3   0       1765.45       1790.97        17.40 o                         
   2   3   0          1.45          9.00         3.19 o                         
   3   3   0       1209.54       1222.53        17.36 o                         
   4   3   0        935.61        983.35        33.71 o                         
   5   3   0         19.67         13.46         3.80 o                         
   6   3   0        300.06        263.57        66.32 o                         
   7   3   0         22.36         29.60        12.98 o                         
   8   3   0         73.98         18.45        20.69 o                         
   1   4   0       2787.43       2772.48        27.87 o                         
   2   4   0        285.15        322.62         6.80 o                         
   3   4   0        122.56        128.88         7.97 o                         
   4   4   0        683.62        587.17        17.68 o                         
   5   4   0       1555.23       1561.12        49.60 o                         
   6   4   0       1647.13       1611.23        61.36 o                         
   7   4   0         43.29         23.87        14.70 o                         
   8   4   0        733.76        750.14        89.30 o                         
   1   5   0       8809.52       8773.01        70.06 o                         
   3   5   0       7738.84       7686.33        53.29 o                         
   4   5   0        839.72        755.76        16.41 o                         
   5   5   0         98.08        102.42         9.31 o                         
   6   5   0        682.08        758.11        71.89 o                         
   7   5   0       2136.20       2179.48        90.28 o                         
   8   5   0       1945.79       2007.33        96.43 o                         
   1   6   0      28759.23      28897.10       288.01 o                         
   2   6   0         12.58         19.94         4.31 o                         
   3   6   0       6791.39       6895.64        63.42 o                         
   4   6   0       4799.83       4696.72        40.54 o                         
   5   6   0       5835.11       5837.34       103.17 o                         
   6   6   0       3328.19       3332.23       118.92 o                         
   7   6   0        560.66        639.10        67.51 o                         
   8   6   0        739.90        744.08        69.91 o                         
   1   7   0      16929.47      16570.73       112.87 o                         
   2   7   0      15582.65      15405.24        98.45 o                         
   3   7   0      12851.37      12844.23        86.56 o                         
   4   7   0       1519.90       1507.37        21.15 o                         
   5   7   0         96.72        100.03        13.62 o                         
   6   7   0       1401.45       1449.66        35.66 o                         
   7   7   0       3396.46       3527.38       250.31 o                         
   8   7   0       1346.57       1306.54       122.70 o                         
   0   8   0      12701.40      12826.56       128.35 o                         
   1   8   0       6163.55       5815.75        56.94 o                         
   2   8   0         96.20        111.21         9.26 o                         
   3   8   0        293.85        260.81        10.76 o                         
   4   8   0       2467.51       2373.27        31.04 o                         
   5   8   0       5846.16       5897.51        62.77 o                         
   6   8   0       1127.31       1059.27        49.89 o                         
   7   8   0        223.99        194.46        74.01 o                         
   8   8   0        240.09        227.70       103.91 o                         
   1   9   0        985.45       1095.90        12.63 o                         
   2   9   0        657.26        645.49        13.92 o                         
   3   9   0       2915.02       3053.85        33.69 o                         
   4   9   0        117.09        110.44        10.57 o                         
   5   9   0        789.91        799.25        17.87 o                         
   6   9   0        289.56        266.81        27.95 o                         
   7   9   0        137.33         46.16        28.96 o                         
   8   9   0          0.76         26.00        24.68 o                         
   0  10   0        633.74        626.47        17.65 o                         
   1  10   0       2493.96       2393.11        39.73 o                         
   2  10   0         16.57         19.24         7.75 o                         
   3  10   0          0.68          2.08         3.77 o                         
   4  10   0        349.23        332.44        10.58 o                         
   5  10   0       3334.65       3358.29        62.43 o                         
   6  10   0         72.83         94.25        16.39 o                         
   7  10   0        162.89        135.68        70.14 o                         
   8  10   0         19.15         45.35        42.82 o                         
   1  11   0       5798.15       5720.92        48.38 o                         
   2  11   0       9261.87       9367.88       158.54 o                         
   3  11   0       6546.46       6540.25        84.75 o                         
   4  11   0        900.51        814.20        34.54 o                         
   5  11   0        177.76        187.61        15.92 o                         
   6  11   0        545.69        524.02        53.69 o                         
   7  11   0       1319.21       1538.45        75.27 o                         
   8  11   0        992.02       1005.63       197.48 o                         
   0  12   0      16518.54      16519.49       170.47 o                         
   1  12   0      12974.43      12913.75       104.45 o                         
   2  12   0        661.15        496.08        20.42 o                         
   3  12   0       1942.04       1819.55       103.63 o                         
   4  12   0       5726.51       5763.69       126.38 o                         
   5  12   0       5790.77       6023.02       103.30 o                         
   6  12   0       2006.71       2188.04        64.49 o                         
   7  12   0        223.70        175.64        77.19 o                         
   1  13   0       2954.26       2589.37        33.00 o                         
   2  13   0      16325.03      16271.20       175.04 o                         
   3  13   0       8543.66       8867.73       143.06 o                         
   4  13   0       2934.33       2971.95       147.15 o                         
   5  13   0        432.66        302.34        58.47 o                         
   6  13   0       2392.55       2429.70        68.54 o                         
   7  13   0       1360.54       1644.52       131.33 o                         
   0  14   0      12294.50      11972.18       286.58 o                         
   1  14   0       5083.47       5021.99        74.63 o                         
   2  14   0        113.86        101.73        15.58 o                         
   3  14   0       1351.61       1340.62        39.72 o                         
   4  14   0       3359.88       3451.18       103.80 o                         
   5  14   0       1661.11       1705.90        38.77 o                         
   6  14   0        632.27        652.21        40.98 o                         
   7  14   0        225.76        151.77        93.80 o                         
   1  15   0         12.67         12.00         5.79 o                         
   2  15   0       1456.83       1416.20        30.91 o                         
   3  15   0        584.05        599.79        27.35 o                         
   4  15   0        329.92        363.42        23.83 o                         
   5  15   0         88.97         71.56        20.73 o                         
   6  15   0        258.47        222.68        55.90 o                         
   7  15   0        135.56        132.10        47.08 o                         
   0  16   0        777.16        724.32        28.04 o                         
   1  16   0        152.17        166.71        19.45 o                         
   2  16   0        316.53        310.27        12.67 o                         
   3  16   0          2.99         16.10        10.20 o                         
   4  16   0        793.93        809.90        39.76 o                         
   5  16   0        202.94        205.27        29.47 o                         
   6  16   0         40.80         26.09        16.74 o                         
   7  16   0         18.74         26.17        41.01 o                         
   1  17   0        733.89        694.79        17.99 o                         
   2  17   0       5018.07       4863.40        70.55 o                         
   3  17   0       3831.33       3764.28        97.18 o                         
   4  17   0        776.30        720.92        39.93 o                         
   5  17   0          9.57          3.58        11.25 o                         
   6  17   0        695.16        703.52        31.20 o                         
   7  17   0        835.20       1029.34       115.75 o                         
   0  18   0      12453.18      12697.20       173.96 o                         
   1  18   0       5522.30       5442.99        83.71 o                         
   2  18   0        709.40        650.78        28.38 o                         
   3  18   0       1239.61       1195.61        51.18 o                         
   4  18   0       4895.91       5002.38        83.83 o                         
   5  18   0       2625.83       2696.16       119.57 o                         
   6  18   0       1246.51       1293.86        36.82 o                         
   1  19   0       5193.15       5035.22       151.13 o                         
   2  19   0       8398.51       8374.00       142.25 o                         
   3  19   0       5175.04       5282.44       171.31 o                         
   4  19   0       1044.83       1015.47        40.65 o                         
   5  19   0         16.60         22.09        16.90 o                         
   6  19   0       1419.56       1284.54        57.92 o                         
   0  20   0       3405.35       3494.97        90.97 o                         
   1  20   0       4290.00       3999.48       131.61 o                         
   2  20   0        683.15        631.81        41.10 o                         
   3  20   0       1075.65       1010.16        34.88 o                         
   4  20   0       2486.07       2783.17       122.09 o                         
   5  20   0       1905.28       1994.41        69.92 o                         
   6  20   0        595.40        495.72        44.88 o                         
   1  21   0       1004.80       1011.76        34.04 o                         
   2  21   0        540.19        595.99        48.03 o                         
   3  21   0        732.94        715.97        38.20 o                         
   4  21   0        329.64        303.12        29.97 o                         
   5  21   0         60.45         59.93        19.75 o                         
   6  21   0        385.64        324.73        65.72 o                         
   0  22   0          1.84          3.27        16.18 o                         
   1  22   0         30.65         32.49        11.78 o                         
   2  22   0        247.21        220.99        42.83 o                         
   3  22   0          8.64          1.32        14.44 o                         
   4  22   0        125.64        128.40        30.92 o                         
   5  22   0          3.41          7.20        18.16 o                         
   1  23   0       1481.32       1513.31        55.20 o                         
   2  23   0       1285.70       1210.23        67.87 o                         
   3  23   0       1629.94       1616.73       107.40 o                         
   4  23   0        320.43        279.17        59.06 o                         
   5  23   0          9.78         33.45        15.31 o                         
   0  24   0       4953.33       5206.11       102.69 o                         
   1  24   0       3214.90       3251.26       103.43 o                         
   2  24   0        375.51        375.32        82.29 o                         
   3  24   0        516.91        535.58        54.51 o                         
   4  24   0       2443.40       2492.67        62.43 o                         
   5  24   0       2543.17       2713.07       133.81 o                         
   1  25   0       2170.28       2183.02        65.49 o                         
   2  25   0       3509.91       3498.12        99.51 o                         
   3  25   0       4273.59       4337.14       113.25 o                         
   4  25   0        918.44        753.50        64.85 o                         
   0  26   0       3025.34       2923.87       127.74 o                         
   1  26   0       1886.07       1960.56        45.99 o                         
   2  26   0        623.28        613.15        58.59 o                         
   3  26   0        425.97        379.91        61.42 o                         
   4  26   0       2317.18       2289.15        98.90 o                         
   1  27   0        756.29        702.81        33.02 o                         
   2  27   0       1182.70       1242.54        38.07 o                         
   3  27   0        370.00        286.34        77.57 o                         
   0  28   0         27.78         32.64        23.28 o                         
   1  28   0          7.69         20.76        17.14 o                         
   2  28   0         13.20         24.41        12.00 o                         
   3  28   0         34.00         84.84        21.34 o                         
   1  29   0        229.08        266.84        59.99 o                         
   2  29   0       1022.73        962.07        79.26 o                         
  -8   1   1       4974.38       4493.05       165.30 o                         
  -7   1   1       1051.12       1043.27        81.50 o                         
  -6   1   1       1186.08       1051.37        66.05 o                         
  -5   1   1        159.03        180.28        33.02 o                         
  -4   1   1       4470.45       4962.29        70.31 o                         
  -3   1   1        252.38        222.63         9.19 o                         
  -1   1   1       5758.94       6078.11        41.04 o                         
   1   1   1       3052.13       3270.63        31.71 o                         
   2   1   1       6080.19       5947.93        39.17 o                         
   3   1   1       3978.31       3901.86        36.73 o                         
   4   1   1       1278.57       1278.56        26.45 o                         
   5   1   1        330.18        364.93        23.15 o                         
   6   1   1        559.49        478.04       105.29 o                         
   7   1   1        177.08        151.21        52.18 o                         
   8   1   1        394.56        375.93        41.74 o                         
  -8   2   1         52.56         40.26        16.83 o                         
  -7   2   1        382.37        269.48        71.26 o                         
  -6   2   1        120.86        129.78        32.78 o                         
  -5   2   1      10663.08      11107.76       218.53 o                         
  -4   2   1      36479.37      37324.20      1341.47 o                         
  -3   2   1        128.97        104.87         8.35 o                         
  -2   2   1      35547.45      39650.68       681.94 o                         
  -1   2   1       3164.62       3194.92        37.33 o                         
   1   2   1      19203.04      18801.65       330.37 o                         
   2   2   1      23912.86      24677.38       458.63 o                         
   3   2   1       1448.21       1483.24        19.13 o                         
   4   2   1      17477.73      18056.78       197.75 o                         
   5   2   1       4576.58       4374.29        60.75 o                         
   6   2   1       1217.68       1292.97        61.12 o                         
   7   2   1        109.60        110.30        25.10 o                         
   8   2   1        188.55        176.03        56.34 o                         
  -8   3   1        350.63        426.97        54.70 o                         
  -7   3   1       3106.13       3164.36        81.58 o                         
  -6   3   1       8625.97       8592.05       210.54 o                         
  -5   3   1        559.33        533.70        18.40 o                         
  -4   3   1       7697.07       7735.93        81.42 o                         
  -3   3   1      18484.00      18327.00       199.98 o                         
  -2   3   1      21146.75      20619.42       180.71 o                         
  -1   3   1       3814.80       4012.63        26.41 o                         
   0   3   1       2225.75       2192.50        20.83 o                         
   1   3   1       5602.65       5875.12        40.96 o                         
   2   3   1      18579.04      18567.80       148.26 o                         
   3   3   1      19845.13      19313.40       172.67 o                         
   4   3   1       8015.78       7881.57        73.81 o                         
   5   3   1        255.82        225.53        20.16 o                         
   6   3   1       3723.80       3870.23       171.14 o                         
   7   3   1       2975.11       3127.34       113.16 o                         
   8   3   1        858.80       1051.47        60.17 o                         
  -8   4   1        492.79        548.09        79.97 o                         
  -7   4   1        169.03        108.89        38.01 o                         
  -6   4   1       2504.71       2577.18       148.74 o                         
  -5   4   1      12269.32      12385.09       160.34 o                         
  -4   4   1       4123.94       3869.17        52.16 o                         
  -3   4   1       1544.55       1476.76        23.84 o                         
  -2   4   1         94.37         81.84         8.00 o                         
  -1   4   1       5946.79       5842.08        58.72 o                         
   2   4   1       2787.78       2544.66        25.18 o                         
   3   4   1       1396.91       1440.30        22.47 o                         
   4   4   1      12056.71      11763.17        94.71 o                         
   5   4   1       8043.41       7942.39       112.28 o                         
   6   4   1        689.45        709.04        45.60 o                         
   7   4   1         24.90         28.86        20.06 o                         
   8   4   1         32.53         39.04        25.07 o                         
  -8   5   1        501.65        480.41        56.21 o                         
  -7   5   1       1483.35       1656.10       111.13 o                         
  -6   5   1        796.40        786.31        38.30 o                         
  -5   5   1          6.09          5.97         4.08 o                         
  -4   5   1        281.45        288.53        14.55 o                         
  -3   5   1       2617.86       2552.31        35.77 o                         
  -2   5   1       8805.38       8720.91        70.50 o                         
  -1   5   1      12942.17      13127.71       128.13 o                         
   0   5   1        150.78        164.31         6.90 o                         
   1   5   1      13235.92      13495.38        85.06 o                         
   2   5   1       3233.85       3053.50        38.68 o                         
   3   5   1       4951.52       4796.51        35.51 o                         
   4   5   1       1175.70       1143.84        19.04 o                         
   5   5   1          3.51          6.23         4.94 o                         
   6   5   1        419.29        434.95        39.60 o                         
   7   5   1       1777.00       1850.26        77.29 o                         
   8   5   1        309.78        231.52       147.44 o                         
  -8   6   1         68.18         52.63        33.00 o                         
  -7   6   1         16.97         22.63        14.04 o                         
  -6   6   1         59.11         78.62        21.00 o                         
  -5   6   1        163.01        141.17        11.28 o                         
  -4   6   1         38.20         50.04         5.55 o                         
  -3   6   1        867.42        882.15        16.37 o                         
  -2   6   1        112.94        117.66         6.70 o                         
  -1   6   1        347.82        333.33         8.39 o                         
   0   6   1         38.27         58.20         5.56 o                         
   1   6   1       3853.28       3620.87        37.62 o                         
   2   6   1        626.97        615.52         9.69 o                         
   3   6   1        145.95        160.74         9.68 o                         
   4   6   1          9.01          9.40         3.08 o                         
   5   6   1          0.61         17.19        10.21 o                         
   6   6   1         34.20         46.03        10.73 o                         
   7   6   1        223.82        223.30        64.20 o                         
   8   6   1         40.88         31.27        38.49 o                         
  -8   7   1         36.44         89.87        51.88 o                         
  -7   7   1        204.55        228.96        77.69 o                         
  -6   7   1        339.19        284.17        14.21 o                         
  -5   7   1        420.79        386.84        22.19 o                         
  -4   7   1        485.94        467.00         9.62 o                         
  -3   7   1       3242.11       3192.10        30.80 o                         
  -2   7   1       1903.50       1908.64        29.80 o                         
  -1   7   1       3843.77       3913.93        40.86 o                         
   0   7   1        220.49        234.32         6.68 o                         
   1   7   1        641.31        648.36        10.54 o                         
   2   7   1       3260.08       3158.68        41.73 o                         
   3   7   1       2852.55       2814.52        41.17 o                         
   4   7   1        310.19        314.47        10.19 o                         
   5   7   1          0.06          3.62         2.75 o                         
   6   7   1        508.45        529.03        20.52 o                         
   7   7   1        112.98        148.36        56.84 o                         
   8   7   1        212.82        224.37        46.88 o                         
  -8   8   1        307.60        230.18       136.85 o                         
  -7   8   1         26.48         10.05        25.59 o                         
  -6   8   1       1134.05       1176.36        30.56 o                         
  -5   8   1       4122.66       4019.38        50.61 o                         
  -4   8   1       6564.06       6508.39        78.89 o                         
  -3   8   1       3011.16       3059.61        53.52 o                         
  -2   8   1        522.16        493.84        23.49 o                         
  -1   8   1      14843.34      15043.01        95.13 o                         
   0   8   1      12733.36      12888.15        82.60 o                         
   1   8   1      10046.94       9871.48       103.21 o                         
   2   8   1       1697.19       1638.99        30.51 o                         
   3   8   1       1459.16       1368.33        25.77 o                         
   4   8   1       3039.88       3048.27        48.19 o                         
   5   8   1       6350.09       6404.93        80.92 o                         
   6   8   1       1450.99       1529.51        86.85 o                         
   7   8   1          9.39         13.06        29.71 o                         
   8   8   1         89.66         84.02        54.67 o                         
  -8   9   1        597.19        633.04        75.95 o                         
  -7   9   1       4230.10       4694.74       205.66 o                         
  -6   9   1       2473.92       2465.46        44.00 o                         
  -5   9   1        918.97        834.60        34.07 o                         
  -4   9   1       2167.79       2197.29        44.59 o                         
  -3   9   1      20291.63      20722.33       233.03 o                         
  -2   9   1      14299.81      14220.57       116.06 o                         
  -1   9   1       7579.41       7218.40        60.37 o                         
   0   9   1        342.42        394.92        11.14 o                         
   1   9   1       1060.30        856.42        14.44 o                         
   2   9   1      11259.60      10837.73       111.83 o                         
   3   9   1      27269.65      27850.63       338.88 o                         
   4   9   1       3128.77       3022.52        55.36 o                         
   5   9   1        428.66        379.68        43.07 o                         
   6   9   1       2673.20       2729.17       117.30 o                         
   8   9   1       1005.66       1000.24        62.79 o                         
  -8  10   1        557.13        524.21       103.44 o                         
  -6  10   1       1787.19       1741.52        73.53 o                         
  -5  10   1       9137.86       9542.48       158.14 o                         
  -4  10   1       8668.75       8810.05       108.61 o                         
  -3  10   1        188.37        170.32        15.91 o                         
  -2  10   1        489.70        453.29        20.03 o                         
  -1  10   1       3046.06       2555.26        44.86 o                         
   0  10   1      16705.28      16560.02       148.64 o                         
   1  10   1      29481.82      30799.07       293.39 o                         
   2  10   1       4117.43       4070.17        34.11 o                         
   3  10   1       6310.11       6709.73        67.55 o                         
   4  10   1       8166.54       7947.95       322.95 o                         
   5  10   1       3881.76       3812.85        67.79 o                         
   6  10   1       1088.68       1109.09        39.82 o                         
   7  10   1        282.42        225.93       100.46 o                         
   8  10   1         25.03         26.20        47.65 o                         
  -8  11   1        775.43        782.79        64.59 o                         
  -7  11   1       2246.27       2271.86       126.54 o                         
  -6  11   1       1084.20       1107.39        50.30 o                         
  -5  11   1         47.88         50.59         9.73 o                         
  -4  11   1        907.53        840.97        28.12 o                         
  -3  11   1       1204.04       1008.65        23.28 o                         
  -2  11   1       7365.95       7350.69        72.80 o                         
  -1  11   1      11844.31      12856.07        96.39 o                         
   0  11   1        251.15        276.75        14.26 o                         
   1  11   1       9484.41      10173.81       179.98 o                         
   2  11   1      10476.57      10598.40       108.49 o                         
   3  11   1        836.13        663.80        34.28 o                         
   4  11   1        877.66        842.57        19.41 o                         
   5  11   1        484.25        536.30        19.39 o                         
   6  11   1       1119.51       1066.66        59.91 o                         
   7  11   1       1909.94       1962.47       176.69 o                         
  -8  12   1        132.02        207.03        79.85 o                         
  -7  12   1         50.63         45.06        35.48 o                         
  -6  12   1         96.84        118.85        25.12 o                         
  -5  12   1        203.15        208.53        29.00 o                         
  -4  12   1       1271.64       1297.13        39.26 o                         
  -3  12   1         62.51         70.04        10.56 o                         
  -2  12   1         77.97         75.77        18.24 o                         
  -1  12   1       1084.15       1090.40        21.26 o                         
   0  12   1       1580.31       1434.45        26.66 o                         
   1  12   1        267.85        354.49        14.04 o                         
   2  12   1        606.88        571.27        25.13 o                         
   3  12   1         56.71         69.82        11.49 o                         
   4  12   1        667.68        605.62        22.84 o                         
   5  12   1        610.72        634.97        24.97 o                         
   6  12   1        197.48        194.06        40.52 o                         
   7  12   1         79.36         34.92        38.02 o                         
  -7  13   1         53.15         83.96        45.99 o                         
  -6  13   1        163.30        106.29        63.46 o                         
  -5  13   1        235.46        257.29        25.06 o                         
  -4  13   1        187.47        166.49        21.54 o                         
  -3  13   1       1971.76       2130.39        66.69 o                         
  -2  13   1        703.99        732.77        49.68 o                         
  -1  13   1        342.03        270.85        31.71 o                         
   0  13   1          9.07         11.42         5.41 o                         
   1  13   1        313.54        321.05        16.98 o                         
   2  13   1        352.96        372.61        10.84 o                         
   3  13   1       1099.25       1084.00        24.18 o                         
   4  13   1        343.16        339.53        15.23 o                         
   5  13   1          0.82          8.99        17.96 o                         
   6  13   1        136.49         66.11        34.82 o                         
   7  13   1        195.28        178.12        46.79 o                         
  -7  14   1          4.30         -9.62        44.16 o                         
  -6  14   1        886.23        794.67        81.65 o                         
  -5  14   1       2581.65       2733.30        63.28 o                         
  -4  14   1       3460.37       3503.00        53.20 o                         
  -3  14   1        877.77        919.22        37.34 o                         
  -2  14   1        106.69        124.67        22.91 o                         
  -1  14   1       3996.88       3953.92        64.45 o                         
   0  14   1       9555.63       9775.23        89.70 o                         
   1  14   1       5652.35       5562.16        99.65 o                         
   2  14   1        581.20        570.98        27.14 o                         
   3  14   1        531.28        524.03        31.18 o                         
   4  14   1       2291.31       2396.02        31.98 o                         
   5  14   1       2559.64       2531.36        75.79 o                         
   6  14   1       1600.73       1689.86        68.78 o                         
   7  14   1         31.56         20.45        43.89 o                         
  -7  15   1       2478.95       2679.65       125.95 o                         
  -6  15   1       2124.99       2258.09       138.83 o                         
  -5  15   1         37.05         32.12        11.14 o                         
  -4  15   1       1460.06       1430.59        40.42 o                         
  -3  15   1       5388.95       5362.42       104.07 o                         
  -2  15   1      12677.99      12856.10       256.32 o                         
  -1  15   1       6021.81       6127.14        71.74 o                         
   0  15   1        219.38        223.83        19.01 o                         
   1  15   1       3588.96       3550.35        45.47 o                         
   2  15   1      12998.12      12816.61       173.09 o                         
   3  15   1       7359.01       7250.75       104.99 o                         
   4  15   1       2257.32       2298.91        45.44 o                         
   5  15   1         22.06         15.63        14.46 o                         
   6  15   1       1667.65       1656.66        71.92 o                         
   7  15   1       1574.34       1611.21        91.03 o                         
  -7  16   1          1.37          6.89        39.87 o                         
  -6  16   1       1461.28       1373.35        48.05 o                         
  -5  16   1       4066.74       4192.87        82.26 o                         
  -4  16   1       7426.18       7473.45       110.25 o                         
  -3  16   1       1533.69       1582.17        51.02 o                         
  -2  16   1        311.76        289.07        50.39 o                         
  -1  16   1       8039.76       7708.56        96.16 o                         
   0  16   1      16193.77      16684.77       145.00 o                         
   1  16   1       4910.46       4868.96       124.61 o                         
   2  16   1       1170.17       1085.67        64.60 o                         
   3  16   1        416.80        370.59        70.69 o                         
   4  16   1       3856.45       3973.28        72.13 o                         
   5  16   1       5200.64       5556.51       190.53 o                         
   6  16   1       2709.43       2614.23        79.77 o                         
   7  16   1          1.83         34.45        52.42 o                         
  -7  17   1       1706.19       1798.28       140.74 o                         
  -6  17   1        865.56        852.42        82.15 o                         
  -5  17   1         47.16         56.66        20.50 o                         
  -4  17   1        644.82        603.19        43.34 o                         
  -3  17   1       2784.33       2788.28        45.25 o                         
  -2  17   1       5696.16       5853.76       182.80 o                         
  -1  17   1       4614.27       4615.63        78.36 o                         
   0  17   1         25.68         27.24        15.45 o                         
   1  17   1       2469.03       2417.21        66.02 o                         
   2  17   1       6337.49       6468.92        81.32 o                         
   3  17   1       4287.09       4114.38       235.77 o                         
   4  17   1        615.04        579.58        33.26 o                         
   5  17   1         50.63         47.70        18.13 o                         
   6  17   1        800.54        838.27        36.23 o                         
   7  17   1        515.18        635.83        90.49 o                         
  -6  18   1        225.00        200.93        71.36 o                         
  -5  18   1        375.50        369.10        41.50 o                         
  -4  18   1        425.96        445.87        27.87 o                         
  -3  18   1        271.93        289.98        27.59 o                         
  -2  18   1          6.56          5.02        21.52 o                         
  -1  18   1       1104.86       1087.88        30.33 o                         
   0  18   1        583.11        616.57        26.30 o                         
   1  18   1        705.74        642.75        21.94 o                         
   2  18   1        783.46        702.51        33.63 o                         
   3  18   1         51.02         50.32        17.28 o                         
   4  18   1       1672.32       1615.59        55.10 o                         
   5  18   1       1716.29       1800.30        43.33 o                         
   6  18   1        216.19        194.08        42.42 o                         
  -6  19   1         10.59        -13.31        17.78 o                         
  -5  19   1         66.06         44.03        16.87 o                         
  -4  19   1         24.85         11.81        12.70 o                         
  -3  19   1         18.99          9.27        11.03 o                         
  -2  19   1       1394.47       1357.11        48.94 o                         
  -1  19   1         17.02         25.71         5.43 o                         
   0  19   1         14.37         15.15         7.76 o                         
   1  19   1         47.81         36.56        10.39 o                         
   2  19   1         54.89         53.52        12.64 o                         
   3  19   1        778.42        838.88        52.17 o                         
   4  19   1        735.81        698.33        45.42 o                         
   5  19   1        722.67        852.84        87.95 o                         
   6  19   1        234.28        180.33        50.61 o                         
  -6  20   1        519.01        467.91        28.85 o                         
  -5  20   1        836.87        814.46        33.31 o                         
  -4  20   1        981.42        892.20        66.46 o                         
  -3  20   1       1417.75       1269.94        77.81 o                         
  -2  20   1         24.44         33.92        17.34 o                         
  -1  20   1       3445.03       3458.86        66.14 o                         
   0  20   1       4808.23       5055.54        89.57 o                         
   1  20   1        689.62        665.31        23.35 o                         
   2  20   1        191.48        133.51        16.12 o                         
   3  20   1        327.65        343.17        69.80 o                         
   4  20   1       1665.65       1694.55        58.58 o                         
   5  20   1       3813.55       3700.94       107.19 o                         
   6  20   1        425.05        421.85        54.44 o                         
  -6  21   1       1734.47       1699.70       107.31 o                         
  -5  21   1        287.03        225.85        35.45 o                         
  -4  21   1       1038.45       1070.37        48.30 o                         
  -3  21   1       4666.44       4469.83        92.48 o                         
  -2  21   1       5839.70       6228.77       107.76 o                         
  -1  21   1       3553.60       3422.45        63.72 o                         
   0  21   1         57.47         59.61        17.71 o                         
   1  21   1       4288.42       4388.41       127.87 o                         
   2  21   1       4605.74       4878.48       187.49 o                         
   3  21   1       1849.91       1900.78        76.24 o                         
   4  21   1       1328.24       1255.23        36.77 o                         
   5  21   1        526.39        447.39        68.02 o                         
   6  21   1        358.88        314.39        79.70 o                         
  -5  22   1       2885.24       2787.24       136.08 o                         
  -4  22   1       2479.34       2690.47        72.78 o                         
  -3  22   1       2266.17       2415.02        58.13 o                         
  -2  22   1        282.35        291.64        50.09 o                         
  -1  22   1       5072.07       5104.60        73.23 o                         
   0  22   1       6454.79       6803.66        95.73 o                         
   1  22   1       6219.55       6313.24        94.32 o                         
   2  22   1        429.50        360.22        37.67 o                         
   3  22   1        587.62        645.23        60.27 o                         
   4  22   1       2726.48       2651.70        67.88 o                         
   5  22   1       2811.71       2721.05       176.95 o                         
  -5  23   1         64.55         74.59        27.49 o                         
  -4  23   1        597.81        509.53        43.37 o                         
  -3  23   1       2704.61       2639.70        73.23 o                         
  -2  23   1       2310.60       2416.75        74.70 o                         
  -1  23   1       1855.02       1834.51        59.04 o                         
   0  23   1        807.84        777.57        39.43 o                         
   1  23   1       1024.36       1074.65        41.49 o                         
   2  23   1       6668.93       6753.58       108.14 o                         
   3  23   1       4880.11       4802.07       221.94 o                         
   4  23   1         22.30         34.09        16.83 o                         
   5  23   1        385.47        294.40        59.99 o                         
  -5  24   1        829.87        860.18        87.70 o                         
  -4  24   1        467.10        416.99        61.27 o                         
  -3  24   1         93.39        106.67        26.06 o                         
  -2  24   1         30.90         31.85        18.17 o                         
  -1  24   1        357.94        390.02        72.57 o                         
   0  24   1       1130.90       1078.68        47.03 o                         
   1  24   1       1176.20       1162.00        63.02 o                         
   2  24   1         95.30         99.81        34.39 o                         
   3  24   1        162.93        171.35        41.47 o                         
   4  24   1        761.00        858.65        44.40 o                         
   5  24   1        402.30        393.49        54.99 o                         
  -4  25   1         27.27         23.10         8.37 o                         
  -3  25   1         57.45         34.38        12.50 o                         
  -2  25   1          6.43         21.26        13.65 o                         
  -1  25   1         19.74         23.73        12.77 o                         
   0  25   1          1.37          3.03         5.66 o                         
   1  25   1          0.27         27.62        12.14 o                         
   2  25   1          5.75          8.43         9.18 o                         
   3  25   1         58.64         35.62        14.59 o                         
   4  25   1          3.11          2.46        12.75 o                         
  -4  26   1        667.39        661.60       124.39 o                         
  -3  26   1        254.00        290.87        55.41 o                         
  -2  26   1        154.56        124.91        36.71 o                         
  -1  26   1        843.76        814.23        45.04 o                         
   0  26   1        846.05        901.82        67.61 o                         
   1  26   1       1252.92       1135.78        43.71 o                         
   2  26   1        175.34        132.59        33.47 o                         
   3  26   1         86.82         77.79        20.26 o                         
   4  26   1        372.89        309.86        48.88 o                         
  -3  27   1       2303.91       2449.23        92.70 o                         
  -2  27   1       3523.40       3904.22       105.14 o                         
  -1  27   1       1495.81       1371.74       103.12 o                         
   0  27   1         25.01         47.30        21.62 o                         
   1  27   1       1092.99        982.39        55.55 o                         
   2  27   1       1539.88       1387.99        57.13 o                         
   3  27   1       2227.86       2361.00        73.91 o                         
  -3  28   1        978.62        972.27        51.73 o                         
  -2  28   1         24.43         35.02        16.51 o                         
  -1  28   1       2639.16       2663.29       142.62 o                         
   0  28   1       6816.48       7342.69       111.74 o                         
   1  28   1       2186.88       2077.27       146.04 o                         
   2  28   1         25.81         23.26        12.74 o                         
  -2  29   1       1355.87       1316.61        80.79 o                         
  -1  29   1       1141.85       1056.51       159.63 o                         
   0  29   1        763.23        738.49       106.38 o                         
   1  29   1        944.21        910.14        99.70 o                         
  -8   0   2       1266.89       1222.60        54.89 o                         
  -7   0   2       1246.83       1438.22       113.20 o                         
  -6   0   2       2673.30       2707.31       167.33 o                         
  -5   0   2       3749.78       4032.78       190.02 o                         
  -4   0   2      10436.83      10192.54       233.37 o                         
  -3   0   2       5649.06       5720.97        54.84 o                         
  -2   0   2       1705.59       1856.93        32.94 o                         
   1   0   2      16809.55      17586.50       221.17 o                         
   2   0   2       5922.51       5709.86       103.71 o                         
   3   0   2       1146.50       1171.15        24.67 o                         
   4   0   2       8642.53       8545.24       106.53 o                         
   5   0   2       8915.51       9017.14       134.33 o                         
   6   0   2       2700.55       2625.09       110.58 o                         
   7   0   2        200.38        280.42        59.25 o                         
   8   0   2        218.06        206.20       107.19 o                         
  -8   1   2         91.70        102.22        32.02 o                         
  -7   1   2       2585.35       2721.92        65.02 o                         
  -6   1   2       6508.73       6640.67       170.44 o                         
  -5   1   2        583.12        557.07        37.56 o                         
  -4   1   2       4638.18       4643.18        71.07 o                         
  -3   1   2       7484.11       7267.24        52.97 o                         
  -2   1   2      21036.04      21780.42       245.61 o                         
  -1   1   2      14570.78      15017.21       198.48 o                         
   0   1   2        607.77        650.33         9.46 o                         
   1   1   2       6761.61       6889.85        52.53 o                         
   2   1   2      22724.05      23148.93       224.68 o                         
   3   1   2       5885.49       5615.09        41.22 o                         
   4   1   2       5521.50       5312.40        49.09 o                         
   5   1   2         41.08         46.64         5.98 o                         
   6   1   2       2014.23       2236.77       141.98 o                         
   7   1   2       1960.85       2201.47       134.25 o                         
   8   1   2       1439.41       1495.09        46.86 o                         
  -8   2   2        888.38        879.69        64.44 o                         
  -7   2   2          0.05         13.26        12.60 o                         
  -6   2   2        736.33        826.82        53.18 o                         
  -5   2   2       2322.04       2314.05        78.57 o                         
  -4   2   2       3185.50       3082.49        60.32 o                         
  -3   2   2       2994.03       3081.69        31.77 o                         
  -2   2   2          3.16          7.99         3.90 o                         
  -1   2   2      17519.05      18174.39       166.87 o                         
   1   2   2       4771.34       4517.90        62.75 o                         
   2   2   2        194.86        182.42         9.04 o                         
   3   2   2        151.47        139.94         9.49 o                         
   4   2   2        783.13        776.35        14.62 o                         
   5   2   2       3580.23       3585.97        19.97 o                         
   6   2   2        989.96        979.88        96.14 o                         
   7   2   2         68.32         47.81        24.57 o                         
   8   2   2        170.76        136.87        52.01 o                         
  -8   3   2        828.41        828.99        42.39 o                         
  -7   3   2         62.23         51.59        20.56 o                         
  -6   3   2        809.87        701.31        48.11 o                         
  -5   3   2        247.34        223.92        15.03 o                         
  -4   3   2         22.62         44.63         5.47 o                         
  -3   3   2        661.11        647.69        15.88 o                         
  -2   3   2        118.45        103.54         6.36 o                         
  -1   3   2         34.64         43.36         5.89 o                         
   0   3   2          0.07         12.54         3.99 o                         
   1   3   2       2479.37       2555.11        24.97 o                         
   2   3   2       1142.95       1119.27        18.70 o                         
   3   3   2       1250.11       1301.69        22.01 o                         
   4   3   2        214.68        216.05        10.44 o                         
   5   3   2         57.11         55.74         7.15 o                         
   6   3   2          4.49         19.80        17.75 o                         
   7   3   2         11.94         24.56        14.73 o                         
   8   3   2         15.21         30.16        15.32 o                         
  -8   4   2       1281.88       1322.93        63.68 o                         
  -7   4   2          0.46          6.82        21.05 o                         
  -6   4   2       2014.67       2041.13        75.49 o                         
  -5   4   2       1168.41       1168.05        37.84 o                         
  -4   4   2       1143.67       1090.69        20.39 o                         
  -3   4   2        469.40        480.52        10.36 o                         
  -2   4   2         64.56        105.65         9.28 o                         
  -1   4   2        857.11        843.28        19.09 o                         
   0   4   2      13584.63      13620.31        97.76 o                         
   1   4   2       1673.29       1697.55        19.60 o                         
   2   4   2       1979.45       1895.07        23.37 o                         
   3   4   2        255.26        252.32        10.35 o                         
   4   4   2       2498.89       2455.00        31.35 o                         
   5   4   2        520.06        503.09        11.63 o                         
   6   4   2        838.36        883.32        42.72 o                         
   7   4   2         71.67         69.95        38.08 o                         
   8   4   2          9.84         29.62        11.37 o                         
  -8   5   2       1596.78       1631.90        85.60 o                         
  -7   5   2       3370.81       3490.84       113.48 o                         
  -6   5   2       1683.50       1670.31        78.48 o                         
  -5   5   2        109.49        101.32        10.94 o                         
  -4   5   2        701.92        641.07        13.55 o                         
  -3   5   2       9166.65       8931.36        74.01 o                         
  -2   5   2      14161.15      14484.79       121.56 o                         
  -1   5   2       7098.19       7076.10        62.42 o                         
   0   5   2       2425.53       2333.32        23.55 o                         
   1   5   2       3356.49       3387.60        30.95 o                         
   2   5   2      14137.47      13930.12        98.22 o                         
   3   5   2      12521.05      12480.67       102.81 o                         
   4   5   2       2411.16       2301.40        39.04 o                         
   5   5   2          9.02          8.87         3.66 o                         
   6   5   2       1130.75       1165.22        46.74 o                         
   7   5   2       2467.55       2641.50       131.73 o                         
   8   5   2        754.15        770.12       166.74 o                         
  -8   6   2        321.06        257.87       129.14 o                         
  -7   6   2         90.20         57.67        28.98 o                         
  -6   6   2       1337.28       1375.45        61.79 o                         
  -5   6   2       5387.18       5346.54        73.50 o                         
  -4   6   2       9879.39       9557.62        82.41 o                         
  -3   6   2      10144.56      10242.57       109.63 o                         
  -2   6   2        185.13        188.38         9.98 o                         
  -1   6   2      19229.65      19473.23       185.80 o                         
   0   6   2      32714.92      33824.61       337.30 o                         
   1   6   2      21869.73      21732.30       151.78 o                         
   2   6   2        543.63        467.72         9.20 o                         
   3   6   2        692.80        672.93        17.34 o                         
   4   6   2       4379.18       4343.36        48.65 o                         
   5   6   2       7401.42       7309.52        65.82 o                         
   6   6   2       3761.14       3908.37        98.04 o                         
   7   6   2        380.74        316.43        45.96 o                         
   8   6   2        417.66        253.59       152.40 o                         
  -8   7   2        604.43        539.53        74.90 o                         
  -7   7   2       2104.73       2044.53       123.24 o                         
  -6   7   2       3157.17       3203.10        64.05 o                         
  -5   7   2       1567.26       1484.07        26.23 o                         
  -4   7   2       1807.00       1790.26        36.62 o                         
  -3   7   2      12395.03      12468.41       111.85 o                         
  -2   7   2      14888.44      14720.05        92.94 o                         
  -1   7   2      20550.20      20541.16       142.88 o                         
   0   7   2         10.91         13.93         5.21 o                         
   1   7   2       8602.29       8752.46        70.62 o                         
   2   7   2       8976.10       8793.05        80.94 o                         
   3   7   2      13312.19      13025.37       106.68 o                         
   4   7   2       3585.74       3461.15        39.29 o                         
   5   7   2         34.71         40.31         6.50 o                         
   6   7   2       1903.02       1835.54       123.45 o                         
   7   7   2       2549.50       2608.37        95.92 o                         
   8   7   2        724.44        769.34       109.92 o                         
  -8   8   2        135.70        143.65        71.50 o                         
  -7   8   2         21.22         -1.41        39.94 o                         
  -6   8   2        225.40        225.26        27.47 o                         
  -5   8   2       3080.13       3050.85        64.21 o                         
  -4   8   2       5612.97       5606.88        77.16 o                         
  -3   8   2       2843.96       2845.63        27.55 o                         
  -2   8   2        813.07        815.02        22.97 o                         
  -1   8   2       9738.98       9829.87        63.79 o                         
   0   8   2       4892.78       4799.58        33.89 o                         
   1   8   2       5216.02       4861.08        56.17 o                         
   2   8   2        663.92        596.19        24.10 o                         
   3   8   2          2.42         12.39         5.97 o                         
   4   8   2       1642.14       1626.42        47.76 o                         
   5   8   2       5219.76       5170.92       105.19 o                         
   6   8   2       1721.83       1696.31        57.66 o                         
   7   8   2          5.83        -15.07        29.12 o                         
   8   8   2        547.22        605.91        59.96 o                         
  -8   9   2          4.47         33.14        20.51 o                         
  -7   9   2         79.04         53.04        18.85 o                         
  -6   9   2        394.66        367.14        18.68 o                         
  -5   9   2         50.17         34.78         5.84 o                         
  -4   9   2        394.24        426.99        13.67 o                         
  -3   9   2        435.90        407.60        20.56 o                         
  -2   9   2        191.71        230.74        13.81 o                         
  -1   9   2         55.80         88.11         8.32 o                         
   0   9   2        553.83        578.01        10.97 o                         
   1   9   2        246.67        275.87         9.69 o                         
   2   9   2       2393.71       2458.65        38.71 o                         
   3   9   2        882.66        901.91        19.71 o                         
   4   9   2          7.24          8.70         4.05 o                         
   5   9   2        163.08        165.35        19.49 o                         
   6   9   2          8.75         13.67         8.17 o                         
   7   9   2          1.23        -13.63        34.77 o                         
   8   9   2        400.99        290.63       144.78 o                         
  -8  10   2          6.48         53.78        26.65 o                         
  -6  10   2        188.10        170.49        63.71 o                         
  -5  10   2       2286.02       2327.34        44.00 o                         
  -4  10   2        807.96        786.50        31.44 o                         
  -3  10   2        136.04        117.84        17.34 o                         
  -2  10   2        849.82        902.72        22.05 o                         
  -1  10   2         13.10          7.20         4.55 o                         
   0  10   2        953.08        899.93        16.49 o                         
   1  10   2       5559.01       5424.00        60.56 o                         
   2  10   2         18.62         18.05         4.26 o                         
   3  10   2        204.95        200.74        13.46 o                         
   4  10   2         65.29         44.38        10.75 o                         
   5  10   2        473.99        477.66        21.97 o                         
   6  10   2       1075.44       1078.98        42.32 o                         
   7  10   2        176.10        283.35       109.41 o                         
  -8  11   2        656.96        645.64       157.60 o                         
  -7  11   2       3711.42       4187.91       178.61 o                         
  -6  11   2       1445.10       1445.91        70.20 o                         
  -5  11   2        155.67        162.72        12.94 o                         
  -4  11   2        642.14        581.63        22.69 o                         
  -3  11   2       2087.04       1884.18        50.86 o                         
  -2  11   2       5766.50       5335.43       209.34 o                         
  -1  11   2      16148.27      16885.37       165.77 o                         
   0  11   2        533.92        590.34        16.77 o                         
   1  11   2       6906.27       7133.44        84.33 o                         
   2  11   2       6449.05       6549.61        67.41 o                         
   3  11   2       6423.25       6186.30        63.96 o                         
   4  11   2        886.57        846.03        21.42 o                         
   5  11   2         92.56         98.96        19.91 o                         
   6  11   2        305.65        319.36        42.39 o                         
   7  11   2       1787.27       1862.36       161.33 o                         
  -8  12   2        482.69        483.03       100.75 o                         
  -7  12   2         91.41         -4.20        50.27 o                         
  -6  12   2       1737.25       1834.11        95.64 o                         
  -5  12   2       2637.16       2688.66        48.99 o                         
  -4  12   2       7221.45       6991.19       266.25 o                         
  -3  12   2       8332.10       8698.37       113.88 o                         
  -2  12   2        164.71        191.19        35.25 o                         
  -1  12   2      13392.22      14161.29       144.07 o                         
   0  12   2      20275.77      20278.99       147.84 o                         
   1  12   2       8201.75       7418.30        85.85 o                         
   2  12   2       2278.38       2212.53        31.81 o                         
   3  12   2        217.00        179.39        17.24 o                         
   4  12   2       6690.73       6558.53       112.83 o                         
   5  12   2       4725.67       4859.54        74.61 o                         
   6  12   2       1799.92       2103.72       199.82 o                         
   7  12   2        170.30         69.75        58.17 o                         
  -7  13   2        979.60       1149.87        62.28 o                         
  -6  13   2       3528.82       3733.96       110.93 o                         
  -5  13   2       1206.77       1155.23        39.49 o                         
  -4  13   2        503.89        553.45        29.86 o                         
  -3  13   2      13993.18      14517.55       230.10 o                         
  -2  13   2      16264.79      16383.98       210.40 o                         
  -1  13   2       2388.12       2131.60        63.54 o                         
   0  13   2        473.53        418.70        28.89 o                         
   1  13   2       1596.02       1413.07        38.09 o                         
   2  13   2       9009.89       8866.90        89.96 o                         
   3  13   2      12214.61      12276.13       171.84 o                         
   4  13   2       3906.75       3860.16        71.98 o                         
   5  13   2         93.36         93.65        15.29 o                         
   6  13   2       1554.70       1492.34        83.19 o                         
   7  13   2       1659.99       1629.87       123.21 o                         
  -7  14   2        140.09        119.72        45.47 o                         
  -6  14   2        629.55        711.65        67.41 o                         
  -5  14   2       3435.28       3490.59       108.41 o                         
  -4  14   2       5289.82       5439.56       148.37 o                         
  -3  14   2        410.34        360.74        28.15 o                         
  -2  14   2        352.46        168.23       102.29 o                         
  -1  14   2       1360.39       1338.96        26.09 o                         
   0  14   2       8786.93       8652.49        97.98 o                         
   1  14   2       4468.98       4467.35        63.41 o                         
   2  14   2       1912.21       1821.43        41.19 o                         
   3  14   2        132.66        135.04        14.78 o                         
   4  14   2       3454.90       3361.27        62.59 o                         
   5  14   2       2549.19       2524.26        53.14 o                         
   6  14   2       1764.59       1835.40        63.79 o                         
   7  14   2         19.72         12.24        32.46 o                         
  -7  15   2         24.99         -5.34        42.09 o                         
  -6  15   2        655.79        638.27        41.13 o                         
  -5  15   2        450.26        457.31        33.68 o                         
  -4  15   2         35.85         26.95        11.28 o                         
  -3  15   2       1900.46       1943.46        72.33 o                         
  -2  15   2       1021.63        990.20        40.64 o                         
  -1  15   2         55.31         44.06        10.13 o                         
   0  15   2        118.81        153.20        25.57 o                         
   1  15   2        282.21        297.87        23.67 o                         
   2  15   2        640.01        632.83        27.44 o                         
   3  15   2        837.34        812.42        32.03 o                         
   4  15   2        183.77        166.13        28.83 o                         
   5  15   2          8.05          8.17         8.91 o                         
   6  15   2        139.63        112.85        43.72 o                         
   7  15   2        202.47        170.13       108.49 o                         
  -7  16   2          9.37         51.60        52.38 o                         
  -6  16   2         86.72         58.17        31.78 o                         
  -5  16   2        330.21        316.14        41.08 o                         
  -4  16   2        470.54        460.04        50.21 o                         
  -3  16   2          0.56          9.55        14.76 o                         
  -2  16   2         20.40         28.07        10.38 o                         
  -1  16   2        515.93        474.86        33.53 o                         
   0  16   2        158.72        150.70        19.60 o                         
   1  16   2         90.78        116.68        16.41 o                         
   2  16   2        756.75        758.15        27.14 o                         
   3  16   2         33.69         34.00         7.91 o                         
   4  16   2        429.17        456.05        30.93 o                         
   5  16   2        682.13        678.21        35.36 o                         
   6  16   2          3.77         16.52         9.10 o                         
   7  16   2          8.50         27.41        54.98 o                         
  -7  17   2        855.54        794.33       143.78 o                         
  -6  17   2        956.26        981.07        37.95 o                         
  -5  17   2         12.11         16.18        11.89 o                         
  -4  17   2        340.52        271.76        41.04 o                         
  -3  17   2        875.52        828.10        51.38 o                         
  -2  17   2       6812.98       7155.87       154.30 o                         
  -1  17   2       5515.20       5599.62        69.42 o                         
   0  17   2         57.38         78.44        20.89 o                         
   1  17   2       4455.59       4233.91        97.38 o                         
   2  17   2       4344.09       4246.50        54.43 o                         
   3  17   2        205.96        172.95        19.66 o                         
   4  17   2       1455.56       1559.52        48.52 o                         
   5  17   2        647.41        635.16        28.02 o                         
   6  17   2        324.61        308.85        34.37 o                         
  -6  18   2        804.37        868.76        45.33 o                         
  -5  18   2       6317.73       6579.59       115.51 o                         
  -4  18   2       5601.79       5658.87        96.46 o                         
  -3  18   2         10.57         18.30        16.00 o                         
  -2  18   2        106.44         91.74        25.83 o                         
  -1  18   2        319.64        319.78        25.96 o                         
   0  18   2       8961.01       9163.10       125.65 o                         
   1  18   2      18110.67      18298.58       223.91 o                         
   2  18   2       2568.58       2530.94        38.11 o                         
   3  18   2       4873.41       4610.95        84.48 o                         
   4  18   2       4315.19       4396.76       134.39 o                         
   5  18   2        448.15        422.86        59.99 o                         
   6  18   2        927.98        933.58        67.17 o                         
  -6  19   2       2031.51       2182.58        78.88 o                         
  -5  19   2       1786.05       1771.18        43.72 o                         
  -4  19   2       1192.89       1069.26        51.05 o                         
  -3  19   2      11421.19      11365.28       220.54 o                         
  -2  19   2       6535.07       6755.79       135.34 o                         
  -1  19   2        622.73        616.35        29.00 o                         
   0  19   2        538.27        507.86        37.70 o                         
   1  19   2         47.87         27.04        14.44 o                         
   2  19   2       8127.36       8092.08       144.22 o                         
   3  19   2      15666.14      15723.00       200.82 o                         
   4  19   2       1641.89       1728.40        67.73 o                         
   5  19   2       1150.11       1187.00        50.53 o                         
   6  19   2       1045.00       1010.82        60.17 o                         
  -6  20   2        554.46        472.13        35.21 o                         
  -5  20   2       1416.27       1506.28        59.06 o                         
  -4  20   2       1985.05       1904.14       125.54 o                         
  -3  20   2       3812.75       3867.00        87.28 o                         
  -2  20   2          8.06         10.11         9.77 o                         
  -1  20   2       7434.93       7580.13       131.70 o                         
   0  20   2       8435.92       8248.64       145.07 o                         
   1  20   2       1223.90       1172.53        44.53 o                         
   2  20   2         46.18          8.60        15.57 o                         
   3  20   2        106.15         77.19        20.72 o                         
   4  20   2        145.92        157.17        32.63 o                         
   5  20   2       4102.79       4032.36       134.17 o                         
   6  20   2       2630.11       2540.44       135.39 o                         
  -6  21   2         57.52         49.23        33.86 o                         
  -5  21   2        183.22        127.54        35.29 o                         
  -4  21   2         36.43         35.50        11.77 o                         
  -3  21   2        921.82        865.77        35.80 o                         
  -2  21   2       2203.14       2115.61        76.99 o                         
  -1  21   2       1092.56       1052.68        32.73 o                         
   0  21   2        469.71        367.90        40.73 o                         
   1  21   2        490.48        479.89        31.95 o                         
   2  21   2          9.93         45.06        16.19 o                         
   3  21   2       1068.40       1047.80        50.05 o                         
   4  21   2        898.66        799.73        52.87 o                         
   5  21   2          4.42         60.59        29.08 o                         
  -5  22   2         63.41         59.99        38.03 o                         
  -4  22   2         86.47         87.53        29.90 o                         
  -3  22   2          6.60         39.17        18.58 o                         
  -2  22   2          1.52         12.39        13.46 o                         
  -1  22   2        104.64         87.34        16.55 o                         
   0  22   2        128.69         78.98        12.65 o                         
   1  22   2         66.37         62.58        15.64 o                         
   2  22   2          6.08         10.32        13.79 o                         
   3  22   2         40.80         42.86        21.02 o                         
   4  22   2         64.82         53.21        19.90 o                         
   5  22   2         21.21         34.79        23.22 o                         
  -5  23   2         78.22         52.97        23.63 o                         
  -4  23   2        396.83        379.57        67.87 o                         
  -3  23   2       1135.46       1122.28        68.41 o                         
  -2  23   2       1529.12       1535.62        64.01 o                         
  -1  23   2       1101.01       1182.34        47.19 o                         
   0  23   2         53.78         38.84        11.83 o                         
   1  23   2        134.27        113.06        22.17 o                         
   2  23   2       1747.41       1645.45        60.01 o                         
   3  23   2       2455.30       2359.66        67.84 o                         
   4  23   2        422.02        388.54        55.14 o                         
   5  23   2         83.19         55.69        24.22 o                         
  -5  24   2       3125.36       3183.47       166.16 o                         
  -4  24   2        989.44       1041.38        53.98 o                         
  -3  24   2        457.65        478.22        96.36 o                         
  -2  24   2         57.54         53.45        22.79 o                         
  -1  24   2       1573.23       1632.18        61.12 o                         
   0  24   2       5072.48       4972.67        65.90 o                         
   1  24   2       5848.54       5970.41       116.56 o                         
   2  24   2        477.05        428.32        77.55 o                         
   3  24   2        368.45        238.42        56.45 o                         
   4  24   2       1611.32       1717.68        68.19 o                         
  -4  25   2        439.43        355.32        55.04 o                         
  -3  25   2       2835.64       2829.93       137.67 o                         
  -2  25   2       5359.64       5587.12       137.99 o                         
  -1  25   2       3068.42       3146.17        98.96 o                         
   0  25   2          2.99         20.22        13.10 o                         
   1  25   2       1039.43       1041.65        45.67 o                         
   2  25   2       3333.98       3371.89        82.90 o                         
   3  25   2       3744.14       3710.83       106.15 o                         
   4  25   2       1548.37       1455.45        37.41 o                         
  -4  26   2       3500.09       3617.32       141.58 o                         
  -3  26   2        943.27        962.77        39.13 o                         
  -2  26   2        213.07        147.99        38.64 o                         
  -1  26   2       2628.85       2500.73       164.94 o                         
   0  26   2       2620.26       2819.32        99.80 o                         
   1  26   2       2111.23       2131.07        66.34 o                         
   2  26   2        428.16        370.58        25.84 o                         
   3  26   2        192.05        108.12        31.78 o                         
  -3  27   2        906.05        949.02        83.35 o                         
  -2  27   2       2924.88       2991.84       117.10 o                         
  -1  27   2        164.39        151.74        37.35 o                         
   0  27   2        156.75        135.95        51.52 o                         
   1  27   2        135.67        149.45        41.98 o                         
   2  27   2        420.64        386.77        54.75 o                         
   3  27   2        282.74        254.55        37.05 o                         
  -2  28   2        269.76        235.01        61.55 o                         
  -1  28   2          2.11         35.84        18.05 o                         
   0  28   2        129.52        127.92        45.79 o                         
   1  28   2         14.36          9.63        19.60 o                         
   2  28   2         34.07         48.40        17.50 o                         
  -1  29   2        645.80        685.16       116.74 o                         
   0  29   2         62.55         20.22        19.54 o                         
   1  29   2        493.42        442.02        82.60 o                         
  -8   1   3        377.54        372.19        41.59 o                         
  -7   1   3        686.22        691.22        43.33 o                         
  -6   1   3       1512.67       1614.23        99.52 o                         
  -5   1   3        218.50        205.36        24.79 o                         
  -4   1   3        659.34        656.31        14.99 o                         
  -3   1   3       4146.17       4008.48        38.11 o                         
  -2   1   3       3441.50       3371.64        31.84 o                         
  -1   1   3       1320.24       1323.94        20.92 o                         
   0   1   3       4152.07       4253.96        56.10 o                         
   1   1   3       1458.16       1398.58        32.07 o                         
   2   1   3       7311.48       7348.26        56.11 o                         
   3   1   3       1370.57       1263.99        22.91 o                         
   4   1   3       1380.03       1321.08        22.88 o                         
   5   1   3        507.50        507.62        16.51 o                         
   6   1   3        320.02        370.05        82.08 o                         
   7   1   3       2058.78       2083.54        79.95 o                         
   8   1   3        475.09        365.08        44.42 o                         
  -8   2   3        932.07        967.32        42.52 o                         
  -7   2   3          1.00         20.64        17.90 o                         
  -6   2   3       1071.62       1124.45        80.85 o                         
  -5   2   3       3764.57       3634.88        46.60 o                         
  -4   2   3      11235.78      11071.13        92.59 o                         
  -3   2   3       4687.82       4562.41        34.07 o                         
  -2   2   3        336.24        394.99        12.24 o                         
  -1   2   3      11389.52      11551.32       164.78 o                         
   1   2   3       8608.69       8565.78        82.46 o                         
   2   2   3       5004.80       4816.41        36.58 o                         
   3   2   3        958.65        907.77        16.96 o                         
   4   2   3       4102.70       3945.45        49.65 o                         
   5   2   3       4050.65       4005.34        59.24 o                         
   6   2   3       3234.29       3270.67       121.01 o                         
   7   2   3         97.62         96.25        36.62 o                         
   8   2   3         69.90         43.93        24.43 o                         
  -8   3   3       1437.60       1357.81       147.41 o                         
  -7   3   3       2989.95       3333.94        75.57 o                         
  -6   3   3       3325.93       3345.34       130.12 o                         
  -5   3   3       1309.61       1200.84        74.77 o                         
  -4   3   3        401.53        417.72        11.43 o                         
  -3   3   3      12575.82      12502.47        85.17 o                         
  -2   3   3      25384.47      26228.05       186.93 o                         
  -1   3   3      23508.78      24006.91       201.32 o                         
   0   3   3       2074.76       1974.74        30.91 o                         
   1   3   3       8201.42       8430.05        60.35 o                         
   2   3   3      22528.02      22537.74       180.56 o                         
   3   3   3      12793.82      12439.24       143.45 o                         
   4   3   3       2851.26       2702.01        46.48 o                         
   5   3   3        107.43        136.16        15.35 o                         
   6   3   3        642.36        686.86        71.84 o                         
   7   3   3       1986.33       2020.85       187.70 o                         
   8   3   3       2510.62       2686.48       145.64 o                         
  -8   4   3        651.16        697.48        87.01 o                         
  -7   4   3        329.56        299.25        39.50 o                         
  -6   4   3       1575.67       1727.97        99.74 o                         
  -5   4   3       8055.12       8087.14        85.32 o                         
  -4   4   3       9346.45       9409.47        80.10 o                         
  -3   4   3       3823.50       3682.23        32.36 o                         
  -2   4   3         26.52         36.59         5.80 o                         
  -1   4   3       7181.86       6996.29        46.66 o                         
   0   4   3      27012.85      26776.78       347.05 o                         
   1   4   3      16038.51      15600.13       205.98 o                         
   2   4   3       2833.39       2821.67        25.05 o                         
   3   4   3        211.48        200.59        10.01 o                         
   4   4   3       3747.60       3714.56        45.72 o                         
   5   4   3       7128.41       7213.98        76.07 o                         
   6   4   3       3110.54       3266.53        74.98 o                         
   7   4   3        114.01         58.84        20.16 o                         
   8   4   3        154.68        111.34        53.10 o                         
  -8   5   3        372.00        461.57        75.06 o                         
  -7   5   3       1576.37       1606.51       167.58 o                         
  -6   5   3        365.77        337.36        32.36 o                         
  -5   5   3        669.67        625.66        15.33 o                         
  -4   5   3          1.37          9.29         3.73 o                         
  -3   5   3       4960.95       4869.58        36.80 o                         
  -2   5   3       8250.71       8094.40        96.16 o                         
  -1   5   3      13325.47      13273.10        84.99 o                         
   0   5   3       1122.43       1056.29        15.83 o                         
   1   5   3        831.24        808.32        17.14 o                         
   2   5   3       2747.39       2663.00        38.02 o                         
   3   5   3       8727.59       8644.11       103.91 o                         
   4   5   3        791.60        802.64        18.29 o                         
   5   5   3         58.73         58.46        14.30 o                         
   6   5   3        650.62        698.78        54.76 o                         
   7   5   3        713.70        703.80        39.84 o                         
   8   5   3        332.18        425.20        47.55 o                         
  -8   6   3        128.39        116.88        42.34 o                         
  -7   6   3          9.76         11.02        19.01 o                         
  -6   6   3        229.69        192.96        30.22 o                         
  -5   6   3          0.54          4.62         3.30 o                         
  -4   6   3        114.41        117.13         9.98 o                         
  -3   6   3        449.70        419.84        15.88 o                         
  -2   6   3        193.06        191.89        10.49 o                         
  -1   6   3         19.93         16.08         4.02 o                         
   0   6   3          3.13         13.21         5.17 o                         
   1   6   3        976.11        996.27        17.62 o                         
   2   6   3        678.38        721.24        16.82 o                         
   3   6   3        306.26        356.62        15.19 o                         
   4   6   3        414.14        405.81        15.47 o                         
   5   6   3          6.36          6.73         3.91 o                         
   6   6   3          7.21          3.41         4.85 o                         
   7   6   3         23.55         35.64        19.16 o                         
   8   6   3         31.28         48.38        37.54 o                         
  -8   7   3        130.54         74.90        29.01 o                         
  -7   7   3        308.60        224.78        80.26 o                         
  -6   7   3        830.12        738.89        31.10 o                         
  -5   7   3        104.81         77.69        11.71 o                         
  -4   7   3        542.96        535.27        16.00 o                         
  -3   7   3        889.15        858.05        18.39 o                         
  -2   7   3       2363.81       2316.19        33.77 o                         
  -1   7   3       1177.81       1204.14        14.83 o                         
   0   7   3       2366.39       2606.89        22.95 o                         
   1   7   3        487.13        529.19        10.81 o                         
   2   7   3       6170.61       6373.83        84.59 o                         
   3   7   3       1889.33       1747.76        40.52 o                         
   4   7   3         48.23         34.90         9.31 o                         
   5   7   3         34.53         27.67         8.68 o                         
   6   7   3        104.31         68.60        23.09 o                         
   7   7   3        232.28        206.26        66.79 o                         
  -8   8   3        310.68        262.20       127.78 o                         
  -7   8   3         11.21         17.40        31.94 o                         
  -6   8   3        366.70        343.01        25.60 o                         
  -5   8   3       4072.86       3980.70        67.19 o                         
  -4   8   3       7194.09       6978.87        86.43 o                         
  -3   8   3       7526.99       7678.53        80.78 o                         
  -2   8   3       2827.77       2839.00        45.91 o                         
  -1   8   3       9780.39       9709.85        67.84 o                         
   0   8   3       1459.90       1232.13        26.65 o                         
   1   8   3      13002.86      12890.09       138.97 o                         
   2   8   3       6164.85       6502.03        84.38 o                         
   3   8   3         17.36         14.86         5.46 o                         
   4   8   3       8152.67       8394.91        99.77 o                         
   5   8   3       5600.64       5659.46        99.11 o                         
   6   8   3        158.73        134.08        30.12 o                         
   7   8   3        197.16        119.58        74.32 o                         
  -8   9   3       1128.92       1373.30        70.49 o                         
  -7   9   3       2314.84       2661.62       132.84 o                         
  -6   9   3       2898.53       3027.22        68.34 o                         
  -5   9   3       1960.38       1910.74        54.10 o                         
  -4   9   3        801.10        748.95        18.99 o                         
  -3   9   3      10493.50      10728.55       123.32 o                         
  -2   9   3      21746.84      22248.46       160.58 o                         
  -1   9   3      14479.38      14379.53       106.74 o                         
   0   9   3         83.45        110.10        14.84 o                         
   1   9   3       4646.11       4618.97        50.12 o                         
   2   9   3       6519.89       6306.09       116.41 o                         
   3   9   3       9253.51       8957.73       163.55 o                         
   4   9   3       6723.10       6558.58        91.94 o                         
   5   9   3        385.43        361.75        22.63 o                         
   6   9   3       1892.92       1856.84        75.66 o                         
   7   9   3       3672.66       3958.26       187.71 o                         
  -8  10   3       1104.54       1283.51       112.88 o                         
  -7  10   3         14.01        -43.51        43.51 o                         
  -6  10   3       1589.94       1586.82        59.87 o                         
  -5  10   3       6376.48       6384.86       112.12 o                         
  -4  10   3       5341.32       5270.49        63.98 o                         
  -3  10   3       4435.48       4272.32        49.05 o                         
  -2  10   3        197.10        249.96        14.12 o                         
  -1  10   3       7021.74       6545.76        95.03 o                         
   0  10   3      22313.67      23006.21       167.41 o                         
   1  10   3      17878.73      18373.85       200.35 o                         
   2  10   3        328.98        263.98        16.80 o                         
   3  10   3        333.16        302.72        12.32 o                         
   4  10   3       2479.83       2452.79        82.71 o                         
   5  10   3       5102.18       5203.06        70.41 o                         
   6  10   3       2805.52       2849.76        77.73 o                         
   7  10   3        373.68        286.05       150.55 o                         
  -8  11   3       1106.73       1054.60       198.46 o                         
  -7  11   3        873.85        969.08       140.24 o                         
  -6  11   3        893.56        924.80        48.87 o                         
  -5  11   3        157.11        152.26        26.03 o                         
  -4  11   3         18.11         24.74        10.87 o                         
  -3  11   3       2151.12       2185.70        68.21 o                         
  -2  11   3       9995.75       9967.42        99.32 o                         
  -1  11   3       5710.75       5857.30       115.92 o                         
   0  11   3       1040.87       1007.58        21.45 o                         
   1  11   3       2702.45       2776.05        78.61 o                         
   2  11   3       7836.89       7735.00        80.48 o                         
   3  11   3       3208.36       3174.04        60.39 o                         
   4  11   3       1672.64       1646.72        50.16 o                         
   5  11   3         24.78         35.47        15.42 o                         
   6  11   3        327.43        316.27        23.75 o                         
   7  11   3        681.80        661.93       126.05 o                         
  -7  12   3         36.56         14.06        20.08 o                         
  -6  12   3         16.29          1.20        20.98 o                         
  -5  12   3        553.17        609.55        25.80 o                         
  -4  12   3        597.45        629.12        26.76 o                         
  -3  12   3         14.54         31.08        13.96 o                         
  -2  12   3        197.90        242.32        14.29 o                         
  -1  12   3         68.96         62.85        11.05 o                         
   0  12   3       2175.99       2213.39        30.74 o                         
   1  12   3        744.39        659.15        20.70 o                         
   2  12   3         53.80         35.80         7.14 o                         
   3  12   3        313.84        293.74        17.44 o                         
   4  12   3         91.35         96.99        16.85 o                         
   5  12   3         35.79         36.07         8.35 o                         
   6  12   3        443.83        446.96        59.71 o                         
   7  12   3         19.27         69.93        31.79 o                         
  -7  13   3         31.69         52.51        40.12 o                         
  -6  13   3        287.64        264.42        58.04 o                         
  -5  13   3        715.82        680.74        28.82 o                         
  -4  13   3        331.54        327.38        31.57 o                         
  -3  13   3       1336.50       1385.55        95.89 o                         
  -2  13   3        194.49        212.20        17.60 o                         
  -1  13   3        876.92        796.61        31.56 o                         
   0  13   3        369.62        388.95        17.90 o                         
   1  13   3        127.88        123.38        13.60 o                         
   2  13   3       1231.39       1228.87        45.78 o                         
   3  13   3       1199.59       1161.58        29.82 o                         
   4  13   3         40.99         24.26        13.12 o                         
   5  13   3         15.69         18.72         4.85 o                         
   6  13   3         59.22         45.48        28.55 o                         
   7  13   3        110.97         53.86        57.28 o                         
  -7  14   3        133.50         80.52        40.16 o                         
  -6  14   3        179.58        185.08        59.76 o                         
  -5  14   3       3944.14       3996.40       122.20 o                         
  -4  14   3       5044.13       5093.73       106.27 o                         
  -3  14   3        775.32        696.21        33.00 o                         
  -2  14   3        132.33        148.50        12.97 o                         
  -1  14   3       2236.72       2172.81        32.63 o                         
   0  14   3       5942.90       5926.10        85.11 o                         
   1  14   3       5301.22       5190.76        83.04 o                         
   2  14   3       1615.95       1472.62        51.74 o                         
   3  14   3         16.18         14.29         6.40 o                         
   4  14   3       1757.14       1746.34        39.36 o                         
   5  14   3       3084.50       3188.81        63.00 o                         
   6  14   3       1261.23       1344.64        60.31 o                         
   7  14   3          6.17        -15.93        48.97 o                         
  -7  15   3       1717.48       1776.81        99.15 o                         
  -6  15   3       3272.67       3212.93       121.01 o                         
  -5  15   3        803.48        735.49        39.92 o                         
  -4  15   3        534.80        566.89        45.96 o                         
  -3  15   3       8363.33       8346.79       100.75 o                         
  -2  15   3      13976.69      14179.65       190.39 o                         
  -1  15   3       2523.73       2486.23        59.11 o                         
   0  15   3        614.49        518.58        36.66 o                         
   1  15   3        889.10        890.61        38.83 o                         
   2  15   3       6721.43       6719.34       101.42 o                         
   3  15   3       7786.43       8030.35       159.28 o                         
   4  15   3       4458.55       4559.45        99.23 o                         
   5  15   3          6.61         28.63        14.85 o                         
   6  15   3        884.23        781.92        38.72 o                         
   7  15   3       1859.81       2053.05       161.44 o                         
  -7  16   3        638.70        517.52       255.43 o                         
  -6  16   3        781.09        689.47        30.12 o                         
  -5  16   3        739.49        707.93        27.33 o                         
  -4  16   3       5424.56       5456.80        99.30 o                         
  -3  16   3       9125.70       9528.44       125.73 o                         
  -2  16   3         96.86        111.30        10.91 o                         
  -1  16   3      12523.36      12404.95       175.82 o                         
   0  16   3      14168.07      14592.23       203.64 o                         
   1  16   3       3952.29       3757.82       128.43 o                         
   2  16   3       1838.77       1616.39        68.57 o                         
   3  16   3         17.07         24.67         9.57 o                         
   4  16   3       3349.83       3261.40        70.20 o                         
   5  16   3       3998.39       3958.88       109.11 o                         
   6  16   3       1742.67       1768.51        84.02 o                         
  -7  17   3       4006.30       4048.99       282.73 o                         
  -6  17   3        682.73        836.83        67.00 o                         
  -5  17   3        704.36        655.28        36.42 o                         
  -4  17   3         56.93         76.37        20.68 o                         
  -3  17   3         29.85         26.00        11.55 o                         
  -2  17   3       7337.03       7403.71        65.35 o                         
  -1  17   3      13089.25      12842.36       232.18 o                         
   0  17   3        455.75        456.86        96.16 o                         
   1  17   3       6999.37       6959.21        97.06 o                         
   2  17   3       5177.14       5208.32        92.69 o                         
   3  17   3        764.55        751.99        25.46 o                         
   4  17   3       1139.74       1086.84        54.29 o                         
   5  17   3        257.16        212.29        45.68 o                         
   6  17   3        248.65        204.35        52.98 o                         
  -6  18   3         40.65         40.82        28.55 o                         
  -5  18   3       3906.28       3847.36       128.58 o                         
  -4  18   3        429.24        481.38        40.90 o                         
  -3  18   3        327.76        335.30        40.89 o                         
  -2  18   3        169.72        127.14        38.78 o                         
  -1  18   3        332.92        290.32        26.53 o                         
   0  18   3        296.35        341.68        32.40 o                         
   1  18   3       4759.20       4920.32       134.57 o                         
   2  18   3        147.64         95.81        20.43 o                         
   3  18   3        370.30        356.90        22.20 o                         
   4  18   3        634.16        619.24        40.08 o                         
   5  18   3        297.08        277.98        46.16 o                         
   6  18   3         29.05         60.63        26.49 o                         
  -6  19   3        356.20        319.63        76.23 o                         
  -5  19   3        192.33        134.28        32.32 o                         
  -4  19   3        221.46        188.47        37.46 o                         
  -3  19   3         14.43         37.88        13.11 o                         
  -2  19   3          0.87          6.49        11.66 o                         
  -1  19   3        206.70        202.85        29.21 o                         
   0  19   3        428.21        420.66        20.87 o                         
   1  19   3         19.37         24.97         9.90 o                         
   2  19   3        350.25        345.41        30.54 o                         
   3  19   3        241.28        248.22        53.43 o                         
   4  19   3        132.10        132.78        24.05 o                         
   5  19   3          0.75         17.21        25.34 o                         
   6  19   3         89.30         76.85        32.63 o                         
  -6  20   3        434.87        432.85        80.43 o                         
  -5  20   3       1127.74       1054.10        27.63 o                         
  -4  20   3       2397.24       2412.31        76.08 o                         
  -3  20   3        634.91        612.87        46.54 o                         
  -2  20   3         11.42          8.60        12.51 o                         
  -1  20   3       1918.22       1872.46        42.96 o                         
   0  20   3       3268.40       3206.40        53.28 o                         
   1  20   3        732.07        680.81        29.37 o                         
   2  20   3       1329.98       1253.26        68.52 o                         
   3  20   3        102.79         85.48        24.32 o                         
   4  20   3        946.80        919.95        41.74 o                         
   5  20   3       2429.85       2444.91       100.77 o                         
  -6  21   3        371.32        272.36        89.90 o                         
  -5  21   3        314.98        289.57        38.03 o                         
  -4  21   3         27.70          8.68        18.36 o                         
  -3  21   3       2602.03       2465.41        75.53 o                         
  -2  21   3       9697.51      10035.96       242.54 o                         
  -1  21   3       7675.87       7571.41       101.01 o                         
   0  21   3        144.77        106.82        17.52 o                         
   1  21   3       3030.90       3137.09        52.73 o                         
   2  21   3       1862.96       1902.67        49.50 o                         
   3  21   3       2404.89       2512.01        50.22 o                         
   4  21   3       2162.62       2167.56        96.46 o                         
   5  21   3        664.02        491.79        63.45 o                         
  -5  22   3       2968.94       3067.09       149.18 o                         
  -4  22   3       5965.02       6047.74       134.24 o                         
  -3  22   3       1407.23       1539.17        62.41 o                         
  -2  22   3        495.32        442.90        25.42 o                         
  -1  22   3       1569.72       1439.18        38.59 o                         
   0  22   3       4448.97       4846.23        75.52 o                         
   1  22   3       7864.09       7889.51       109.59 o                         
   2  22   3       2081.69       1974.28       115.27 o                         
   3  22   3        528.21        494.87        36.84 o                         
   4  22   3       2607.16       2484.99        73.16 o                         
   5  22   3       2093.46       2078.75       140.30 o                         
  -5  23   3         53.84         36.00        18.84 o                         
  -4  23   3        625.55        515.53        72.81 o                         
  -3  23   3       1554.27       1539.05        85.94 o                         
  -2  23   3       1456.91       1633.15        81.85 o                         
  -1  23   3       4008.01       4149.61        85.03 o                         
   0  23   3       1009.57        905.30        40.51 o                         
   1  23   3        895.41        892.53        54.66 o                         
   2  23   3       5270.59       5300.87        83.17 o                         
   3  23   3       3290.23       3361.67        94.60 o                         
   4  23   3         71.79         73.71        29.65 o                         
  -5  24   3        414.23        324.03       114.48 o                         
  -4  24   3        429.31        397.41        42.98 o                         
  -3  24   3        194.10        162.08        40.34 o                         
  -2  24   3         22.91         28.68        16.43 o                         
  -1  24   3        223.02        200.61        43.34 o                         
   0  24   3       1422.60       1336.66        45.17 o                         
   1  24   3       1277.98       1296.86        48.22 o                         
   2  24   3        240.85        208.86        57.87 o                         
   3  24   3        332.54        297.67        76.36 o                         
   4  24   3        634.71        628.53        57.42 o                         
  -4  25   3          0.03         30.40        11.36 o                         
  -3  25   3         37.66         15.84        40.21 o                         
  -2  25   3          4.92         32.01        16.83 o                         
  -1  25   3          0.15         21.92        23.47 o                         
   0  25   3          2.64         27.82        10.40 o                         
   1  25   3         51.34         29.55        21.60 o                         
   2  25   3         12.76         27.31        14.29 o                         
   3  25   3         74.49         54.72        15.07 o                         
   4  25   3          0.09         30.14        11.94 o                         
  -4  26   3        495.57        462.48        82.78 o                         
  -3  26   3        443.70        404.24        85.93 o                         
  -2  26   3          6.97         17.23        14.26 o                         
  -1  26   3        465.36        359.63        75.04 o                         
   0  26   3        995.16       1023.53        90.41 o                         
   1  26   3       1532.08       1582.85        50.76 o                         
   2  26   3        212.23        169.55        42.30 o                         
   3  26   3         18.63         31.95        12.63 o                         
  -3  27   3       1988.85       2048.63       104.42 o                         
  -2  27   3       2672.20       2678.15        67.38 o                         
  -1  27   3       2001.98       1956.27        60.56 o                         
   0  27   3         67.52         78.45        47.89 o                         
   1  27   3        546.98        467.40        41.17 o                         
   2  27   3       1547.88       1514.15        49.35 o                         
   3  27   3       2150.20       2204.30        90.55 o                         
  -2  28   3          4.24         30.35        15.39 o                         
  -1  28   3       1867.71       1869.01        76.85 o                         
   0  28   3       3728.38       3959.56       103.56 o                         
   1  28   3       2042.33       2231.32       272.75 o                         
   2  28   3        861.18        733.26        59.84 o                         
  -1  29   3       1005.70        854.62        63.19 o                         
   0  29   3        376.38        290.10        65.90 o                         
  -8   0   4       1608.79       1695.39        83.45 o                         
  -7   0   4        350.59        271.96       118.23 o                         
  -6   0   4       1384.82       1315.43        72.78 o                         
  -5   0   4       8673.13       8774.28       232.23 o                         
  -4   0   4      12568.21      12656.30       156.72 o                         
  -3   0   4       6306.26       6184.68        61.13 o                         
  -2   0   4         11.93         25.35         9.41 o                         
  -1   0   4      12283.08      12085.09       158.72 o                         
   0   0   4      24508.32      24528.35       216.14 o                         
   1   0   4       6874.37       6641.42        78.90 o                         
   2   0   4       9949.57      10028.51       107.55 o                         
   3   0   4        611.60        710.13        46.59 o                         
   4   0   4       6842.29       6716.72       194.04 o                         
   5   0   4       9638.96      10011.62       238.98 o                         
   6   0   4       3857.99       3966.23       143.36 o                         
   7   0   4          2.21         48.34        34.72 o                         
   8   0   4        114.54         87.14        36.80 o                         
  -8   1   4        806.42        770.72        80.24 o                         
  -7   1   4       2316.82       2302.65        51.43 o                         
  -6   1   4       3899.34       3943.97        93.77 o                         
  -5   1   4        820.12        788.44        22.23 o                         
  -4   1   4         94.67        128.87        17.87 o                         
  -3   1   4      10228.82      10289.85        71.74 o                         
  -2   1   4      19165.73      19388.88       188.52 o                         
  -1   1   4       4274.08       4002.69        30.15 o                         
   0   1   4       5308.48       5293.63        43.71 o                         
   1   1   4        871.51        758.74        13.20 o                         
   2   1   4       8898.05       8792.85        68.57 o                         
   3   1   4      17972.63      18564.35       163.12 o                         
   4   1   4       5546.79       5439.38        74.20 o                         
   5   1   4        434.42        421.52        13.26 o                         
   6   1   4        825.12        787.35        76.29 o                         
   7   1   4        583.38        648.35        56.12 o                         
   8   1   4        559.15        753.90        80.74 o                         
  -8   2   4        175.14        102.45        67.53 o                         
  -7   2   4         67.38         59.65        17.50 o                         
  -6   2   4        382.61        407.46        33.68 o                         
  -5   2   4       2192.36       2112.43        42.64 o                         
  -4   2   4       2448.12       2435.33        28.20 o                         
  -3   2   4       1808.29       1735.40        28.18 o                         
  -2   2   4          8.16         18.50         4.60 o                         
  -1   2   4          4.50         14.36         5.15 o                         
   0   2   4       8582.32       8721.56        58.72 o                         
   1   2   4      17173.81      17536.76       143.82 o                         
   2   2   4        661.35        596.37        14.31 o                         
   3   2   4       1366.07       1509.53        31.04 o                         
   4   2   4       1951.69       1931.89        49.57 o                         
   5   2   4        170.75        146.41        20.33 o                         
   6   2   4        743.22        769.12        77.86 o                         
   7   2   4        756.09        627.29        64.64 o                         
  -8   3   4         57.78         61.88        30.48 o                         
  -7   3   4         70.19         84.90        22.77 o                         
  -6   3   4        222.32        200.69        22.92 o                         
  -5   3   4          2.03         10.38         4.18 o                         
  -4   3   4        227.96        246.82        11.12 o                         
  -3   3   4         60.96         82.73         7.95 o                         
  -2   3   4         15.77         29.60         6.79 o                         
  -1   3   4       2242.81       2259.39        23.93 o                         
   0   3   4        216.86        209.24        13.87 o                         
   1   3   4       1547.83       1749.89        18.54 o                         
   2   3   4         91.36        113.23        14.22 o                         
   3   3   4        225.01        281.96        14.22 o                         
   4   3   4          6.63         16.21         6.60 o                         
   5   3   4        871.33        863.34        23.76 o                         
   6   3   4          1.94         36.30        22.10 o                         
   7   3   4        872.75        828.99        61.11 o                         
  -8   4   4        414.13        288.72       149.38 o                         
  -7   4   4          8.21          1.82        18.51 o                         
  -6   4   4        146.91        151.62        19.53 o                         
  -5   4   4        824.30        795.81        44.62 o                         
  -4   4   4       2902.76       2854.05        40.30 o                         
  -3   4   4       1139.18       1101.88        22.99 o                         
  -2   4   4        579.67        560.20        10.01 o                         
  -1   4   4       3825.14       3818.32        29.01 o                         
   0   4   4       6474.65       6216.64       103.51 o                         
   1   4   4       1700.52       1729.75        18.58 o                         
   2   4   4       1675.65       1694.37        34.59 o                         
   3   4   4        479.37        511.07        18.15 o                         
   4   4   4        311.81        316.71        14.82 o                         
   5   4   4        707.06        698.03        30.39 o                         
   6   4   4        970.43        971.52        64.34 o                         
   7   4   4        177.44        183.88        45.72 o                         
  -8   5   4        575.23        378.24       158.03 o                         
  -7   5   4       2118.34       2229.20        69.62 o                         
  -6   5   4       2136.46       2137.17        44.54 o                         
  -5   5   4       1455.88       1434.30        30.35 o                         
  -4   5   4          5.92          8.97         5.98 o                         
  -3   5   4       7615.36       7679.95       102.28 o                         
  -2   5   4      23267.16      23108.45       162.76 o                         
  -1   5   4       8226.38       8124.73        55.01 o                         
   0   5   4          3.50         20.86         5.64 o                         
   1   5   4       1105.87       1003.67        20.76 o                         
   2   5   4       4814.29       4596.72        77.74 o                         
   3   5   4       8725.66       8755.89        90.66 o                         
   4   5   4       5454.24       5548.20        70.50 o                         
   5   5   4        136.56        130.88        18.28 o                         
   6   5   4       1220.40       1180.18        63.27 o                         
   7   5   4       1281.70       1213.33       101.70 o                         
  -8   6   4       1760.93       1793.65        92.81 o                         
  -7   6   4        284.47        230.69        57.82 o                         
  -6   6   4       2640.34       2582.01        63.15 o                         
  -5   6   4       8528.32       7988.53       116.16 o                         
  -4   6   4       5355.20       5220.95        63.86 o                         
  -3   6   4       4487.21       4340.63        46.56 o                         
  -2   6   4       1046.95       1231.82        20.74 o                         
  -1   6   4       2161.25       1914.66        29.76 o                         
   0   6   4      30648.91      31843.70       247.77 o                         
   1   6   4      30039.97      29445.00       517.43 o                         
   2   6   4       1884.38       1726.06        39.71 o                         
   3   6   4        495.82        497.55        17.37 o                         
   4   6   4       3335.04       3363.85        52.06 o                         
   5   6   4       6184.13       6258.97        85.79 o                         
   6   6   4       2807.26       3121.69       203.23 o                         
   7   6   4        309.20        235.57        93.66 o                         
  -8   7   4        110.14        125.53        58.02 o                         
  -7   7   4       3252.39       3529.02       164.03 o                         
  -6   7   4       7250.23       7190.84       109.96 o                         
  -5   7   4       1423.37       1253.75        55.85 o                         
  -4   7   4       5603.92       5578.10        89.78 o                         
  -3   7   4       7418.05       7027.13        92.36 o                         
  -2   7   4       2386.31       2033.13        33.82 o                         
  -1   7   4      13502.02      13325.44       272.82 o                         
   0   7   4       8746.23       9463.12        93.15 o                         
   1   7   4        449.45        437.02        16.37 o                         
   2   7   4      19370.72      19931.53       318.72 o                         
   3   7   4      16182.91      16556.55       180.03 o                         
   4   7   4       1469.90       1493.20        39.55 o                         
   5   7   4         10.49         26.48         9.09 o                         
   6   7   4        637.32        713.11        49.59 o                         
   7   7   4       1224.48       1297.93        43.13 o                         
  -8   8   4         97.50         86.02        47.89 o                         
  -7   8   4        224.45         45.00        32.70 o                         
  -6   8   4         76.16         90.42        18.64 o                         
  -5   8   4       2688.99       2805.38        43.01 o                         
  -4   8   4       5682.23       5835.58        74.61 o                         
  -3   8   4       3631.33       3637.16        50.29 o                         
  -2   8   4       1096.94       1193.15        31.79 o                         
  -1   8   4       2605.57       2663.46        46.90 o                         
   0   8   4       3045.42       2786.27        53.17 o                         
   1   8   4       6689.15       6586.38        65.56 o                         
   2   8   4       3019.01       2978.61        45.83 o                         
   3   8   4         10.19         17.53         8.67 o                         
   4   8   4       3386.68       3437.02        68.76 o                         
   5   8   4       1990.36       2097.91        39.65 o                         
   6   8   4        277.82        332.09        32.30 o                         
   7   8   4        338.70        278.19       118.11 o                         
  -8   9   4         49.76         59.09        43.19 o                         
  -7   9   4        240.62        256.83       102.38 o                         
  -6   9   4         65.24         68.94        23.97 o                         
  -5   9   4         60.85         46.41        13.59 o                         
  -4   9   4        206.05        221.52        15.09 o                         
  -3   9   4         48.14         58.26        10.16 o                         
  -2   9   4       1607.44       1561.88        34.25 o                         
  -1   9   4        439.94        476.11        17.97 o                         
   0   9   4         64.96         74.12        11.63 o                         
   1   9   4        780.08        884.25        23.68 o                         
   2   9   4        376.85        366.70        24.46 o                         
   3   9   4         70.08         56.12        13.10 o                         
   4   9   4          3.56         17.82         6.09 o                         
   5   9   4          0.24         10.25         9.35 o                         
   6   9   4        113.10         90.14        21.37 o                         
   7   9   4        106.38         63.51        33.78 o                         
  -8  10   4        112.21         41.36        34.74 o                         
  -7  10   4         27.03        -30.16        42.53 o                         
  -6  10   4        235.88        237.13        50.38 o                         
  -5  10   4        474.81        476.03        29.24 o                         
  -4  10   4        493.17        499.62        38.19 o                         
  -3  10   4       1585.46       1545.82        34.96 o                         
  -2  10   4        183.57        207.90        18.68 o                         
  -1  10   4       2147.25       2251.10        44.39 o                         
   0  10   4       3159.14       3315.96        55.79 o                         
   1  10   4       1104.44        959.87        49.38 o                         
   2  10   4         29.69         61.47        15.60 o                         
   3  10   4        163.44        168.60        23.25 o                         
   4  10   4         38.36         28.65        10.42 o                         
   5  10   4       1227.02       1257.79        37.21 o                         
   6  10   4        127.20        100.04        23.03 o                         
   7  10   4         62.47         66.99        42.67 o                         
  -8  11   4        643.26        580.07       139.31 o                         
  -7  11   4       1906.45       1809.22       109.41 o                         
  -6  11   4       1007.20       1133.34        51.75 o                         
  -5  11   4       1249.35       1226.23        99.37 o                         
  -4  11   4        390.05        357.27        10.13 o                         
  -3  11   4       4106.12       4053.05        62.56 o                         
  -2  11   4       6839.60       6671.80        68.87 o                         
  -1  11   4       8440.67       8735.03        90.26 o                         
   0  11   4        563.76        567.06        25.42 o                         
   1  11   4        287.09        319.72        24.05 o                         
   2  11   4       9330.99       9296.72       111.59 o                         
   3  11   4       6841.21       7097.16       123.14 o                         
   4  11   4        298.33        296.13        23.09 o                         
   5  11   4        105.76         96.96        20.49 o                         
   6  11   4          8.09          2.62        20.86 o                         
   7  11   4        551.75        625.79        78.49 o                         
  -7  12   4         19.17         -2.37        43.70 o                         
  -6  12   4       1559.02       1476.18        73.32 o                         
  -5  12   4       4729.06       4718.04        80.46 o                         
  -4  12   4       6497.67       6236.21        76.46 o                         
  -3  12   4       2776.09       2772.39        64.06 o                         
  -2  12   4        430.83        398.99        16.92 o                         
  -1  12   4       3383.54       3273.69        39.53 o                         
   0  12   4      13236.64      13251.37       147.89 o                         
   1  12   4      17479.45      18097.70       209.24 o                         
   2  12   4       4444.27       4386.76        80.68 o                         
   3  12   4        974.36        990.65        61.34 o                         
   4  12   4       2977.73       2996.81        48.43 o                         
   5  12   4       3813.32       3798.06       101.87 o                         
   6  12   4       2390.81       2410.78        86.93 o                         
   7  12   4        386.99        309.58       168.15 o                         
  -7  13   4       3853.46       4008.28       165.65 o                         
  -6  13   4       4239.55       4340.85       165.64 o                         
  -5  13   4        420.06        395.89        43.55 o                         
  -4  13   4       1014.66        997.49        41.55 o                         
  -3  13   4       4620.90       4591.53        79.70 o                         
  -2  13   4       9698.56       9936.38       139.36 o                         
  -1  13   4       8199.81       8358.02       119.31 o                         
   0  13   4       2307.02       2119.54        51.58 o                         
   1  13   4        763.54        742.05        35.27 o                         
   2  13   4      10523.68      10591.80       265.34 o                         
   3  13   4      10015.98      10387.91       173.08 o                         
   4  13   4       3476.79       3518.17        56.19 o                         
   5  13   4         74.12         76.97        18.01 o                         
   6  13   4        977.47        983.48        54.88 o                         
   7  13   4        339.98        225.46       129.22 o                         
  -7  14   4        452.87        328.53       141.45 o                         
  -6  14   4         34.94         48.20        20.11 o                         
  -5  14   4       4386.04       4307.99        91.07 o                         
  -4  14   4       6784.23       6730.39       141.17 o                         
  -3  14   4        256.28        316.84        51.78 o                         
  -2  14   4         24.31         27.51         7.64 o                         
  -1  14   4       2138.17       2097.80        42.02 o                         
   0  14   4       6024.60       5959.15        87.67 o                         
   1  14   4       4336.41       4343.39        69.01 o                         
   2  14   4       2350.06       2317.29        59.68 o                         
   3  14   4        329.09        294.99        24.69 o                         
   4  14   4        930.24        893.06        29.15 o                         
   5  14   4       2118.73       2170.98        67.02 o                         
   6  14   4       1442.19       1321.25       132.15 o                         
  -7  15   4        116.00         76.56        94.88 o                         
  -6  15   4        365.88        454.89        28.67 o                         
  -5  15   4       1302.80       1334.89        47.61 o                         
  -4  15   4        210.15        235.06        43.83 o                         
  -3  15   4       1433.14       1429.14        53.89 o                         
  -2  15   4        454.31        445.16        27.46 o                         
  -1  15   4        197.98        246.69        29.86 o                         
   0  15   4        205.12        243.07        33.43 o                         
   1  15   4         26.65         42.06         9.14 o                         
   2  15   4       1037.22       1004.50        32.60 o                         
   3  15   4        426.49        433.16        30.01 o                         
   4  15   4        391.62        399.04        30.36 o                         
   5  15   4         21.10         31.28        11.14 o                         
   6  15   4        443.86        408.63        48.62 o                         
  -7  16   4        619.55        429.71       198.16 o                         
  -6  16   4         21.88         23.81        31.22 o                         
  -5  16   4       1549.66       1464.24        69.87 o                         
  -4  16   4        331.69        344.55        56.05 o                         
  -3  16   4         80.72         91.73        19.40 o                         
  -2  16   4          4.22          8.64         8.20 o                         
  -1  16   4         12.62          8.32        10.01 o                         
   0  16   4        889.35        869.23        29.40 o                         
   1  16   4        762.68        801.46        35.22 o                         
   2  16   4          4.46         15.11        10.43 o                         
   3  16   4          0.28         15.42         9.45 o                         
   4  16   4          1.78          9.68         9.53 o                         
   5  16   4         41.30         38.49        16.53 o                         
   6  16   4        646.11        668.73        88.72 o                         
  -7  17   4         87.97         84.75        79.48 o                         
  -6  17   4        815.01        810.30        44.39 o                         
  -5  17   4        497.39        444.63        34.12 o                         
  -4  17   4          2.77          7.48        14.14 o                         
  -3  17   4       2510.89       2543.40        59.62 o                         
  -2  17   4       4278.94       4381.88        77.83 o                         
  -1  17   4       2220.63       2173.16        47.10 o                         
   0  17   4       1870.42       1769.53        55.26 o                         
   1  17   4        948.37        963.41        80.37 o                         
   2  17   4       3986.02       3869.77        75.07 o                         
   3  17   4       2597.95       2632.78        47.04 o                         
   4  17   4        945.88        929.14        36.55 o                         
   5  17   4          1.29         16.18        10.40 o                         
   6  17   4         19.17         24.77        12.85 o                         
  -6  18   4       1100.02       1223.27        52.69 o                         
  -5  18   4       3136.30       3096.70        80.97 o                         
  -4  18   4       3295.45       3385.43        61.71 o                         
  -3  18   4       2010.75       1968.27       147.21 o                         
  -2  18   4        348.71        181.41        74.89 o                         
  -1  18   4       2215.78       2207.87        31.86 o                         
   0  18   4      10069.65      10492.09       187.51 o                         
   1  18   4       7396.74       7482.83       129.50 o                         
   2  18   4       1716.67       1642.92        42.24 o                         
   3  18   4        109.01         86.46        26.08 o                         
   4  18   4       1798.67       1781.45        85.84 o                         
   5  18   4       2343.74       2226.36        78.76 o                         
   6  18   4       1814.61       1955.47       100.97 o                         
  -6  19   4       4118.07       4038.73       133.40 o                         
  -5  19   4       1668.48       1525.07        53.38 o                         
  -4  19   4       1065.92       1021.17        44.15 o                         
  -3  19   4       6745.93       6839.63       178.59 o                         
  -2  19   4       5750.66       5989.55        94.05 o                         
  -1  19   4       2616.23       2682.69        43.68 o                         
   0  19   4       1181.61        821.79       230.37 o                         
   1  19   4        142.92        147.72        22.36 o                         
   2  19   4       5410.98       5349.28        79.01 o                         
   3  19   4       7725.20       8067.76       176.63 o                         
   4  19   4       2178.07       2217.22        70.30 o                         
   5  19   4          2.36         17.75        18.37 o                         
  -6  20   4        147.48         84.40        37.48 o                         
  -5  20   4        573.42        692.09        57.50 o                         
  -4  20   4       3119.24       3083.18        70.36 o                         
  -3  20   4       4093.52       4117.41        93.91 o                         
  -2  20   4         33.18         32.49        19.21 o                         
  -1  20   4       2972.74       2942.93        51.74 o                         
   0  20   4       3887.42       3889.33        63.44 o                         
   1  20   4       3796.35       3852.01        66.69 o                         
   2  20   4        865.93        808.34        34.85 o                         
   3  20   4         12.78         17.87        10.28 o                         
   4  20   4       1445.74       1547.23        62.01 o                         
   5  20   4       1857.59       1808.73        78.73 o                         
  -6  21   4        402.93        297.19        79.73 o                         
  -5  21   4        166.91        156.88        35.81 o                         
  -4  21   4        161.39        155.30        25.73 o                         
  -3  21   4        327.85        305.22        60.46 o                         
  -2  21   4        807.06        847.58        45.31 o                         
  -1  21   4       1117.80       1130.82        36.43 o                         
   0  21   4          0.33          4.71        11.11 o                         
   1  21   4         71.23         53.66        19.20 o                         
   2  21   4        460.33        486.67        36.85 o                         
   3  21   4       1070.60       1103.68        60.73 o                         
   4  21   4        386.27        383.83        48.13 o                         
   5  21   4          1.97         16.61        17.90 o                         
  -5  22   4          6.80          5.37        30.57 o                         
  -4  22   4        197.32        162.75        36.24 o                         
  -3  22   4         29.77         35.42        26.82 o                         
  -2  22   4         69.26         39.19        14.28 o                         
  -1  22   4          3.37         32.45        13.23 o                         
   0  22   4          6.75         15.69         9.02 o                         
   1  22   4        226.37        261.03        26.00 o                         
   2  22   4        148.34        109.47        43.17 o                         
   3  22   4         33.75         32.05         9.95 o                         
   4  22   4         69.83         36.94        14.60 o                         
   5  22   4         33.17         40.18        17.78 o                         
  -5  23   4        178.27         84.37        31.40 o                         
  -4  23   4        232.68        191.22        44.40 o                         
  -3  23   4       1073.16       1131.56        39.95 o                         
  -2  23   4       1362.17       1356.94        55.41 o                         
  -1  23   4       1271.63       1266.82        57.38 o                         
   0  23   4        172.91        170.11        35.56 o                         
   1  23   4        164.76        151.96        31.52 o                         
   2  23   4        735.87        793.22        73.52 o                         
   3  23   4       1560.90       1515.92        52.37 o                         
   4  23   4        637.03        659.93        68.49 o                         
  -4  24   4       1160.73       1196.40        50.83 o                         
  -3  24   4       2218.84       2411.10        86.02 o                         
  -2  24   4         77.25         49.21        22.26 o                         
  -1  24   4       1383.72       1357.45       105.37 o                         
   0  24   4       5416.14       5408.38       143.16 o                         
   1  24   4       3671.52       3824.59       119.23 o                         
   2  24   4        377.23        296.30        65.72 o                         
   3  24   4         16.99         -4.86        13.18 o                         
   4  24   4        943.38        903.47        39.30 o                         
  -4  25   4         33.29         42.13        19.14 o                         
  -3  25   4       2245.17       2627.34        81.33 o                         
  -2  25   4       4597.94       4906.26       122.67 o                         
  -1  25   4       3414.86       3289.44       143.15 o                         
   0  25   4        453.96        439.96        49.64 o                         
   1  25   4        722.10        707.87        46.16 o                         
   2  25   4       2686.78       2778.64        87.84 o                         
   3  25   4       3669.51       3721.55        84.63 o                         
  -3  26   4       1834.91       2027.22       173.71 o                         
  -2  26   4         11.65          6.47        18.56 o                         
  -1  26   4       1513.60       1461.20        59.02 o                         
   0  26   4       2961.32       2977.27       130.46 o                         
   1  26   4       2010.27       2486.04        78.55 o                         
   2  26   4        591.81        587.63        73.19 o                         
   3  26   4          2.47         12.24        19.82 o                         
  -3  27   4        843.11        701.30        69.57 o                         
  -2  27   4       1071.21        909.85        51.05 o                         
  -1  27   4        179.96        120.02        34.35 o                         
   0  27   4        166.91        170.26        55.49 o                         
   1  27   4        154.32        135.16        37.97 o                         
   2  27   4        509.77        528.54        77.29 o                         
  -2  28   4          7.63         29.50        17.67 o                         
  -1  28   4          0.01         13.52        12.50 o                         
   0  28   4         36.44         43.62        20.35 o                         
   1  28   4         38.61         40.39        21.36 o                         
  -8   1   5         74.38         35.38        26.26 o                         
  -7   1   5        589.55        550.92        44.15 o                         
  -6   1   5       1305.06       1278.55        51.73 o                         
  -5   1   5        501.90        505.99        16.40 o                         
  -4   1   5          0.28         20.08         6.08 o                         
  -3   1   5       3045.42       3083.30        35.03 o                         
  -2   1   5       6127.83       6114.78        74.43 o                         
  -1   1   5       1263.14       1263.88        17.51 o                         
   0   1   5       1561.00       1501.48        18.45 o                         
   1   1   5        662.01        615.27        29.11 o                         
   2   1   5       2388.80       2305.71        50.91 o                         
   3   1   5       1856.09       1788.52        37.36 o                         
   4   1   5       1774.18       1762.79        43.60 o                         
   5   1   5        147.65        177.21        27.99 o                         
   6   1   5         76.67         96.85        40.40 o                         
   7   1   5        804.51        648.61        95.13 o                         
  -8   2   5        904.83        904.22        35.99 o                         
  -7   2   5        432.11        370.33        35.93 o                         
  -6   2   5        276.51        276.71        22.44 o                         
  -5   2   5       8659.61       8563.41       114.92 o                         
  -4   2   5       8900.00       8922.98       114.59 o                         
  -3   2   5        646.69        577.33        16.87 o                         
  -2   2   5        668.40        618.23        13.11 o                         
  -1   2   5       1233.72        949.07        16.09 o                         
   0   2   5      10586.24      10189.50        86.91 o                         
   1   2   5      19774.74      20885.83       241.02 o                         
   2   2   5       7443.45       7554.64       125.45 o                         
   3   2   5        810.49        909.79        39.04 o                         
   4   2   5       2768.26       2641.34        65.68 o                         
   5   2   5       3139.68       3103.51        71.71 o                         
   6   2   5       2144.32       2238.19       112.83 o                         
   7   2   5        332.47        248.40        74.88 o                         
  -8   3   5        583.21        673.41        97.62 o                         
  -7   3   5       3358.91       3328.51       117.68 o                         
  -6   3   5       5091.72       5353.78       286.06 o                         
  -5   3   5       1013.04        891.24        37.12 o                         
  -4   3   5        297.77        304.39        11.69 o                         
  -3   3   5       3313.79       2991.88        39.81 o                         
  -2   3   5      21806.66      21834.01       173.78 o                         
  -1   3   5      25771.83      27150.04       257.31 o                         
   0   3   5       3512.84       3321.89        86.60 o                         
   1   3   5       8509.04       9435.80       103.33 o                         
   2   3   5      10763.81      10761.04       173.81 o                         
   3   3   5       4814.63       4590.44        63.65 o                         
   4   3   5       5905.91       5949.62        66.52 o                         
   5   3   5       1228.99       1199.48        32.94 o                         
   6   3   5        436.52        373.87        96.77 o                         
   7   3   5       2877.56       3112.34       158.82 o                         
  -8   4   5        214.49        208.02       126.50 o                         
  -7   4   5          0.95         16.24        19.69 o                         
  -6   4   5          2.93         14.98        23.48 o                         
  -5   4   5       2012.43       1831.04        45.58 o                         
  -4   4   5      14131.33      14178.62       174.03 o                         
  -3   4   5      16783.38      17493.55       154.80 o                         
  -2   4   5        220.68        254.37        16.14 o                         
   1   4   5       6472.64       5938.90       140.01 o                         
   2   4   5       2784.87       2777.67        51.83 o                         
   3   4   5       1018.96       1117.11        33.69 o                         
   4   4   5       2237.14       2220.93        55.59 o                         
   5   4   5       7325.16       7354.76        98.80 o                         
   6   4   5       2287.01       2449.67        60.69 o                         
   7   4   5        314.36        242.08        68.22 o                         
  -8   5   5       1276.15       1109.58       208.46 o                         
  -7   5   5        635.16        694.03        63.56 o                         
  -6   5   5        283.31        261.07        29.57 o                         
  -5   5   5       1824.10       1882.79        67.48 o                         
  -4   5   5          6.99         27.90        12.67 o                         
  -3   5   5       3114.25       3082.10        53.06 o                         
  -2   5   5       9670.54       9990.45       157.65 o                         
  -1   5   5       2562.29       2389.03        42.48 o                         
   0   5   5          2.08         20.32         7.69 o                         
   1   5   5        488.79        586.26        24.48 o                         
   2   5   5       3441.96       3293.88        88.11 o                         
   3   5   5       7271.52       7493.35       108.17 o                         
   4   5   5       1898.59       1940.19        46.38 o                         
   5   5   5          6.56         19.39        10.26 o                         
   6   5   5        464.84        372.59        44.27 o                         
   7   5   5        314.82        275.68        46.14 o                         
  -8   6   5        383.13        338.15       123.67 o                         
  -7   6   5          0.27         -0.80        43.77 o                         
  -6   6   5        365.28        385.81        30.71 o                         
  -5   6   5        130.31        106.92        22.50 o                         
  -4   6   5        137.89        169.87        20.75 o                         
  -3   6   5        292.70        320.37        15.69 o                         
  -2   6   5        100.04        186.92        20.69 o                         
  -1   6   5        204.81        221.47        17.57 o                         
   0   6   5        167.61        218.71        30.04 o                         
   1   6   5        579.04        643.85        22.42 o                         
   2   6   5        104.66        113.39        16.64 o                         
   3   6   5        175.65        186.26        26.36 o                         
   4   6   5         27.40         20.40         9.99 o                         
   5   6   5        570.92        601.69        19.85 o                         
   6   6   5          4.76          5.99        18.75 o                         
   7   6   5          4.50          1.82        31.68 o                         
  -8   7   5        321.27        141.71        74.16 o                         
  -7   7   5       1295.01       1041.74       131.19 o                         
  -6   7   5        211.36        256.17        26.15 o                         
  -5   7   5          3.53         14.92         8.47 o                         
  -4   7   5         13.78         24.50         9.33 o                         
  -3   7   5        491.86        491.76        20.92 o                         
  -2   7   5       1820.49       1764.43        39.70 o                         
  -1   7   5       3137.72       3331.34        57.28 o                         
   0   7   5        363.55        410.81        18.48 o                         
   1   7   5        110.22        163.07        18.54 o                         
   2   7   5        696.64        717.39        31.72 o                         
   3   7   5       2884.94       2908.00        82.80 o                         
   4   7   5        681.53        710.43        19.86 o                         
   5   7   5         34.83         35.64        11.43 o                         
   6   7   5        184.47        158.32        35.91 o                         
   7   7   5        144.01        132.39        26.01 o                         
  -8   8   5        676.55        500.56       183.75 o                         
  -7   8   5        449.33        284.82       127.83 o                         
  -6   8   5        880.13        857.41        33.32 o                         
  -5   8   5       3450.12       3347.88       167.21 o                         
  -4   8   5       6278.44       6233.06       117.84 o                         
  -3   8   5       3301.94       3267.97        70.70 o                         
  -2   8   5        207.54        220.12        17.19 o                         
  -1   8   5        534.76        509.35        18.80 o                         
   0   8   5       7007.78       6730.29       128.79 o                         
   1   8   5      11785.59      11818.85       134.15 o                         
   2   8   5       3943.16       4056.65        66.02 o                         
   3   8   5          0.47         29.96        11.28 o                         
   4   8   5       2627.90       2627.71        65.82 o                         
   5   8   5       2433.96       2452.14        58.86 o                         
   6   8   5       1887.17       1891.83       134.57 o                         
   7   8   5        317.18        384.68       157.43 o                         
  -8   9   5       1026.14        878.58        99.96 o                         
  -7   9   5       1629.03       1662.00       113.69 o                         
  -6   9   5       1746.01       1846.50        75.75 o                         
  -5   9   5       3091.43       3118.89        59.32 o                         
  -4   9   5         86.58        109.70        15.20 o                         
  -3   9   5       7937.36       7564.16       203.13 o                         
  -2   9   5      20230.16      20942.02        70.59 o                         
  -1   9   5      13834.81      13343.03       229.65 o                         
   0   9   5         78.32         34.38        12.02 o                         
   1   9   5        867.07        898.96        52.09 o                         
   2   9   5       5336.32       5152.35        78.68 o                         
   3   9   5      10586.10      10392.74       139.53 o                         
   4   9   5       3168.29       3143.43        62.63 o                         
   5   9   5        898.74        906.38        36.60 o                         
   6   9   5        474.66        463.49        45.17 o                         
   7   9   5       2126.38       2239.47       102.70 o                         
  -8  10   5        348.14        214.64        77.63 o                         
  -7  10   5        158.10        171.96        63.62 o                         
  -6  10   5        370.19        440.08        85.24 o                         
  -5  10   5       2851.89       2790.42        46.80 o                         
  -4  10   5       7883.29       7759.83        88.33 o                         
  -3  10   5       8070.18       8285.56       117.20 o                         
  -2  10   5        545.11        517.70        20.25 o                         
  -1  10   5       5962.34       5971.37        91.54 o                         
   0  10   5      19688.53      20289.25       221.36 o                         
   1  10   5       7894.60       7747.46        89.50 o                         
   2  10   5       1058.43       1047.09        36.40 o                         
   3  10   5        153.28        148.29        20.22 o                         
   4  10   5        823.95        838.01        41.41 o                         
   5  10   5       4697.16       4948.61       145.01 o                         
   6  10   5       4373.12       4330.35       127.07 o                         
   7  10   5        196.43        118.91        53.34 o                         
  -7  11   5        802.10        773.53        76.24 o                         
  -6  11   5       1808.37       1912.80       145.76 o                         
  -5  11   5        579.73        533.91        40.19 o                         
  -4  11   5          1.22         12.94         7.35 o                         
  -3  11   5       2858.83       2830.27        96.19 o                         
  -2  11   5       7346.74       7312.22        92.61 o                         
  -1  11   5       4818.88       4731.75        51.34 o                         
   0  11   5        223.48        213.54        29.18 o                         
   1  11   5       1544.35       1518.23        47.70 o                         
   2  11   5        506.64        462.27        22.64 o                         
   3  11   5       2891.86       2894.84        48.90 o                         
   4  11   5       5950.01       6036.82        86.28 o                         
   5  11   5        337.90        377.82        23.09 o                         
   6  11   5       2176.56       2054.07       170.33 o                         
   7  11   5       1385.29       1131.00        81.27 o                         
  -7  12   5         48.95         98.11        54.32 o                         
  -6  12   5          6.29         27.59        36.14 o                         
  -5  12   5         47.38         77.28        21.87 o                         
  -4  12   5        968.94       1002.46        27.11 o                         
  -3  12   5        226.98        240.38        23.15 o                         
  -2  12   5         35.82         56.91        12.34 o                         
  -1  12   5        643.06        666.18        27.59 o                         
   0  12   5          3.82         12.03         8.15 o                         
   1  12   5        124.28        139.60        16.95 o                         
   2  12   5       3160.93       3099.12        76.11 o                         
   3  12   5          6.67         12.96        14.47 o                         
   4  12   5       2207.07       2166.23        44.01 o                         
   5  12   5        457.17        443.37        43.69 o                         
   6  12   5        259.95        191.69        42.02 o                         
  -7  13   5        164.38         85.51        54.61 o                         
  -6  13   5        117.12        121.91        42.74 o                         
  -5  13   5         55.07         57.56        21.41 o                         
  -4  13   5         22.69         21.06         5.66 o                         
  -3  13   5        121.72        111.01        16.14 o                         
  -2  13   5       1081.77       1065.86        32.77 o                         
  -1  13   5       1649.69       1676.30        38.74 o                         
   0  13   5        220.48        222.45        26.35 o                         
   1  13   5         26.18         30.36        11.98 o                         
   2  13   5        126.47        119.58        18.29 o                         
   3  13   5        520.61        484.58        28.33 o                         
   4  13   5       3000.29       3053.32        56.70 o                         
   5  13   5        152.25        109.38        25.25 o                         
   6  13   5       1907.69       1603.74       179.18 o                         
  -7  14   5          1.46        -40.47        40.47 o                         
  -6  14   5        178.37        194.61        54.49 o                         
  -5  14   5       1496.70       1467.93        71.91 o                         
  -4  14   5       4094.19       4121.27        69.10 o                         
  -3  14   5       1898.19       1914.81        52.10 o                         
  -2  14   5         22.86         23.73        10.38 o                         
  -1  14   5        969.96        928.42        35.95 o                         
   0  14   5       3990.33       4085.35        63.53 o                         
   1  14   5       6487.93       6528.37        91.83 o                         
   2  14   5       3448.76       3264.14        52.26 o                         
   3  14   5        169.28        188.18        26.05 o                         
   4  14   5       2156.29       2194.55        55.96 o                         
   5  14   5       1045.43       1116.53        38.27 o                         
   6  14   5        296.41        147.43        45.89 o                         
  -7  15   5       1989.28       2075.12       160.16 o                         
  -6  15   5       1709.36       1839.35        43.94 o                         
  -5  15   5        778.30        836.67        32.91 o                         
  -4  15   5        256.58        285.23        27.08 o                         
  -3  15   5       4518.68       4483.96        87.60 o                         
  -2  15   5      14247.46      14498.25       242.30 o                         
  -1  15   5       7835.89       7857.09       107.09 o                         
   0  15   5        480.94        489.59        35.71 o                         
   1  15   5       1865.34       1828.26        47.37 o                         
   2  15   5       3079.59       2991.83        64.38 o                         
   3  15   5       4367.52       4344.27        71.59 o                         
   4  15   5       3789.06       3952.96        61.64 o                         
   5  15   5        527.74        445.55        51.23 o                         
   6  15   5        248.01        162.56        57.98 o                         
  -7  16   5        119.32         20.24        32.65 o                         
  -6  16   5        216.97        180.27        39.92 o                         
  -5  16   5       2765.63       2843.44        66.44 o                         
  -4  16   5       7713.14       7621.20       125.76 o                         
  -3  16   5       3385.10       3226.20        68.36 o                         
  -2  16   5         21.42         21.89        13.46 o                         
  -1  16   5       3142.09       3048.44        54.22 o                         
   0  16   5       6888.22       6898.08        98.22 o                         
   1  16   5       5884.32       5918.48       105.18 o                         
   2  16   5       5292.39       5295.21       107.60 o                         
   3  16   5          0.23         23.88        11.42 o                         
   4  16   5       2523.30       2516.36        49.52 o                         
   5  16   5       3648.14       3653.83       176.91 o                         
   6  16   5       2015.28       2111.58       154.34 o                         
  -6  17   5       1068.13       1171.84        55.52 o                         
  -5  17   5        520.97        533.57        35.13 o                         
  -4  17   5          5.76         30.60         7.86 o                         
  -3  17   5       2740.28       2688.82       134.94 o                         
  -2  17   5       4018.50       4032.72        74.40 o                         
  -1  17   5       3300.24       3414.66        67.17 o                         
   0  17   5       1040.20       1017.85        39.53 o                         
   1  17   5        256.38        195.48        68.75 o                         
   2  17   5       3344.13       3394.61        67.38 o                         
   3  17   5       4508.77       4515.43       135.64 o                         
   4  17   5        813.31        822.95        49.18 o                         
   5  17   5         42.59         32.49        20.21 o                         
   6  17   5        110.76         48.62        55.22 o                         
  -6  18   5        100.27         65.95        25.61 o                         
  -5  18   5        591.30        648.59        39.88 o                         
  -4  18   5        727.66        633.58        42.82 o                         
  -3  18   5        343.68        334.65        66.73 o                         
  -2  18   5         16.32         26.50         9.07 o                         
  -1  18   5        141.48        123.04        18.53 o                         
   0  18   5       1276.72       1312.33        43.84 o                         
   1  18   5        469.81        560.95        40.28 o                         
   2  18   5        129.75        110.54        22.38 o                         
   3  18   5         33.54         28.59        10.35 o                         
   4  18   5        365.62        314.88        38.98 o                         
   5  18   5        532.63        373.78        98.90 o                         
  -6  19   5          3.93         30.59        38.36 o                         
  -5  19   5          0.40         25.49        31.16 o                         
  -4  19   5         53.74         55.78        17.97 o                         
  -3  19   5         91.39         39.64        45.06 o                         
  -2  19   5        894.40        916.10        56.36 o                         
  -1  19   5          2.97         17.99        13.77 o                         
   0  19   5          9.19         11.06         9.21 o                         
   1  19   5          9.84          7.80        14.23 o                         
   2  19   5         18.41         15.19         8.38 o                         
   3  19   5         78.35         70.65        16.53 o                         
   4  19   5        442.77        406.82        72.37 o                         
   5  19   5          2.05         19.12        24.01 o                         
  -6  20   5         55.91         39.22        32.16 o                         
  -5  20   5       1427.25       1366.39       101.49 o                         
  -4  20   5       1593.85       1420.51        86.20 o                         
  -3  20   5        805.40        906.40        80.58 o                         
  -2  20   5        152.51        159.90        32.97 o                         
  -1  20   5        969.76        943.01        34.61 o                         
   0  20   5       2195.35       2323.68        42.83 o                         
   1  20   5       2604.02       2745.79        74.41 o                         
   2  20   5        825.17        688.96        38.38 o                         
   3  20   5          0.19         26.67        14.15 o                         
   4  20   5        415.57        359.51        28.77 o                         
   5  20   5       1048.41       1066.65        90.82 o                         
  -5  21   5        541.30        431.65        59.62 o                         
  -4  21   5        282.48        216.78        48.29 o                         
  -3  21   5       1229.38       1283.77        68.76 o                         
  -2  21   5       4655.77       4895.30        87.26 o                         
  -1  21   5       5052.07       5067.06        73.09 o                         
   0  21   5       1055.00       1046.59        44.38 o                         
   1  21   5        360.88        360.95        55.88 o                         
   2  21   5       3864.37       3868.62        53.75 o                         
   3  21   5       3528.29       3541.18        86.54 o                         
   4  21   5       1804.41       1842.00        58.77 o                         
  -5  22   5       2745.27       2797.90       108.52 o                         
  -4  22   5       3944.92       3908.45       112.32 o                         
  -3  22   5       2373.33       2364.50       115.34 o                         
  -2  22   5          0.96        -13.70        17.66 o                         
  -1  22   5       1563.87       1647.68        58.59 o                         
   0  22   5       3849.55       3985.52        94.71 o                         
   1  22   5       5987.57       6270.21       139.76 o                         
   2  22   5       1532.08       1621.59        48.21 o                         
   3  22   5          4.12         25.62        15.40 o                         
   4  22   5       1339.63       1265.82        48.09 o                         
  -5  23   5        720.14        690.63       140.48 o                         
  -4  23   5         26.09         18.48        13.56 o                         
  -3  23   5       1380.11       1254.56        70.64 o                         
  -2  23   5       4186.50       4271.06       111.48 o                         
  -1  23   5       2709.58       2836.07        87.39 o                         
   0  23   5        183.42        161.30        43.75 o                         
   1  23   5        199.69        185.77        39.22 o                         
   2  23   5       2182.72       2104.65       132.79 o                         
   3  23   5       2213.33       2195.05        56.69 o                         
   4  23   5       1000.57        948.62        86.30 o                         
  -4  24   5        639.00        679.33        34.62 o                         
  -3  24   5        130.71        133.12        45.81 o                         
  -2  24   5         11.86         16.96        14.42 o                         
  -1  24   5        150.20        102.66        24.71 o                         
   0  24   5        616.94        655.01        53.69 o                         
   1  24   5       1249.29       1210.12        36.32 o                         
   2  24   5        334.57        310.24        61.49 o                         
   3  24   5         41.50         35.68        12.91 o                         
  -4  25   5          3.76         -1.44        11.11 o                         
  -3  25   5         11.66         50.85        31.93 o                         
  -2  25   5          1.69         36.04        18.08 o                         
  -1  25   5          0.94         13.93        16.61 o                         
   0  25   5         21.19          4.47        15.68 o                         
   1  25   5        129.25         73.58        17.84 o                         
   2  25   5         22.88         37.78        13.22 o                         
   3  25   5        227.00        147.20        37.89 o                         
  -3  26   5        784.55        867.08        55.47 o                         
  -2  26   5          6.53         23.55        16.26 o                         
  -1  26   5        360.87        330.58        49.64 o                         
   0  26   5       1115.89       1084.59        57.57 o                         
   1  26   5        691.02        728.27        70.66 o                         
   2  26   5        165.94        116.48        38.84 o                         
  -2  27   5       2011.36       2086.72        87.08 o                         
  -1  27   5       2762.47       2764.83       102.61 o                         
   0  27   5        620.23        599.20       106.92 o                         
   1  27   5        427.11        341.82       102.84 o                         
  -8   0   6       1388.89       1411.37        67.19 o                         
  -7   0   6          2.79        -31.01        33.14 o                         
  -6   0   6        311.22        350.64        17.71 o                         
  -5   0   6       3133.61       3045.07       121.22 o                         
  -4   0   6      10765.88      10357.51       208.02 o                         
  -3   0   6       7337.25       7570.18       173.50 o                         
  -2   0   6       3366.70       3338.12        93.61 o                         
  -1   0   6       6853.08       7055.44       107.19 o                         
   0   0   6      18384.38      18880.60       246.41 o                         
   1   0   6      13350.56      13018.06       533.02 o                         
   2   0   6       7115.07       7434.32       177.22 o                         
   3   0   6        167.45        150.03        35.06 o                         
   4   0   6       1486.38       1563.02        52.38 o                         
   5   0   6       4018.09       4172.24       240.95 o                         
   6   0   6       3022.10       3343.41       154.64 o                         
   7   0   6        547.02        591.14       103.26 o                         
  -8   1   6        301.70        356.70        69.56 o                         
  -7   1   6       2935.58       3195.95       179.68 o                         
  -6   1   6       3353.91       3129.34       103.63 o                         
  -5   1   6       1660.21       1629.83        29.96 o                         
  -4   1   6         28.74         55.64        10.49 o                         
  -3   1   6       6135.61       6266.41        73.97 o                         
  -2   1   6      10417.53      10079.26       180.10 o                         
  -1   1   6       8967.49       8777.53       120.28 o                         
   0   1   6       3215.50       3271.81        55.18 o                         
   1   1   6        105.51        107.14        15.63 o                         
   2   1   6       5604.92       5415.41       150.09 o                         
   3   1   6      10428.47      10850.88       240.50 o                         
   4   1   6       4461.14       4463.08       104.51 o                         
   5   1   6        128.69        140.45        23.30 o                         
   6   1   6        588.17        614.98        44.38 o                         
   7   1   6        601.03        556.77        45.90 o                         
  -8   2   6       1050.77        982.34       107.22 o                         
  -7   2   6         83.62         31.93        26.51 o                         
  -6   2   6        697.26        702.99       103.00 o                         
  -5   2   6        986.79       1045.99        45.24 o                         
  -4   2   6       2164.59       2049.26        53.46 o                         
  -3   2   6       2228.96       2175.36        67.85 o                         
  -2   2   6        592.89        687.15        25.36 o                         
  -1   2   6        988.27        876.49        27.39 o                         
   0   2   6       5405.55       5577.32        65.08 o                         
   1   2   6       4860.10       5132.49        88.93 o                         
   2   2   6       1461.89       1299.86       235.51 o                         
   3   2   6         31.27         44.68        12.75 o                         
   4   2   6        406.24        409.37        22.70 o                         
   5   2   6        981.58        942.60        30.78 o                         
   6   2   6       1029.04       1125.91        56.03 o                         
   7   2   6        308.39        210.45        86.16 o                         
  -8   3   6          1.77         16.55        22.14 o                         
  -7   3   6         61.52         42.58        26.67 o                         
  -6   3   6          6.12         25.82        12.25 o                         
  -5   3   6        454.52        452.06        19.60 o                         
  -4   3   6          4.81         25.37         8.01 o                         
  -3   3   6         17.90         32.22         9.30 o                         
  -2   3   6        139.33        147.95        17.97 o                         
  -1   3   6        532.55        589.06        30.49 o                         
   0   3   6        350.39        352.91        23.23 o                         
   1   3   6         59.77         87.26        15.36 o                         
   2   3   6        212.95        258.44        42.04 o                         
   3   3   6         18.02         13.23        16.55 o                         
   4   3   6         83.52         70.40        12.32 o                         
   5   3   6        116.61        113.04        21.57 o                         
   6   3   6         14.35         22.45        31.24 o                         
   7   3   6          1.81         29.20        16.65 o                         
  -8   4   6        465.59        362.78        66.86 o                         
  -7   4   6        251.25        194.61        69.75 o                         
  -6   4   6         96.26         70.76        22.67 o                         
  -5   4   6         42.51         45.68        10.68 o                         
  -4   4   6       1553.83       1532.63        42.68 o                         
  -3   4   6       4672.04       4948.48        81.38 o                         
  -2   4   6        425.21        443.49        31.78 o                         
  -1   4   6       4945.97       5262.25        71.13 o                         
   0   4   6       2354.21       2324.40        37.62 o                         
   1   4   6        790.24        760.87        26.37 o                         
   2   4   6       1495.12       1462.82        36.33 o                         
   3   4   6         39.67         19.79        14.52 o                         
   4   4   6        409.23        436.58        36.31 o                         
   5   4   6        731.39        737.53        35.52 o                         
   6   4   6        490.70        447.98        33.31 o                         
   7   4   6        143.30         87.84        42.16 o                         
  -8   5   6        189.29        180.93       108.86 o                         
  -7   5   6        588.70        672.75        72.14 o                         
  -6   5   6       3340.77       3218.81        64.92 o                         
  -5   5   6       2936.42       3035.90        71.77 o                         
  -4   5   6         28.99         21.50         9.73 o                         
  -3   5   6       6299.79       6833.41       122.01 o                         
  -2   5   6       9841.81       9995.95       181.00 o                         
  -1   5   6       6146.53       5893.28        87.74 o                         
   0   5   6       2900.17       2932.55        70.00 o                         
   1   5   6        275.83        265.33        33.89 o                         
   2   5   6       5603.71       5570.20        85.69 o                         
   3   5   6       6707.46       6890.75       104.13 o                         
   4   5   6       2948.27       2952.12        69.76 o                         
   5   5   6        221.23        260.56        39.12 o                         
   6   5   6        165.08        133.32        71.49 o                         
   7   5   6        982.12        970.93        83.03 o                         
  -8   6   6       1416.76       1432.17       112.96 o                         
  -7   6   6        852.02        702.76        52.49 o                         
  -6   6   6        870.47        867.01        56.43 o                         
  -5   6   6       6652.07       6903.78       115.93 o                         
  -4   6   6       8440.97       8629.44       119.89 o                         
  -3   6   6       4433.03       4217.54        73.22 o                         
  -2   6   6        224.53        276.93        22.24 o                         
  -1   6   6        877.57        842.54        26.01 o                         
   0   6   6      12269.33      12728.59       145.38 o                         
   1   6   6      18849.52      18834.75       205.96 o                         
   2   6   6       5092.29       4838.84        88.69 o                         
   3   6   6         31.72         50.62        14.22 o                         
   4   6   6       3156.80       3133.12        52.68 o                         
   5   6   6       3760.71       3738.76        62.98 o                         
   6   6   6       2113.26       2205.73        71.17 o                         
   7   6   6        825.16        853.24        48.60 o                         
  -8   7   6        303.65        276.42       134.88 o                         
  -7   7   6       3469.01       3945.97       166.26 o                         
  -6   7   6       4353.73       4485.00        77.42 o                         
  -5   7   6       1051.46       1002.52        30.16 o                         
  -4   7   6        609.36        679.92        33.19 o                         
  -3   7   6       2087.28       1964.80        61.57 o                         
  -2   7   6       9336.34       9389.69       123.57 o                         
  -1   7   6      16379.94      17077.78       445.63 o                         
   0   7   6       1493.36       1612.75        40.62 o                         
   1   7   6        224.82        279.98        37.02 o                         
   2   7   6       6639.24       6781.58       106.18 o                         
   3   7   6       9049.43       9147.30       153.48 o                         
   4   7   6       3589.91       3526.72        93.53 o                         
   5   7   6        175.13        162.85        28.23 o                         
   6   7   6        577.88        465.09        71.65 o                         
   7   7   6        327.40        394.90       116.04 o                         
  -8   8   6        448.71        274.13       154.23 o                         
  -7   8   6        181.98        165.99        78.13 o                         
  -6   8   6        264.66        361.94        54.44 o                         
  -5   8   6       1576.32       1618.57        39.51 o                         
  -4   8   6       2916.17       2961.46        37.67 o                         
  -3   8   6       2122.36       2050.23        46.33 o                         
  -2   8   6        644.51        687.25        45.21 o                         
  -1   8   6        464.17        435.85        24.11 o                         
   0   8   6       7942.14       8198.54       108.84 o                         
   1   8   6       7755.08       7821.48       152.04 o                         
   2   8   6        591.46        577.57        23.38 o                         
   3   8   6         66.59         65.10        17.92 o                         
   4   8   6        461.69        455.14        21.54 o                         
   5   8   6       1177.45       1155.51        38.49 o                         
   6   8   6       1114.54       1070.83        40.06 o                         
   7   8   6        210.79        207.27        98.72 o                         
  -7   9   6         92.06        106.35        76.70 o                         
  -6   9   6         12.08         18.92         8.39 o                         
  -5   9   6        107.70        122.61        21.66 o                         
  -4   9   6        209.31        215.49        24.18 o                         
  -3   9   6        395.10        398.45        18.87 o                         
  -2   9   6        497.74        492.01        13.24 o                         
  -1   9   6        272.24        311.59        17.46 o                         
   0   9   6         82.53         63.51        14.85 o                         
   1   9   6          1.91          8.59         7.87 o                         
   2   9   6        612.30        602.59        34.58 o                         
   3   9   6        291.43        299.36        41.01 o                         
   4   9   6          3.42         25.77        11.43 o                         
   5   9   6         12.93         17.96         8.61 o                         
  -7  10   6         67.41        132.68        95.08 o                         
  -6  10   6         24.61         39.95        12.16 o                         
  -5  10   6        476.35        508.31        29.93 o                         
  -4  10   6        752.74        887.41        40.60 o                         
  -3  10   6       1103.53       1110.35        28.01 o                         
  -2  10   6         87.92         90.31        12.40 o                         
  -1  10   6          2.60         21.69         9.09 o                         
   0  10   6       1033.84       1064.74        50.62 o                         
   1  10   6       2245.52       2225.18        71.97 o                         
   2  10   6        308.03        331.53        43.53 o                         
   3  10   6        198.27        179.06        21.62 o                         
   4  10   6        923.10        902.69        34.34 o                         
   5  10   6        546.10        521.29        21.85 o                         
   6  10   6          3.56         24.18        17.86 o                         
  -7  11   6       1097.14       1037.23       137.05 o                         
  -6  11   6       1930.67       1894.83        73.73 o                         
  -5  11   6        949.72        886.57        47.10 o                         
  -4  11   6         15.52         24.20        10.96 o                         
  -3  11   6       1937.49       1956.22        47.52 o                         
  -2  11   6       7991.16       8131.46       111.92 o                         
  -1  11   6       5655.25       5309.99        81.71 o                         
   0  11   6        847.20        873.85        31.08 o                         
   1  11   6        253.93        247.25        25.54 o                         
   2  11   6       2961.15       2958.09        43.36 o                         
   3  11   6       3781.22       3856.97        75.89 o                         
   4  11   6       1901.10       1860.96        49.14 o                         
   5  11   6        400.52        422.85        41.90 o                         
   6  11   6         48.26         25.72        13.76 o                         
  -7  12   6        234.54        227.11        91.12 o                         
  -6  12   6         55.54         63.99        34.02 o                         
  -5  12   6       3553.00       3581.52        64.41 o                         
  -3  12   6       6943.72       6865.83       151.29 o                         
  -2  12   6        377.95        389.26        16.72 o                         
  -1  12   6       3690.70       3778.25        58.06 o                         
   0  12   6       3109.88       3156.28        75.29 o                         
   1  12   6       7848.45       7866.72       110.10 o                         
   2  12   6       7625.61       7479.36        79.33 o                         
   3  12   6        522.63        524.98        38.39 o                         
   4  12   6       4015.08       4084.98        64.36 o                         
   5  12   6       4027.68       4171.28        91.49 o                         
   6  12   6       1311.42       1279.94       233.80 o                         
  -7  13   6       1996.19       2650.29       120.26 o                         
  -6  13   6       5996.00       5811.50       161.31 o                         
  -5  13   6        700.99        698.91        50.61 o                         
  -4  13   6        919.52        946.69        33.82 o                         
  -3  13   6       3382.69       3293.44       115.73 o                         
  -2  13   6       3055.62       2940.64        34.81 o                         
  -1  13   6       6711.97       6832.06        95.00 o                         
   0  13   6      11857.53      11961.85       185.41 o                         
   1  13   6        733.94        723.93        32.77 o                         
   2  13   6      13181.89      13176.71       258.61 o                         
   3  13   6       7357.35       7433.14       102.84 o                         
   4  13   6        545.01        535.26        25.20 o                         
   5  13   6          1.42          5.72        10.74 o                         
   6  13   6        255.43        115.22        94.97 o                         
  -7  14   6         12.19         16.01        31.56 o                         
  -6  14   6        674.20        653.77        49.63 o                         
  -5  14   6       1527.67       1574.28        53.93 o                         
  -4  14   6        361.26        407.47        54.61 o                         
  -3  14   6       2605.19       2588.80        44.24 o                         
  -2  14   6       4766.87       4869.37       109.76 o                         
  -1  14   6       1224.69       1214.92        51.70 o                         
   0  14   6      15483.09      15834.16       159.12 o                         
   1  14   6       6670.14       6540.48        73.00 o                         
   2  14   6        202.64        219.87        30.50 o                         
   3  14   6        305.40        299.75        35.35 o                         
   4  14   6         78.68         75.47        13.02 o                         
   5  14   6        467.28        426.99        30.58 o                         
   6  14   6       2954.91       2857.56       249.84 o                         
  -7  15   6        103.39        101.10        73.34 o                         
  -6  15   6         66.03         46.27        26.93 o                         
  -5  15   6         30.93         36.71        14.50 o                         
  -4  15   6        413.61        425.99        32.36 o                         
  -3  15   6        216.88        173.77        25.77 o                         
  -2  15   6       3616.35       3589.13        99.50 o                         
  -1  15   6        366.38        399.34        27.76 o                         
   0  15   6        433.14        462.59        44.54 o                         
   1  15   6        266.34        281.11        43.83 o                         
   2  15   6        466.68        436.33        26.96 o                         
   3  15   6        292.72        282.61        39.02 o                         
   4  15   6       2894.49       2731.16        90.28 o                         
   5  15   6          0.07          9.70         9.99 o                         
   6  15   6        940.75       1108.94        77.86 o                         
  -6  16   6         11.78         42.04        25.02 o                         
  -5  16   6         31.01         35.85        14.14 o                         
  -4  16   6        666.07        640.55        43.83 o                         
  -3  16   6        262.99        286.15        28.78 o                         
  -2  16   6         40.28         51.32        12.27 o                         
  -1  16   6        347.21        367.27        34.94 o                         
   0  16   6        256.36        275.31        36.71 o                         
   1  16   6        124.26        120.39        30.55 o                         
   2  16   6        571.80        523.49        34.84 o                         
   3  16   6          1.82         21.72        12.97 o                         
   4  16   6         65.60         41.34        15.63 o                         
   5  16   6        117.67         81.13        26.03 o                         
  -6  17   6       2406.95       2567.25       103.95 o                         
  -5  17   6        318.21        247.46        62.22 o                         
  -4  17   6        232.90        203.64        35.67 o                         
  -3  17   6       1506.53       1556.08        62.55 o                         
  -2  17   6       1975.26       1973.34        77.23 o                         
  -1  17   6       2879.80       2862.16        48.12 o                         
   0  17   6        943.24        925.18        49.92 o                         
   1  17   6        221.26        227.66        31.98 o                         
   2  17   6        713.45        767.73        33.77 o                         
   3  17   6       2009.11       1961.67        67.16 o                         
   4  17   6       2732.93       2523.09        75.63 o                         
   5  17   6        246.91        177.74        66.28 o                         
  -6  18   6        362.81        268.65        57.51 o                         
  -5  18   6       2576.97       2685.18        75.72 o                         
  -4  18   6       3786.54       3805.19        75.18 o                         
  -3  18   6       2207.83       2284.91       163.53 o                         
  -2  18   6        800.99        730.78        27.10 o                         
  -1  18   6       1444.82       1454.49        39.37 o                         
   0  18   6       7135.87       7227.69        96.33 o                         
   1  18   6       5261.48       5356.92       100.93 o                         
   2  18   6       1966.89       1954.62        56.38 o                         
   3  18   6         10.52         12.63         9.20 o                         
   4  18   6        403.54        396.73        37.75 o                         
   5  18   6       2389.99       2446.52       212.08 o                         
  -6  19   6       1459.60       1564.26        84.11 o                         
  -5  19   6        782.91        767.52        31.13 o                         
  -4  19   6          8.28          9.95        17.86 o                         
  -3  19   6       1826.61       1849.09        63.78 o                         
  -2  19   6       6701.68       6855.29       116.65 o                         
  -1  19   6       6681.62       6640.57       100.54 o                         
   0  19   6       1386.63       1410.44        57.39 o                         
   1  19   6        426.54        442.89        39.45 o                         
   2  19   6       4298.79       4330.99        60.79 o                         
   3  19   6       4408.61       4715.19       119.77 o                         
   4  19   6       1224.66       1235.75        33.94 o                         
   5  19   6        176.67        179.94        86.80 o                         
  -5  20   6        695.20        754.91        78.81 o                         
  -4  20   6       1585.22       1675.59        58.96 o                         
  -3  20   6       2593.76       2608.35        94.09 o                         
  -2  20   6        262.67        277.48        58.23 o                         
  -1  20   6        641.03        477.86        82.34 o                         
   0  20   6       4698.94       4692.54        76.16 o                         
   1  20   6       4243.01       4188.19        68.52 o                         
   2  20   6        614.04        550.67        31.44 o                         
   3  20   6          6.27          0.06        21.32 o                         
   4  20   6        611.00        507.89        59.84 o                         
  -5  21   6        339.15        200.09        63.57 o                         
  -4  21   6          2.67         23.61        13.86 o                         
  -3  21   6        369.26        386.16        42.47 o                         
  -2  21   6        962.19        970.60        49.39 o                         
  -1  21   6        760.33        807.89        38.45 o                         
   0  21   6         44.30         33.56        12.42 o                         
   1  21   6         75.07         59.77        11.87 o                         
   2  21   6        550.57        540.56        38.53 o                         
   3  21   6        435.73        391.77        50.60 o                         
   4  21   6        107.68         59.65        23.18 o                         
  -5  22   6         84.19         42.54        31.07 o                         
  -4  22   6         38.51         27.69        17.91 o                         
  -3  22   6         12.41         32.71        16.43 o                         
  -2  22   6         10.76         31.23        19.86 o                         
  -1  22   6          8.83         22.90        18.85 o                         
   0  22   6          2.37         18.89        11.83 o                         
   1  22   6        165.58        119.97        23.41 o                         
   2  22   6        222.64        200.43        51.29 o                         
   3  22   6         40.82         33.77        16.80 o                         
   4  22   6         10.18         21.89        11.19 o                         
  -4  23   6         19.47          8.84        16.02 o                         
  -3  23   6        415.36        351.66        83.45 o                         
  -2  23   6       1487.62       1520.39        61.61 o                         
  -1  23   6       2183.30       2170.71       102.80 o                         
   0  23   6        154.02        108.14        26.08 o                         
   1  23   6        159.85        177.58        34.80 o                         
   2  23   6        780.64        810.68        59.90 o                         
   3  23   6        320.16        186.48        54.32 o                         
  -4  24   6       2728.91       2617.34       109.11 o                         
  -3  24   6        953.87        810.99        73.29 o                         
  -2  24   6         49.98         48.80        21.69 o                         
  -1  24   6        208.56        142.55        37.40 o                         
   0  24   6       2629.82       2697.96        77.09 o                         
   1  24   6       4135.09       4431.62       116.23 o                         
   2  24   6       1582.21       1581.31        43.93 o                         
   3  24   6          2.15         12.87        10.16 o                         
  -3  25   6       2229.60       2301.52       115.36 o                         
  -2  25   6       3649.20       3747.99        90.33 o                         
  -1  25   6       2403.89       2289.21        64.66 o                         
   0  25   6        363.38        340.67        42.43 o                         
   1  25   6         23.91          3.36        15.58 o                         
   2  25   6       1781.44       1763.51       124.39 o                         
  -2  26   6        282.13        160.73        49.26 o                         
  -1  26   6       1996.58       2088.70       141.43 o                         
   0  26   6       2969.27       2946.31        97.82 o                         
   1  26   6        941.76        693.36       108.22 o                         
  -1  27   6       1144.16       1111.74        43.35 o                         
   0  27   6        335.94        226.33        77.01 o                         
  -8   1   7         59.25         45.87        16.38 o                         
  -7   1   7        724.79        821.18        54.54 o                         
  -6   1   7        911.98        899.88        32.88 o                         
  -5   1   7        198.30        224.13        30.06 o                         
  -4   1   7         92.23        119.00        18.93 o                         
  -3   1   7        918.02        998.25        30.17 o                         
  -2   1   7       2569.07       2548.85        37.62 o                         
  -1   1   7       3690.29       3831.35        73.00 o                         
   0   1   7       2072.75       2227.15        51.78 o                         
   1   1   7        586.61        672.18        23.72 o                         
   2   1   7       1463.79       1592.35        76.86 o                         
   3   1   7       1927.63       1966.13        50.89 o                         
   4   1   7        795.20        772.25        57.66 o                         
   5   1   7         67.05         59.73        13.29 o                         
   6   1   7          7.12         37.66        21.32 o                         
  -8   2   7       1180.94        919.45        83.86 o                         
  -7   2   7        732.81        594.75        58.74 o                         
  -6   2   7        141.70        146.24        27.74 o                         
  -5   2   7       4407.62       4460.61        65.41 o                         
  -4   2   7       6734.37       6696.69       128.76 o                         
  -3   2   7       4151.01       4069.58        85.07 o                         
  -2   2   7        811.80        814.36        28.22 o                         
  -1   2   7       2354.04       2165.95        36.20 o                         
   0   2   7       6852.84       6707.75       158.66 o                         
   1   2   7       7794.65       8180.35       113.87 o                         
   2   2   7       5287.56       5308.42       302.88 o                         
   3   2   7        106.78        145.37        23.35 o                         
   4   2   7        868.20        871.30        27.48 o                         
   5   2   7       3166.24       3289.04        56.63 o                         
   6   2   7       2477.35       2589.17        93.86 o                         
  -8   3   7        507.76        470.84        80.73 o                         
  -7   3   7       2660.27       2555.27        82.18 o                         
  -6   3   7       3960.00       3970.38        72.85 o                         
  -5   3   7       1589.21       1586.86        48.59 o                         
  -4   3   7         56.66         75.69        19.55 o                         
  -3   3   7       3562.45       3452.78        74.74 o                         
  -2   3   7      11211.36      11453.72       178.62 o                         
  -1   3   7      16406.79      16331.68       178.80 o                         
   0   3   7       5473.88       5386.19        69.33 o                         
   1   3   7       1507.67       1521.10        30.57 o                         
   2   3   7       6107.28       6007.50       130.27 o                         
   3   3   7       7187.55       7285.14        82.09 o                         
   4   3   7       3490.07       3517.18        61.31 o                         
   5   3   7        724.37        739.81        36.27 o                         
   6   3   7         28.21         45.03        36.86 o                         
  -8   4   7        741.91        676.07        55.50 o                         
  -7   4   7        733.97        723.48        65.99 o                         
  -6   4   7        313.99        314.68        23.59 o                         
  -5   4   7       3226.22       3113.50        56.42 o                         
  -4   4   7       6987.02       7199.46       119.49 o                         
  -3   4   7       5915.72       6188.77        95.60 o                         
  -2   4   7        359.19        389.77        22.55 o                         
  -1   4   7        688.87        711.23        27.53 o                         
   0   4   7      10336.64      10412.05       156.50 o                         
   1   4   7      10220.42      10482.06       149.72 o                         
   2   4   7       4881.52       4601.33       179.24 o                         
   3   4   7        408.43        437.55        35.86 o                         
   4   4   7       2888.61       2884.46        51.06 o                         
   5   4   7       3603.12       3644.49        55.65 o                         
   6   4   7       1112.53       1165.42        87.61 o                         
  -7   5   7       1176.71       1184.04        61.40 o                         
  -6   5   7       2054.22       2142.81        53.52 o                         
  -5   5   7        487.79        523.89        27.70 o                         
  -4   5   7         76.86         69.50        12.61 o                         
  -3   5   7        955.12        971.05        32.44 o                         
  -2   5   7       3504.22       3589.53        83.88 o                         
  -1   5   7       5239.46       5115.19        92.45 o                         
   0   5   7        671.81        603.21        33.44 o                         
   1   5   7        150.00        208.29        29.49 o                         
   2   5   7       1825.28       1655.66        50.49 o                         
   3   5   7       1632.46       1698.61        70.17 o                         
   4   5   7       1217.54       1317.29        41.82 o                         
   5   5   7       1489.46       1464.94        50.49 o                         
   6   5   7        156.33        111.10        29.91 o                         
  -7   6   7          0.71         22.46        32.81 o                         
  -6   6   7          0.68         31.08        13.06 o                         
  -5   6   7          8.31         28.28         9.81 o                         
  -4   6   7        584.16        538.88        25.55 o                         
  -3   6   7        249.73        283.03        27.16 o                         
  -2   6   7        950.56       1095.70        38.38 o                         
  -1   6   7        283.91        303.40        36.54 o                         
   0   6   7          1.55         26.34        10.33 o                         
   1   6   7        868.58        824.72        27.31 o                         
   2   6   7        371.38        401.09        40.92 o                         
   3   6   7        337.03        343.06        30.77 o                         
   4   6   7        633.98        628.10        41.06 o                         
   5   6   7        655.39        680.79        30.03 o                         
   6   6   7          7.89         30.06        18.53 o                         
  -7   7   7        485.16        562.49        57.23 o                         
  -6   7   7        579.79        536.51        32.45 o                         
  -5   7   7        453.32        492.58        36.96 o                         
  -4   7   7        102.66        127.08        19.60 o                         
  -3   7   7        287.32        321.25        28.97 o                         
  -2   7   7       1558.59       1513.37        76.56 o                         
  -1   7   7       2067.73       2141.93        51.15 o                         
   0   7   7        630.86        637.29        34.86 o                         
   1   7   7         94.08        110.51        13.00 o                         
   2   7   7       1468.62       1454.11        40.30 o                         
   3   7   7        119.84        107.03        19.76 o                         
   4   7   7        416.63        426.91        24.51 o                         
   5   7   7       1071.81       1047.54        32.52 o                         
   6   7   7          5.09         38.49        17.70 o                         
  -7   8   7         26.27         67.14        41.76 o                         
  -6   8   7        333.07        339.61        46.36 o                         
  -5   8   7       1209.70       1216.82        36.40 o                         
  -4   8   7       4289.00       4129.17        93.04 o                         
  -3   8   7       4962.80       4985.74        73.32 o                         
  -2   8   7        619.71        664.27        39.48 o                         
  -1   8   7        721.03        737.70        33.92 o                         
   0   8   7       6830.38       6881.06       191.69 o                         
   1   8   7      10539.42      10404.32       219.24 o                         
   2   8   7       1944.31       1983.69        63.57 o                         
   3   8   7         86.75         99.50        20.54 o                         
   4   8   7        598.27        572.28        30.23 o                         
   5   8   7        518.44        547.70        19.05 o                         
   6   8   7       1199.86       1340.65       108.54 o                         
  -7   9   7       1984.80       1894.46       104.72 o                         
  -6   9   7       2740.63       2828.92       106.95 o                         
  -5   9   7       2318.81       2285.83        62.36 o                         
  -4   9   7         41.16         28.63        10.12 o                         
  -3   9   7       1878.16       1819.22        48.53 o                         
  -2   9   7      10601.05      10543.39       142.35 o                         
  -1   9   7      12208.38      12911.35       177.69 o                         
   0   9   7       2569.53       2548.05        59.88 o                         
   1   9   7          0.81         29.98        13.01 o                         
   2   9   7       7250.29       7394.55        81.87 o                         
   3   9   7       7200.94       7184.18       102.53 o                         
   4   9   7       3017.83       2983.72        55.47 o                         
   5   9   7        399.19        444.21        69.75 o                         
   6   9   7        223.24        183.13        77.76 o                         
  -7  10   7        523.55        378.45       215.81 o                         
  -6  10   7        176.84         99.57        62.30 o                         
  -5  10   7       3776.30       3737.08        57.65 o                         
  -4  10   7       6184.17       6041.14       211.22 o                         
  -3  10   7       4220.49       4296.65       101.09 o                         
  -2  10   7        750.30        731.58        29.19 o                         
  -1  10   7       1265.37       1263.19        36.61 o                         
   0  10   7       7501.99       7542.12       106.37 o                         
   1  10   7       9611.55       9657.09       157.17 o                         
   2  10   7       4226.99       4366.83        82.54 o                         
   3  10   7        177.69        176.79        24.43 o                         
   4  10   7       1557.84       1545.02        48.84 o                         
   5  10   7       3772.68       3798.71        82.13 o                         
   6  10   7       1129.41       1073.71        65.39 o                         
  -7  11   7        619.41        828.36        88.40 o                         
  -6  11   7       1878.24       1812.00        54.08 o                         
  -5  11   7       1521.98       1532.87        52.06 o                         
  -4  11   7          8.31         32.91        18.83 o                         
  -3  11   7       2759.71       2790.13        42.75 o                         
  -2  11   7       5432.46       5331.73        71.06 o                         
  -1  11   7       2892.45       2817.80        67.04 o                         
   0  11   7        330.40        340.43        38.13 o                         
   1  11   7         58.14         60.48        13.82 o                         
   2  11   7        561.47        593.17        31.35 o                         
   3  11   7       2847.86       2811.67        82.33 o                         
   4  11   7       3626.83       3660.15        61.57 o                         
   5  11   7        131.18        123.57        23.44 o                         
   6  11   7        484.87        344.64       143.15 o                         
  -7  12   7        198.03        176.50        78.26 o                         
  -6  12   7         15.05         34.39        15.99 o                         
  -5  12   7        939.52        968.09        42.12 o                         
  -4  12   7        610.66        603.55        33.57 o                         
  -3  12   7         11.67         31.27         8.87 o                         
  -2  12   7          0.18         25.11        13.03 o                         
  -1  12   7         31.49         35.41        13.85 o                         
   0  12   7          1.70         22.71        12.83 o                         
   1  12   7        730.44        702.35        39.53 o                         
   2  12   7       1339.32       1359.35        42.63 o                         
   3  12   7         72.95         89.26        13.42 o                         
   4  12   7        409.64        374.03        22.28 o                         
   5  12   7        325.23        325.65        35.72 o                         
   6  12   7          1.18         21.44        31.82 o                         
  -7  13   7          2.08         -1.50        20.13 o                         
  -6  13   7        822.59        861.47        36.24 o                         
  -5  13   7        698.08        689.60        42.94 o                         
  -4  13   7        202.01        202.11        34.34 o                         
  -3  13   7        722.29        716.47        27.72 o                         
  -2  13   7        534.96        611.73        29.01 o                         
  -1  13   7        155.87        179.25        32.36 o                         
   0  13   7         28.74         48.19        14.45 o                         
   1  13   7        118.39        132.71        16.07 o                         
   2  13   7         40.05         27.80        10.66 o                         
   3  13   7        435.48        448.75        34.07 o                         
   4  13   7        668.83        687.75        24.96 o                         
   5  13   7        165.82        149.13        29.28 o                         
  -6  14   7       1894.92       1949.81        68.94 o                         
  -5  14   7       1884.97       1779.88        39.53 o                         
  -4  14   7         64.91         87.88        24.54 o                         
  -3  14   7       1572.84       1553.77        40.64 o                         
  -2  14   7       5050.48       5077.85        73.45 o                         
  -1  14   7        439.24        428.62        44.55 o                         
   0  14   7      10279.03      10255.30       174.63 o                         
   1  14   7       4977.43       5129.81        91.23 o                         
   2  14   7         49.53         76.31        14.01 o                         
   3  14   7         31.25         29.68        13.52 o                         
   4  14   7         29.38         32.80        10.30 o                         
   5  14   7       1328.15       1300.20        73.72 o                         
  -6  15   7        461.22        471.31        30.22 o                         
  -5  15   7       1220.38       1148.71        41.67 o                         
  -4  15   7       1012.21        986.54        54.94 o                         
  -3  15   7       1977.13       1970.21        53.88 o                         
  -2  15   7      10878.22      11569.53       180.76 o                         
  -1  15   7       7462.95       7765.97       110.55 o                         
   0  15   7       1471.32       1264.81        38.46 o                         
   1  15   7        305.26        327.66        40.65 o                         
   2  15   7       2934.66       2825.32       125.44 o                         
   3  15   7       4951.92       5273.17        85.59 o                         
   4  15   7       2444.72       2447.19        63.88 o                         
   5  15   7         60.77         52.17        21.83 o                         
  -6  16   7        580.01        462.07        72.19 o                         
  -5  16   7       2699.51       2582.13       120.73 o                         
  -4  16   7      12867.92      13095.63       126.42 o                         
  -3  16   7       3618.83       3674.18       128.08 o                         
  -2  16   7        519.80        380.36        21.89 o                         
  -1  16   7       2220.79       2379.49        80.27 o                         
   0  16   7        407.44        537.95        39.43 o                         
   1  16   7       5961.64       6095.33        86.62 o                         
   2  16   7       9056.02       8871.29       122.42 o                         
   3  16   7         59.75         46.42        15.09 o                         
   4  16   7       2519.47       2585.34        66.70 o                         
   5  16   7       2679.49       2633.64        82.96 o                         
  -6  17   7       2325.38       2190.41       112.88 o                         
  -5  17   7       1306.18       1272.61        61.30 o                         
  -4  17   7        215.56        209.17        45.79 o                         
  -3  17   7       1782.94       1850.74        97.59 o                         
  -2  17   7       2866.47       2772.82        49.38 o                         
  -1  17   7       2140.36       2152.23        41.66 o                         
   0  17   7       1039.76       1133.32        42.11 o                         
   1  17   7          8.14         27.50         9.32 o                         
   2  17   7       1705.02       1653.11        53.08 o                         
   3  17   7       2792.99       2895.89        74.23 o                         
   4  17   7       2212.01       2242.63        81.23 o                         
   5  17   7        100.20         75.99        27.58 o                         
  -6  18   7          6.97         25.41        16.43 o                         
  -5  18   7        612.60        573.76        64.09 o                         
  -4  18   7        401.24        364.55        53.24 o                         
  -3  18   7         25.14         40.28        21.39 o                         
  -2  18   7        101.57         80.24        16.20 o                         
  -1  18   7         28.72         35.19        12.72 o                         
   0  18   7        601.97        549.55        29.76 o                         
   1  18   7       2029.90       1993.52        79.01 o                         
   2  18   7        321.58        311.04        46.94 o                         
   3  18   7         85.70         54.37        13.26 o                         
   4  18   7        514.57        569.82        99.17 o                         
  -5  19   7         60.06         39.34        16.31 o                         
  -4  19   7        108.71        120.78        17.58 o                         
  -3  19   7        495.52        491.06        39.28 o                         
  -2  19   7         78.38         63.03        25.42 o                         
  -1  19   7          2.90         14.89        11.93 o                         
   0  19   7        261.10        239.08        43.44 o                         
   1  19   7          1.58         23.21        12.74 o                         
   2  19   7          1.52         26.11        10.53 o                         
   3  19   7        242.40        167.74        30.29 o                         
   4  19   7         34.03         46.14        20.03 o                         
  -5  20   7        455.98        451.45        37.56 o                         
  -4  20   7       1542.22       1554.01        50.08 o                         
  -3  20   7       1251.07       1209.96        40.23 o                         
  -2  20   7        134.67        168.50        29.40 o                         
  -1  20   7        162.36        180.04        28.03 o                         
   0  20   7       1818.26       1837.13        62.09 o                         
   1  20   7       1982.72       1969.55        46.94 o                         
   2  20   7       1091.52       1053.13        38.25 o                         
   3  20   7         32.38         33.53        18.19 o                         
   4  20   7        302.42        274.35        44.85 o                         
  -5  21   7        976.89        926.62        68.21 o                         
  -4  21   7         28.81         12.72        15.37 o                         
  -3  21   7       1602.15       1579.11        97.51 o                         
  -2  21   7       4355.06       4650.35       160.32 o                         
  -1  21   7       3666.06       3681.83       175.74 o                         
   0  21   7        918.91        929.34        44.02 o                         
   1  21   7         83.92         27.93        28.22 o                         
   2  21   7       1282.90       1273.31        49.95 o                         
   3  21   7       3077.43       3003.67        73.36 o                         
  -4  22   7       2960.43       2907.51        67.71 o                         
  -3  22   7       4037.47       4333.25       124.34 o                         
  -2  22   7        197.72        193.30        51.45 o                         
  -1  22   7        985.99       1099.21        88.04 o                         
   0  22   7       4785.22       5116.64       108.49 o                         
   1  22   7       2862.58       2717.67        70.80 o                         
   2  22   7       1223.50       1198.24        76.27 o                         
   3  22   7        424.39        404.94        37.74 o                         
  -4  23   7         13.94         25.38        12.19 o                         
  -3  23   7        762.41        746.40        57.13 o                         
  -2  23   7       2368.58       2485.89        94.20 o                         
  -1  23   7       2147.92       2227.94       185.89 o                         
   0  23   7        565.99        622.09        91.89 o                         
   1  23   7          1.39         13.96        12.12 o                         
   2  23   7        902.67       1034.56       125.34 o                         
  -3  24   7         25.78         46.29        23.66 o                         
  -2  24   7          4.47          5.50        13.32 o                         
  -1  24   7        278.86        305.70        65.66 o                         
   0  24   7        321.06        309.07        41.72 o                         
   1  24   7       2651.41       3052.61        81.80 o                         
   2  24   7        525.91        571.78        89.08 o                         
  -2  25   7          0.68         12.54        12.97 o                         
  -1  25   7          0.09         17.89        10.74 o                         
   0  25   7          0.07         20.33        16.26 o                         
   1  25   7        205.91        158.05        56.89 o                         
  -7   0   8        548.89        579.33        83.80 o                         
  -6   0   8          0.50        -10.55        26.40 o                         
  -5   0   8       4913.29       4816.63       246.68 o                         
  -4   0   8       7153.16       6866.99       349.06 o                         
  -3   0   8       6571.39       6525.10       135.74 o                         
  -2   0   8       1742.58       1669.67        79.36 o                         
  -1   0   8       1991.32       1948.73        76.48 o                         
   0   0   8       6954.64       7114.78       363.25 o                         
   1   0   8      12207.48      12458.43       235.45 o                         
   2   0   8       5021.52       5741.94       138.53 o                         
   3   0   8        348.58        337.21        65.09 o                         
   4   0   8        492.48        489.45        40.52 o                         
   5   0   8       4223.43       4472.18       135.55 o                         
   6   0   8       2831.13       2800.71       115.51 o                         
  -7   1   8        597.03        637.70        60.22 o                         
  -6   1   8       3644.18       3716.06        66.10 o                         
  -5   1   8       3824.03       3840.04        76.67 o                         
  -4   1   8         58.64         73.94        17.36 o                         
  -3   1   8       4715.19       4610.22       103.10 o                         
  -2   1   8       9200.92       9199.23       154.51 o                         
  -1   1   8       4927.42       5049.02       109.33 o                         
   0   1   8       3272.27       3433.27        95.30 o                         
   1   1   8          0.49         15.99        12.18 o                         
   2   1   8       2123.39       2142.87       100.64 o                         
   3   1   8       6285.71       6456.46       157.09 o                         
   4   1   8       4708.70       4718.74        70.74 o                         
   5   1   8        174.23        218.72        37.96 o                         
   6   1   8        101.82         79.52        41.83 o                         
  -7   2   8         39.47         40.16        19.38 o                         
  -6   2   8          5.68         34.32        15.73 o                         
  -5   2   8        599.20        623.67        28.21 o                         
  -4   2   8       1981.39       1936.29        42.27 o                         
  -3   2   8       3128.87       3100.83        62.59 o                         
  -2   2   8        297.75        358.08        50.96 o                         
  -1   2   8        433.80        456.13        37.35 o                         
   0   2   8       2609.82       2501.03        71.31 o                         
   1   2   8       3971.73       4099.24        94.52 o                         
   2   2   8       1068.50       1038.95        41.55 o                         
   3   2   8         34.52         47.18        16.09 o                         
   4   2   8        417.45        392.54        35.59 o                         
   5   2   8        497.18        467.41        33.81 o                         
   6   2   8        400.66        459.12        63.67 o                         
  -7   3   8          0.47         56.63        27.53 o                         
  -6   3   8         13.87         19.46        11.10 o                         
  -5   3   8         11.81         41.42        11.54 o                         
  -4   3   8         49.81         87.08        21.99 o                         
  -3   3   8          3.86         20.77        13.18 o                         
  -2   3   8        101.68        112.63        19.68 o                         
  -1   3   8        121.73         92.33        17.89 o                         
   0   3   8         41.12         53.14        16.22 o                         
   1   3   8        903.07        886.01        31.70 o                         
   2   3   8        396.27        372.59        62.06 o                         
   3   3   8        697.06        649.48        36.28 o                         
   4   3   8          7.17         15.34         9.04 o                         
   5   3   8        460.80        403.10        23.68 o                         
   6   3   8         19.49         35.84        15.73 o                         
  -7   4   8        190.46        167.21        62.95 o                         
  -6   4   8          0.17         28.29        13.94 o                         
  -5   4   8       1378.16       1353.26        97.37 o                         
  -4   4   8       1668.23       1644.31        78.91 o                         
  -3   4   8         65.90        108.52        19.49 o                         
  -2   4   8        299.93        303.44        20.62 o                         
  -1   4   8        267.68        328.22        44.03 o                         
   0   4   8        589.86        591.78        28.05 o                         
   1   4   8       7697.22       7685.76       112.96 o                         
   2   4   8       2725.44       2739.61        81.94 o                         
   3   4   8       1519.83       1481.14        52.26 o                         
   4   4   8        659.81        654.73        22.84 o                         
   5   4   8         53.65         51.44        15.75 o                         
   6   4   8         14.80          7.42        20.37 o                         
  -7   5   8        733.56        779.91       176.06 o                         
  -6   5   8       2133.49       2163.11        60.60 o                         
  -5   5   8       3662.64       3709.49        89.85 o                         
  -4   5   8        130.14         84.55        20.39 o                         
  -3   5   8       6250.99       6068.82        77.59 o                         
  -2   5   8       7155.57       7226.36       101.06 o                         
  -1   5   8       1193.50       1352.20        45.31 o                         
   0   5   8       1925.95       1922.83        59.69 o                         
   1   5   8       2645.35       2484.51        61.79 o                         
   2   5   8       1559.11       1492.54        68.12 o                         
   3   5   8      14113.30      14281.61       119.15 o                         
   4   5   8       3492.25       3643.29       119.22 o                         
   5   5   8        294.66        236.59        41.58 o                         
   6   5   8        180.41        143.07        47.24 o                         
  -7   6   8        434.92        255.66       121.90 o                         
  -6   6   8         53.41         67.12        15.32 o                         
  -5   6   8       1334.77       1374.76        58.71 o                         
  -4   6   8       8627.07       8610.18       111.98 o                         
  -3   6   8      11821.24      11911.20       120.00 o                         
  -2   6   8        727.09        736.28        31.07 o                         
  -1   6   8       4467.89       4615.65        71.46 o                         
   0   6   8       9779.87       9622.95       189.08 o                         
   1   6   8       2925.63       2952.44        76.77 o                         
   2   6   8       2870.77       2900.35        70.72 o                         
   3   6   8       3728.38       3727.37        57.55 o                         
   4   6   8        244.50        238.07        39.47 o                         
   5   6   8       6473.52       6189.53       120.22 o                         
   6   6   8       4189.65       4100.77       107.79 o                         
  -7   7   8        999.45       1020.22        74.41 o                         
  -6   7   8       3404.11       3336.41        88.78 o                         
  -5   7   8       2219.69       2220.63        89.04 o                         
  -4   7   8          0.64         13.49        10.12 o                         
  -3   7   8        940.25        996.36        24.26 o                         
  -2   7   8       8749.87       8810.82       154.11 o                         
  -1   7   8      12059.98      12011.78       176.74 o                         
   0   7   8       2780.16       2621.41       147.20 o                         
   1   7   8        332.61        359.35        30.96 o                         
   2   7   8       4580.46       4585.21       146.99 o                         
   3   7   8       3305.14       3216.15        56.29 o                         
   4   7   8       2426.71       2388.59        87.00 o                         
   5   7   8        934.82        946.33        64.45 o                         
   6   7   8         45.02         37.59        26.46 o                         
  -7   8   8         91.27         65.40        60.48 o                         
  -6   8   8         86.09         72.66        28.89 o                         
  -5   8   8        654.43        644.18        26.63 o                         
  -4   8   8       2056.53       2057.08        46.85 o                         
  -3   8   8       3339.84       3296.22        96.85 o                         
  -2   8   8        528.33        507.71        26.24 o                         
  -1   8   8        470.35        414.45        31.72 o                         
   0   8   8       3923.67       3822.70        52.36 o                         
   1   8   8       3457.49       3451.36        48.37 o                         
   2   8   8       1055.32       1041.76        42.99 o                         
   3   8   8        334.49        341.98        48.27 o                         
   4   8   8        353.53        294.37        34.97 o                         
   5   8   8       1516.59       1552.12        47.08 o                         
   6   8   8        957.28       1040.46       101.27 o                         
  -7   9   8         62.43         49.96        39.49 o                         
  -6   9   8        181.71        172.44        43.33 o                         
  -5   9   8         78.58         97.65        20.05 o                         
  -4   9   8          3.92         20.81        10.19 o                         
  -3   9   8        225.65        244.85        33.22 o                         
  -2   9   8        156.47        164.29        22.42 o                         
  -1   9   8         26.12         32.47        13.76 o                         
   0   9   8        329.22        376.65        24.40 o                         
   1   9   8          2.83         21.29        11.53 o                         
   2   9   8        173.45        216.82        28.81 o                         
   3   9   8        156.58        198.44        26.57 o                         
   4   9   8        112.86        108.12        24.12 o                         
   5   9   8         31.56         32.22        12.86 o                         
   6   9   8          0.08          9.80        24.08 o                         
  -7  10   8        262.35        126.67        41.87 o                         
  -6  10   8         91.16         81.71        28.47 o                         
  -5  10   8        312.57        300.89        39.95 o                         
  -4  10   8        916.56        904.20        33.42 o                         
  -3  10   8        238.05        232.68        34.05 o                         
  -2  10   8         21.43         34.66        15.19 o                         
  -1  10   8         28.71         47.50        13.62 o                         
   0  10   8        737.73        694.68        78.43 o                         
   1  10   8        663.80        610.60        25.69 o                         
   2  10   8       1061.31       1089.22        57.20 o                         
   3  10   8        237.97        247.90        38.94 o                         
   4  10   8        425.24        375.68        21.26 o                         
   5  10   8        475.70        381.13        42.89 o                         
  -7  11   8        830.58        774.84       193.44 o                         
  -6  11   8       1421.14       1394.07       113.22 o                         
  -5  11   8       1503.17       1528.98        65.53 o                         
  -4  11   8          7.07         22.51        11.28 o                         
  -3  11   8       1447.74       1424.20        84.87 o                         
  -2  11   8       3741.93       3855.07        77.88 o                         
  -1  11   8       4355.69       4693.92        98.74 o                         
   0  11   8       1293.11       1249.28        28.17 o                         
   1  11   8        190.38        170.00        22.94 o                         
   2  11   8       1939.03       1851.55        42.87 o                         
   3  11   8       3902.29       3965.35        63.65 o                         
   4  11   8       1584.52       1675.62        42.58 o                         
   5  11   8        417.33        500.63        43.72 o                         
  -6  12   8         86.23         84.88        25.12 o                         
  -5  12   8       1915.79       1912.87        43.33 o                         
  -4  12   8      10042.68      10117.37       157.65 o                         
  -3  12   8       4724.51       4719.55        81.58 o                         
  -2  12   8         79.09        104.40        15.29 o                         
  -1  12   8        903.79        813.12        42.16 o                         
   0  12   8       4097.58       4325.05        63.37 o                         
   1  12   8       6268.39       6425.58        87.53 o                         
   2  12   8       4727.31       4503.39        95.14 o                         
   3  12   8        150.77        127.74        27.82 o                         
   4  12   8        434.41        372.18        45.92 o                         
   5  12   8       1929.88       2200.35       103.62 o                         
  -6  13   8       1680.94       1624.89        56.63 o                         
  -5  13   8       1246.23       1185.07        42.53 o                         
  -4  13   8        364.37        358.16        55.61 o                         
  -3  13   8       2163.38       2167.39        61.59 o                         
  -2  13   8       6610.73       6424.84       101.62 o                         
  -1  13   8       8201.42       8340.03       122.67 o                         
   0  13   8       1518.58       1629.88        60.88 o                         
   1  13   8        156.86        175.47        27.20 o                         
   2  13   8       1361.24       1464.52        58.94 o                         
   3  13   8       4539.14       4599.73       123.48 o                         
   4  13   8       3041.40       3148.80        67.82 o                         
   5  13   8        660.73        639.98        72.19 o                         
  -6  14   8        379.99        385.62        68.50 o                         
  -5  14   8        415.45        427.50        65.43 o                         
  -4  14   8        923.00        935.45        56.87 o                         
  -3  14   8       2526.12       2499.74        55.86 o                         
  -2  14   8       2517.13       2320.49        61.51 o                         
  -1  14   8        710.28        731.14        29.31 o                         
   0  14   8       5455.59       5202.58        82.42 o                         
   1  14   8       3243.74       3281.47        73.34 o                         
   2  14   8       1096.04       1032.44        44.85 o                         
   3  14   8          4.11         19.78         9.40 o                         
   4  14   8         95.17         83.29        21.78 o                         
   5  14   8        972.91        969.19        45.06 o                         
  -6  15   8       1217.48       1099.26        71.21 o                         
  -5  15   8        377.04        306.79        44.23 o                         
  -4  15   8        250.38        187.27        49.16 o                         
  -3  15   8        434.99        388.19        22.38 o                         
  -2  15   8          5.42         13.38        12.81 o                         
  -1  15   8        708.84        721.84        27.72 o                         
   0  15   8        488.66        453.78        30.56 o                         
   1  15   8        124.73        130.08        25.95 o                         
   2  15   8        380.38        382.80        49.11 o                         
   3  15   8        252.17        240.52        42.05 o                         
   4  15   8         54.76         53.38        14.08 o                         
   5  15   8         94.14         44.91        29.10 o                         
  -6  16   8        125.05         74.40        41.29 o                         
  -5  16   8        447.89        446.73        44.78 o                         
  -4  16   8        306.04        246.04        55.64 o                         
  -3  16   8          2.62         23.32        14.18 o                         
  -2  16   8         16.27          3.89        12.09 o                         
  -1  16   8        110.31         75.12        17.82 o                         
   0  16   8          8.35         26.48        10.00 o                         
   1  16   8       1640.76       1567.61        54.37 o                         
   2  16   8        363.41        344.82        43.37 o                         
   3  16   8         80.76         68.93        15.65 o                         
   4  16   8         94.54         43.94        14.96 o                         
  -5  17   8        784.84        742.14        38.05 o                         
  -4  17   8         20.82         25.11         8.32 o                         
  -3  17   8        890.58        830.08        47.23 o                         
  -2  17   8       1891.09       1808.08        73.96 o                         
  -1  17   8       2514.70       2589.90        45.20 o                         
   0  17   8       1031.62       1109.10        41.81 o                         
   1  17   8        125.79        106.63        21.20 o                         
   2  17   8        334.19        358.43        54.40 o                         
   3  17   8       1112.39       1112.63        44.30 o                         
   4  17   8       2034.58       2034.04        76.50 o                         
  -5  18   8       2211.48       2118.61        65.87 o                         
  -4  18   8       1859.57       1969.79        59.81 o                         
  -3  18   8       2489.41       2385.21        82.03 o                         
  -2  18   8       1331.26       1186.10        59.26 o                         
  -1  18   8        619.77        597.22        40.67 o                         
   0  18   8       3542.27       3458.75        59.44 o                         
   1  18   8       4805.33       4925.32       154.05 o                         
   2  18   8       2309.33       2551.86        66.25 o                         
   3  18   8        144.05        158.82        29.40 o                         
   4  18   8        367.21        302.71        59.93 o                         
  -5  19   8        509.52        551.64        57.35 o                         
  -4  19   8          8.03         26.72        11.40 o                         
  -3  19   8        513.08        557.89        40.90 o                         
  -2  19   8       4019.13       4053.63       103.43 o                         
  -1  19   8       5606.99       5945.82        85.12 o                         
   0  19   8       2181.23       2065.58        58.38 o                         
   1  19   8         31.28         12.16        12.94 o                         
   2  19   8       2547.71       2510.87        84.40 o                         
   3  19   8       2999.91       3065.89        90.91 o                         
  -4  20   8       2772.89       2860.15        65.41 o                         
  -3  20   8       2554.97       2597.48        92.49 o                         
  -2  20   8        179.46        143.35        35.63 o                         
  -1  20   8        399.38        339.21        54.67 o                         
   0  20   8       2712.18       2824.38        70.76 o                         
   1  20   8       2761.28       2668.95       135.83 o                         
   2  20   8        835.52        801.17        49.12 o                         
   3  20   8         14.42         25.68        12.04 o                         
  -4  21   8          7.94         20.76        16.18 o                         
  -3  21   8        298.12        242.04        56.56 o                         
  -2  21   8        862.17        894.83        52.32 o                         
  -1  21   8        640.82        734.82        58.42 o                         
   0  21   8         46.44         42.62        12.89 o                         
   1  21   8         13.52         30.59        11.54 o                         
   2  21   8        420.80        446.82        32.80 o                         
   3  21   8        223.78        160.88        34.32 o                         
  -3  22   8          1.78         31.46        17.99 o                         
  -2  22   8        127.55         90.24        27.03 o                         
  -1  22   8         81.03         50.73        17.35 o                         
   0  22   8        114.09         92.73        21.66 o                         
   1  22   8        419.60        395.47        35.26 o                         
   2  22   8          0.58         14.38        14.10 o                         
  -3  23   8        310.00        331.82        60.27 o                         
  -2  23   8       1304.54       1283.72        86.83 o                         
  -1  23   8        839.05        791.55        51.73 o                         
   0  23   8        552.64        556.28        53.39 o                         
   1  23   8         14.47         20.01        11.40 o                         
  -2  24   8         44.39         28.06        18.76 o                         
  -1  24   8          1.76         22.18        18.88 o                         
   0  24   8       1166.46       1145.06        54.69 o                         
   1  24   8       3691.04       3882.00       188.97 o                         
  -7   1   9        855.53        967.32        57.05 o                         
  -6   1   9        364.96        312.14        41.14 o                         
  -5   1   9        580.34        532.85        33.22 o                         
  -4   1   9        370.53        447.46        28.35 o                         
  -3   1   9       1005.66       1016.46        65.36 o                         
  -2   1   9       2810.86       2757.48        69.29 o                         
  -1   1   9       1560.10       1648.51        56.09 o                         
   0   1   9        282.96        328.90        55.79 o                         
   1   1   9         23.61         31.37        11.37 o                         
   2   1   9         52.90         28.33        12.61 o                         
   3   1   9       1690.10       1752.16        51.44 o                         
   4   1   9       1385.16       1439.94        51.43 o                         
   5   1   9        204.77        189.45        30.46 o                         
  -7   2   9          5.48         16.23        13.03 o                         
  -6   2   9         41.19         30.02        12.20 o                         
  -5   2   9        389.35        384.68        24.15 o                         
  -4   2   9       3303.34       3213.97        76.94 o                         
  -3   2   9       9105.20       9242.75       206.13 o                         
  -2   2   9       2805.89       2867.75        75.05 o                         
  -1   2   9       3458.63       3570.33        53.93 o                         
   0   2   9       4871.83       5052.01        98.92 o                         
   1   2   9       4082.96       4153.73        95.83 o                         
   2   2   9       2798.35       2665.70        58.53 o                         
   3   2   9        463.22        446.32        28.64 o                         
   4   2   9         77.11         60.13        12.10 o                         
   5   2   9       2034.69       2100.35        52.97 o                         
  -7   3   9       5298.72       5206.91       129.72 o                         
  -6   3   9       2452.17       2508.12       176.34 o                         
  -5   3   9         83.76         77.41        19.60 o                         
  -4   3   9        128.99        114.16        20.61 o                         
  -3   3   9        168.78        195.49        30.11 o                         
  -2   3   9       5938.48       5803.92        69.82 o                         
  -1   3   9      25000.92      25883.54       198.40 o                         
   0   3   9       6019.94       6028.07        69.61 o                         
   1   3   9       1993.59       1921.82        40.40 o                         
   2   3   9       4595.99       4669.94        81.93 o                         
   3   3   9       2009.24       2163.15        49.68 o                         
   4   3   9       2346.47       2498.51        60.00 o                         
   5   3   9       1717.95       1722.54        51.77 o                         
  -7   4   9       2067.44       1864.21        91.56 o                         
  -6   4   9         86.72         42.44        30.36 o                         
  -5   4   9       5887.60       5992.32        99.50 o                         
  -4   4   9       5329.04       5398.38        90.56 o                         
  -3   4   9        356.39        371.77        46.08 o                         
  -2   4   9       1479.85       1454.91        33.42 o                         
  -1   4   9       1016.89       1184.61        65.48 o                         
   0   4   9       5073.16       5057.13        97.66 o                         
   1   4   9      16847.16      17433.67       296.70 o                         
   2   4   9       3779.17       3896.31       139.29 o                         
   3   4   9        277.83        245.65        36.53 o                         
   4   4   9        295.76        265.51        51.47 o                         
   5   4   9        400.79        402.11        26.84 o                         
  -7   5   9         11.94         37.89        35.26 o                         
  -6   5   9        384.19        346.90        42.37 o                         
  -5   5   9       3329.31       3245.49        57.28 o                         
  -4   5   9        426.69        478.20        49.52 o                         
  -3   5   9       1712.46       1634.33        55.29 o                         
  -2   5   9       7118.44       7006.27       122.69 o                         
  -1   5   9       1380.90       1358.64        42.35 o                         
   0   5   9         19.64         24.74        11.54 o                         
   1   5   9        365.36        406.34        39.27 o                         
   2   5   9        124.00        184.81        40.87 o                         
   3   5   9       1214.46       1190.19        77.98 o                         
   4   5   9       3089.14       2893.49        71.24 o                         
   5   5   9        739.95        739.62        36.22 o                         
  -7   6   9         12.09         21.27        34.95 o                         
  -6   6   9         42.15         27.68        11.82 o                         
  -5   6   9         26.81         31.25        11.86 o                         
  -4   6   9         62.34         69.62        18.22 o                         
  -3   6   9         93.58        104.06        22.58 o                         
  -2   6   9        107.65        181.81        25.74 o                         
  -1   6   9          3.58         38.45        17.18 o                         
   0   6   9        135.28        227.87        36.72 o                         
   1   6   9        221.90        253.32        30.08 o                         
   2   6   9        246.09        158.70        33.16 o                         
   3   6   9         79.11         60.74        15.17 o                         
   4   6   9        294.38        275.83        39.37 o                         
   5   6   9          2.58         20.43         9.99 o                         
  -7   7   9        156.37        148.42        58.71 o                         
  -6   7   9        431.13        417.77        35.65 o                         
  -5   7   9        158.59        174.71        29.47 o                         
  -4   7   9        265.20        283.91        27.24 o                         
  -3   7   9         72.91         88.29        18.45 o                         
  -2   7   9       2256.95       2193.46        49.50 o                         
  -1   7   9       2333.27       2430.88        73.40 o                         
   0   7   9        118.48        168.35        35.12 o                         
   1   7   9        607.48        643.86        26.48 o                         
   2   7   9          1.51          5.34        11.82 o                         
   3   7   9         15.09         26.93        16.66 o                         
   4   7   9       1230.06       1186.28        46.99 o                         
   5   7   9        917.81        869.33        38.47 o                         
  -7   8   9        290.16        206.51       123.70 o                         
  -6   8   9        225.04        215.30        29.37 o                         
  -5   8   9        934.31        936.37        36.98 o                         
  -4   8   9       2531.62       2696.08        61.39 o                         
  -3   8   9       3350.76       3515.36        55.34 o                         
  -2   8   9        948.24        937.92        51.95 o                         
  -1   8   9         21.43         19.61        19.18 o                         
   0   8   9       5055.27       4874.85       126.51 o                         
   1   8   9       7388.21       7400.28       103.13 o                         
   2   8   9       1992.03       2255.19        83.83 o                         
   3   8   9          9.57         25.66        14.27 o                         
   4   8   9        607.59        579.48        33.16 o                         
   5   8   9        163.89        109.40        29.02 o                         
  -6   9   9       2607.75       2664.12        95.86 o                         
  -5   9   9       1582.84       1614.53        32.31 o                         
  -4   9   9        232.84        249.57        21.79 o                         
  -3   9   9       1051.17       1199.72        46.49 o                         
  -2   9   9       7640.90       7730.29       123.11 o                         
  -1   9   9       7187.48       7229.50       233.23 o                         
   0   9   9       3426.30       3516.39        73.45 o                         
   1   9   9         33.43         42.72        18.48 o                         
   2   9   9       2899.82       2958.80        64.65 o                         
   3   9   9       4665.82       4776.82        68.45 o                         
   4   9   9       2436.01       2605.89        57.13 o                         
   5   9   9        578.88        564.17        39.31 o                         
  -6  10   9        167.50        140.87        43.88 o                         
  -5  10   9       2468.70       2479.22        74.62 o                         
  -4  10   9       3858.35       3820.73        71.54 o                         
  -3  10   9       3590.45       3699.42        58.20 o                         
  -2  10   9        900.33        909.77        29.57 o                         
  -1  10   9         48.47         53.80        16.41 o                         
   0  10   9       4116.35       4284.29        73.11 o                         
   1  10   9       7900.91       7950.85       132.52 o                         
   2  10   9       4249.26       4123.37        76.35 o                         
   3  10   9        231.77        238.50        38.40 o                         
   4  10   9       1296.14       1300.88        29.54 o                         
   5  10   9       1232.18       1293.20       120.83 o                         
  -6  11   9       1504.81       1468.61        94.62 o                         
  -5  11   9        782.82        861.41        51.35 o                         
  -4  11   9         91.09         40.06        25.77 o                         
  -3  11   9        666.80        638.44        40.09 o                         
  -2  11   9       2607.33       2743.83        50.53 o                         
  -1  11   9       3846.89       3887.83        90.78 o                         
   0  11   9       1345.04       1259.42        42.47 o                         
   1  11   9         96.44        119.94        19.33 o                         
   2  11   9        601.40        616.43        47.64 o                         
   3  11   9       2157.11       2180.61        57.08 o                         
   4  11   9       1571.34       1487.19        41.36 o                         
   5  11   9         80.82         70.84        23.87 o                         
  -6  12   9        113.93        106.79        35.02 o                         
  -5  12   9        165.00        157.65        33.69 o                         
  -4  12   9        432.64        424.44        23.57 o                         
  -3  12   9        341.18        380.21        32.04 o                         
  -2  12   9          6.56         34.92        12.85 o                         
  -1  12   9        195.61        213.35        26.21 o                         
   0  12   9         53.73         73.19        16.58 o                         
   1  12   9        473.22        388.81        35.30 o                         
   2  12   9        163.06        102.80        31.75 o                         
   3  12   9         14.68         11.44        12.13 o                         
   4  12   9         10.22         26.03        10.21 o                         
   5  12   9         62.49         19.86        16.31 o                         
  -6  13   9        643.16        417.51       200.83 o                         
  -5  13   9        148.41        123.88        40.14 o                         
  -4  13   9         28.13         43.73        19.44 o                         
  -3  13   9         16.64         43.28        13.12 o                         
  -2  13   9        403.12        487.61        30.57 o                         
  -1  13   9        749.83        710.55        56.04 o                         
   0  13   9        102.61         84.37        22.01 o                         
   1  13   9          1.84         26.16        13.23 o                         
   2  13   9         50.34         66.03        16.43 o                         
   3  13   9        193.94        188.32        31.92 o                         
   4  13   9        336.84        273.41        37.21 o                         
  -6  14   9          0.10         20.65        14.79 o                         
  -5  14   9        484.75        478.39        47.38 o                         
  -4  14   9       2459.72       2452.89        62.80 o                         
  -3  14   9       2805.97       2739.10        72.04 o                         
  -2  14   9        290.86        238.64        39.65 o                         
  -1  14   9        324.46        311.71        51.50 o                         
   0  14   9       1460.74       1513.57        52.73 o                         
   1  14   9       2552.05       2640.47        97.22 o                         
   2  14   9       1896.52       1800.70        51.31 o                         
   3  14   9        182.49        155.32        45.50 o                         
   4  14   9        182.07        138.13        26.44 o                         
  -5  15   9        982.71        963.97        30.74 o                         
  -4  15   9         74.61         94.24        16.52 o                         
  -3  15   9       1085.96       1127.86        65.59 o                         
  -2  15   9       2760.42       2788.40       125.82 o                         
  -1  15   9       5728.37       5801.26        85.63 o                         
   0  15   9       3900.53       3861.81        71.20 o                         
   1  15   9         18.57         27.89        13.76 o                         
   2  15   9       1914.19       1923.19        46.66 o                         
   3  15   9       3483.37       3465.54        81.07 o                         
   4  15   9       1483.74       1414.79        41.33 o                         
  -5  16   9       1348.89       1356.63        86.75 o                         
  -4  16   9       3605.81       3580.92       104.37 o                         
  -3  16   9       4127.65       4305.92        99.34 o                         
  -2  16   9        753.39        779.17        68.32 o                         
  -1  16   9        502.48        445.27        45.84 o                         
   0  16   9       3017.66       3239.91       124.25 o                         
   1  16   9       5060.33       5335.01       131.02 o                         
   2  16   9       2835.07       2697.18        67.26 o                         
   3  16   9        161.47        110.98        27.68 o                         
   4  16   9        477.63        469.58        36.57 o                         
  -5  17   9       1095.81       1108.18        44.23 o                         
  -4  17   9        283.86        232.65        42.84 o                         
  -3  17   9       1029.73       1068.92        52.81 o                         
  -2  17   9       2936.61       2841.12        84.50 o                         
  -1  17   9       2316.24       2273.84        58.44 o                         
   0  17   9       1180.87       1223.99        44.80 o                         
   1  17   9         27.62         17.82        11.45 o                         
   2  17   9        852.23        976.49        84.02 o                         
   3  17   9       1784.11       1749.69        54.03 o                         
  -4  18   9        234.38        189.09        39.83 o                         
  -3  18   9        193.06        196.40        35.59 o                         
  -2  18   9         48.88         32.76        20.49 o                         
  -1  18   9          7.37          4.23        10.38 o                         
   0  18   9        748.41        741.39        52.27 o                         
   1  18   9        436.40        409.65        53.38 o                         
   2  18   9        114.82        132.47        32.28 o                         
   3  18   9        130.75         73.68        21.25 o                         
  -4  19   9          6.04         24.96        12.12 o                         
  -3  19   9        168.75        148.56        47.51 o                         
  -2  19   9          1.76         19.64        17.66 o                         
  -1  19   9         43.98         51.00        16.47 o                         
   0  19   9        195.66        178.08        31.85 o                         
   1  19   9         69.69         62.07        27.64 o                         
   2  19   9         58.15         30.96        16.28 o                         
   3  19   9         86.30         58.25        23.75 o                         
  -4  20   9       1521.81       1474.62        67.63 o                         
  -3  20   9       1020.42       1045.79        43.58 o                         
  -2  20   9        313.42        262.23        63.93 o                         
  -1  20   9        272.76        211.24        53.09 o                         
   0  20   9        650.47        721.48        36.68 o                         
   1  20   9        986.42        933.45        51.31 o                         
   2  20   9        999.43        926.65        42.58 o                         
  -3  21   9        290.69        134.72        64.83 o                         
  -2  21   9       3003.21       2909.57        83.02 o                         
  -1  21   9       4232.33       3541.45       294.10 o                         
   0  21   9       1003.04        976.57        53.18 o                         
   1  21   9          0.12         12.51        12.98 o                         
   2  21   9       1093.03       1090.23        39.00 o                         
  -2  22   9        572.02        513.92        38.28 o                         
  -1  22   9        370.37        300.83        71.18 o                         
   0  22   9       2287.20       2440.37        64.61 o                         
   1  22   9       2419.37       2421.60        92.79 o                         
  -1  23   9       1427.21       1434.43        66.11 o                         
   0  23   9        809.71        924.93        74.54 o                         
  -6   0  10        534.08        424.57       156.97 o                         
  -5   0  10       5037.65       4829.89       145.84 o                         
  -4   0  10      10389.83      10896.56       131.32 o                         
  -3   0  10       3171.38       3346.94        77.08 o                         
  -2   0  10        180.85        240.60        42.31 o                         
  -1   0  10        131.03        160.35        40.80 o                         
   0   0  10       1935.27       2061.84       112.59 o                         
   1   0  10       6335.01       6544.98       137.34 o                         
   2   0  10       5904.38       5907.86       190.68 o                         
   3   0  10       1131.24       1079.77        53.68 o                         
   4   0  10        285.55        259.59        74.52 o                         
   5   0  10       3072.68       2977.06       116.36 o                         
  -6   1  10       3270.83       3347.32        97.15 o                         
  -5   1  10       3875.67       3855.29        85.00 o                         
  -4   1  10         89.90        126.59        23.60 o                         
  -3   1  10       3233.41       3128.40        65.08 o                         
  -2   1  10       2602.35       2642.45        51.72 o                         
  -1   1  10       4575.35       4646.79       108.82 o                         
   0   1  10       3816.13       4164.92       106.12 o                         
   1   1  10        197.25        177.48        33.41 o                         
   2   1  10       1294.64       1199.82        43.08 o                         
   3   1  10       5034.75       5067.89        71.27 o                         
   4   1  10       1923.49       1953.33        51.96 o                         
   5   1  10        391.32        329.33        46.49 o                         
  -6   2  10        230.82        169.88        34.42 o                         
  -5   2  10         58.55         43.18        20.65 o                         
  -4   2  10       1023.31       1017.82        46.75 o                         
  -3   2  10       3597.02       3675.84        75.70 o                         
  -2   2  10        525.90        566.13        33.67 o                         
  -1   2  10        261.60        274.11        40.81 o                         
   0   2  10       1157.32       1190.18        54.02 o                         
   1   2  10       1347.78       1444.76        38.10 o                         
   2   2  10       2678.50       2690.57       151.22 o                         
   3   2  10        173.90        114.16        29.08 o                         
   4   2  10        865.21        819.55        32.19 o                         
   5   2  10        381.55        307.02        33.33 o                         
  -6   3  10        125.50         82.73        23.43 o                         
  -5   3  10        490.12        468.34        36.88 o                         
  -4   3  10         17.67         40.66        12.11 o                         
  -3   3  10        308.72        359.20        52.94 o                         
  -2   3  10         12.12         18.28        11.32 o                         
  -1   3  10        275.80        273.08        37.90 o                         
   0   3  10          9.88         25.78        12.57 o                         
   1   3  10         27.94         48.91        14.68 o                         
   2   3  10         57.78         51.37        18.16 o                         
   3   3  10          6.27         35.86        11.26 o                         
   4   3  10          1.29          6.55        13.75 o                         
   5   3  10         58.91         34.93        15.79 o                         
  -6   4  10         90.08         60.59        18.42 o                         
  -5   4  10        461.82        471.99        37.26 o                         
  -4   4  10        235.53        253.93        44.98 o                         
  -3   4  10        801.63        830.78        33.39 o                         
  -2   4  10        703.87        741.57        62.21 o                         
  -1   4  10          4.57         39.23        18.99 o                         
   0   4  10        236.65        264.27        43.93 o                         
   1   4  10       2816.36       2620.68        90.77 o                         
   2   4  10       1514.39       1556.37        57.38 o                         
   3   4  10          3.64         33.77         9.77 o                         
   4   4  10        271.43        255.62        49.74 o                         
   5   4  10        382.30        329.83        52.70 o                         
  -6   5  10       2985.88       3097.06        74.54 o                         
  -5   5  10       2486.55       2396.99        67.43 o                         
  -4   5  10         23.59         64.00        18.10 o                         
  -3   5  10       1562.85       1565.39        59.99 o                         
  -2   5  10       3510.02       3594.39       105.72 o                         
  -1   5  10       3212.20       3189.14        55.30 o                         
   0   5  10       2336.81       2488.39        39.29 o                         
   1   5  10        327.14        282.43        50.80 o                         
   2   5  10        923.36        947.37        48.00 o                         
   3   5  10       3222.74       3378.89        78.79 o                         
   4   5  10       2329.84       2391.24        76.40 o                         
   5   5  10        387.72        235.65        45.04 o                         
  -6   6  10        434.72        283.89        52.58 o                         
  -5   6  10        411.76        437.18        39.25 o                         
  -4   6  10       9946.55      10159.96       117.40 o                         
  -3   6  10       9297.11       9475.51       130.34 o                         
  -2   6  10        133.49        161.62        30.96 o                         
  -1   6  10       1740.40       1651.23        48.73 o                         
   0   6  10       1767.41       2079.48        89.63 o                         
   1   6  10       2656.77       2677.42        52.43 o                         
   2   6  10       6964.28       6584.10       149.20 o                         
   3   6  10       1927.27       1833.85        45.29 o                         
   4   6  10       1138.23       1077.67        33.11 o                         
   5   6  10       2286.89       2209.18        92.54 o                         
  -6   7  10       4082.84       3983.47       114.01 o                         
  -5   7  10       1275.27       1255.39        55.58 o                         
  -4   7  10         30.27         26.31        17.25 o                         
  -3   7  10        358.11        372.61        51.68 o                         
  -2   7  10       2727.64       2870.56        49.23 o                         
  -1   7  10       6322.85       6651.93        98.14 o                         
   0   7  10       5147.83       4827.52        83.37 o                         
   1   7  10        194.76        186.13        30.15 o                         
   2   7  10       3306.38       3188.73        89.05 o                         
   3   7  10       3744.66       3656.03        90.60 o                         
   4   7  10       1760.37       1804.62        89.20 o                         
   5   7  10        371.07        376.13        49.98 o                         
  -6   8  10         71.28         40.90        22.61 o                         
  -5   8  10        702.89        654.86        68.54 o                         
  -4   8  10       1253.76       1232.59        55.59 o                         
  -3   8  10       1306.99       1355.23        50.17 o                         
  -2   8  10       1358.86       1156.46        76.93 o                         
  -1   8  10          0.42         20.94        10.69 o                         
   0   8  10       3787.45       3633.06        84.94 o                         
   1   8  10       2566.33       2463.31        63.13 o                         
   2   8  10        458.99        467.65        39.61 o                         
   3   8  10        171.26        150.74        32.64 o                         
   4   8  10          1.44         27.06        12.81 o                         
  -6   9  10         50.12         42.72        21.44 o                         
  -5   9  10         14.75         29.24        16.84 o                         
  -4   9  10         27.39         41.84        12.34 o                         
  -3   9  10         28.58         17.90        15.38 o                         
  -2   9  10         79.65         55.89        14.73 o                         
  -1   9  10        576.22        636.12        38.39 o                         
   0   9  10         56.94        105.79        42.13 o                         
   1   9  10        122.68        107.21        30.19 o                         
   2   9  10         47.28         97.53        21.78 o                         
   3   9  10         31.77         31.91        17.32 o                         
   4   9  10          7.47         26.17         8.77 o                         
  -6  10  10         16.83         31.49        20.47 o                         
  -5  10  10        131.98        110.90        25.28 o                         
  -4  10  10        589.20        633.38        27.49 o                         
  -3  10  10        445.20        465.52        37.50 o                         
  -2  10  10        231.32        277.70        42.29 o                         
  -1  10  10          0.07         19.56        16.68 o                         
   0  10  10        718.09        703.21        36.24 o                         
   1  10  10        637.08        691.84        34.68 o                         
   2  10  10        132.40        136.19        23.61 o                         
   3  10  10        117.12        132.55        25.76 o                         
   4  10  10          0.79         22.27        16.56 o                         
  -6  11  10       1774.69       1780.10        92.49 o                         
  -5  11  10       1223.20       1166.32        45.63 o                         
  -4  11  10          3.87         14.24        10.38 o                         
  -3  11  10        281.65        298.99        38.33 o                         
  -2  11  10       2580.31       2585.28        55.31 o                         
  -1  11  10       2735.88       2795.20        49.45 o                         
   0  11  10       2167.82       2241.03        55.01 o                         
   1  11  10        151.94        147.93        29.72 o                         
   2  11  10       1282.62       1366.63        43.47 o                         
   3  11  10       1357.16       1372.02        73.60 o                         
   4  11  10       1578.66       1590.56        54.95 o                         
  -5  12  10       1126.27       1178.03        46.52 o                         
  -4  12  10       3291.47       3326.09        88.62 o                         
  -3  12  10       4675.25       4748.53       236.39 o                         
  -2  12  10       1354.23       1388.27        99.17 o                         
  -1  12  10        324.43        354.54        48.93 o                         
   0  12  10       2564.94       2704.21       102.77 o                         
   1  12  10       5361.88       5483.75       111.04 o                         
   2  12  10       2836.35       2814.83        92.01 o                         
   3  12  10        500.06        485.00        37.86 o                         
   4  12  10        167.81        128.24        28.16 o                         
  -5  13  10       2062.58       1875.73        67.74 o                         
  -4  13  10        158.07        122.01        32.11 o                         
  -3  13  10        790.88        799.13        38.73 o                         
  -2  13  10       3946.77       4084.51        57.49 o                         
  -1  13  10       5401.42       5428.23        85.09 o                         
   0  13  10       2454.19       2431.12        54.49 o                         
   1  13  10          2.33         12.23        13.33 o                         
   2  13  10       1197.30       1165.51        38.81 o                         
   3  13  10       2485.84       2505.14        64.48 o                         
   4  13  10       2223.07       2204.50        78.54 o                         
  -5  14  10       1058.26        999.99        52.89 o                         
  -4  14  10       1090.78       1135.08        32.94 o                         
  -3  14  10       1938.55       1937.93        41.56 o                         
  -2  14  10        914.61        961.83        58.70 o                         
  -1  14  10        445.92        487.40        42.01 o                         
   0  14  10       1147.18       1165.80        45.36 o                         
   1  14  10       2079.00       2146.01        50.82 o                         
   2  14  10       1056.53       1028.72        49.66 o                         
   3  14  10        597.02        582.77        43.85 o                         
  -5  15  10        102.92        126.06        31.09 o                         
  -4  15  10          0.12         12.13        13.72 o                         
  -3  15  10         62.86         97.55        25.78 o                         
  -2  15  10        312.64        247.78        39.15 o                         
  -1  15  10        155.82        114.11        21.80 o                         
   0  15  10        202.56        167.66        36.64 o                         
   1  15  10        106.06        146.88        26.46 o                         
   2  15  10        176.15        146.63        33.67 o                         
   3  15  10        726.12        627.53        52.22 o                         
  -4  16  10         37.90         39.55        17.12 o                         
  -3  16  10        319.56        228.03        63.69 o                         
  -2  16  10        111.68         90.37        23.27 o                         
  -1  16  10         68.32         62.47        23.35 o                         
   0  16  10        148.75        122.98        33.23 o                         
   1  16  10          1.47         17.69        11.21 o                         
   2  16  10        124.03        106.41        22.59 o                         
   3  16  10        512.94        496.06        50.13 o                         
  -4  17  10        363.19        294.13        62.67 o                         
  -3  17  10        374.15        361.96        48.41 o                         
  -2  17  10       1403.88       1282.94        51.58 o                         
  -1  17  10       2317.22       2230.92        61.38 o                         
   0  17  10        849.37        888.82        40.19 o                         
   1  17  10          6.73         24.47         9.08 o                         
   2  17  10        139.96         76.94        21.01 o                         
  -4  18  10       2008.30       2058.35       128.61 o                         
  -3  18  10       2605.41       2687.04       151.75 o                         
  -2  18  10       1098.28       1102.42        40.85 o                         
  -1  18  10         83.91         45.35        19.77 o                         
   0  18  10       2336.56       2289.08        53.94 o                         
   1  18  10       3652.86       3660.64        79.22 o                         
   2  18  10       1560.15       1606.31        70.92 o                         
  -3  19  10       1050.28        987.02        40.02 o                         
  -2  19  10       3554.27       3559.31       161.51 o                         
  -1  19  10       2444.16       2283.41        72.53 o                         
   0  19  10       1194.40       1142.63        52.00 o                         
   1  19  10        165.48        101.23        20.42 o                         
  -2  20  10        392.90        410.17        57.73 o                         
  -1  20  10          4.65         19.83        11.34 o                         
   0  20  10       1336.31       1358.17        47.19 o                         
   1  20  10       2794.93       2626.39       109.28 o                         
  -1  21  10        369.94        366.93        66.67 o                         
   0  21  10        291.47        182.32        34.22 o                         
  -6   1  11        451.66        326.61       101.88 o                         
  -5   1  11        379.04        359.85        35.24 o                         
  -4   1  11        436.09        544.02        63.65 o                         
  -3   1  11        212.11        247.91        35.66 o                         
  -2   1  11       1890.02       2008.43        78.95 o                         
  -1   1  11       1684.65       1743.58        82.59 o                         
   0   1  11        269.75        288.94        48.80 o                         
   1   1  11         18.00         29.42        13.81 o                         
   2   1  11         34.08         41.72        17.71 o                         
   3   1  11        963.22        956.95        30.84 o                         
   4   1  11        547.13        567.56        57.46 o                         
  -6   2  11         20.49          6.60        16.05 o                         
  -5   2  11        853.59        823.04        57.34 o                         
  -4   2  11       1556.54       1492.10        54.57 o                         
  -3   2  11       4347.10       4421.12       110.72 o                         
  -2   2  11       2025.36       1944.93        72.70 o                         
  -1   2  11         51.01         52.51        15.50 o                         
   0   2  11       2368.41       2269.00        76.86 o                         
   1   2  11       5470.98       5685.82        83.88 o                         
   2   2  11       1925.11       1769.16        93.09 o                         
   3   2  11        266.78        229.19        40.03 o                         
   4   2  11         13.93         27.21        11.98 o                         
  -6   3  11       1922.70       1933.13       256.75 o                         
  -5   3  11       1905.74       1946.24        52.02 o                         
  -4   3  11        513.40        586.33        43.83 o                         
  -3   3  11        479.27        560.55        47.19 o                         
  -2   3  11       3788.42       3790.35        97.27 o                         
  -1   3  11       6886.32       6901.47       117.27 o                         
   0   3  11       4718.39       4840.91        98.79 o                         
   1   3  11         84.29        111.76        25.20 o                         
   2   3  11       1321.39       1272.23        61.25 o                         
   3   3  11       3387.54       3131.73        87.36 o                         
   4   3  11       2326.17       2293.38        67.14 o                         
  -6   4  11         10.83          8.78        12.17 o                         
  -5   4  11       1089.19       1026.09        29.73 o                         
  -4   4  11       2190.76       2364.63        62.39 o                         
  -3   4  11       4412.71       4443.35        67.19 o                         
  -2   4  11       2636.25       2790.47        70.24 o                         
  -1   4  11         91.08         75.95        20.14 o                         
   0   4  11       5048.49       4905.72       160.40 o                         
   1   4  11       3493.48       3597.97        64.84 o                         
   2   4  11       1283.01       1439.46        40.70 o                         
   3   4  11       1077.86       1148.99        55.84 o                         
   4   4  11         13.97         19.25        11.77 o                         
  -6   5  11       1062.91        930.30        83.77 o                         
  -5   5  11       1827.85       1797.32       101.39 o                         
  -4   5  11        309.07        296.79        57.01 o                         
  -3   5  11        580.03        624.95        37.45 o                         
  -2   5  11       2985.71       2788.98        54.06 o                         
  -1   5  11       1077.14       1190.83        55.42 o                         
   0   5  11        836.05        905.38        35.19 o                         
   1   5  11         37.82         20.26        15.12 o                         
   2   5  11        276.59        311.94        60.64 o                         
   3   5  11        625.14        637.17        42.32 o                         
   4   5  11       1331.54       1298.11        67.96 o                         
  -6   6  11          0.09         30.39        22.34 o                         
  -5   6  11         42.85         51.42        19.89 o                         
  -4   6  11        113.80        130.86        21.12 o                         
  -3   6  11         24.09         50.31        19.92 o                         
  -2   6  11         76.77         85.20        18.67 o                         
  -1   6  11         66.95         48.86        17.62 o                         
   0   6  11          4.75         12.20        17.19 o                         
   1   6  11        147.56        126.37        24.51 o                         
   2   6  11        211.18        157.83        47.30 o                         
   3   6  11         19.98         17.38        13.86 o                         
   4   6  11        140.86         73.09        21.47 o                         
  -6   7  11        580.22        559.50        30.62 o                         
  -5   7  11        508.55        560.62        44.20 o                         
  -4   7  11         10.16         18.51         9.74 o                         
  -3   7  11         86.59         86.55        18.68 o                         
  -2   7  11        115.71        116.13        29.04 o                         
  -1   7  11       1268.78       1356.63        46.17 o                         
   0   7  11        896.35        916.25        56.60 o                         
   1   7  11          7.54         19.03        10.55 o                         
   2   7  11        474.60        464.09        41.59 o                         
   3   7  11        167.51        139.86        31.02 o                         
   4   7  11        116.42         74.25        41.93 o                         
  -5   8  11        719.09        703.34        43.73 o                         
  -4   8  11       1886.18       1982.67        35.40 o                         
  -3   8  11       1495.50       1618.13        43.19 o                         
  -2   8  11       1634.91       1558.98        71.12 o                         
  -1   8  11          6.51         28.09        17.63 o                         
   0   8  11       2229.38       2158.13        89.11 o                         
   1   8  11       2495.83       2384.22        81.03 o                         
   2   8  11       2332.24       2442.63        70.46 o                         
   3   8  11        453.30        407.64        52.43 o                         
   4   8  11         34.56         23.38        11.65 o                         
  -5   9  11       1800.01       1684.25        48.34 o                         
  -4   9  11       1354.13       1229.24        31.17 o                         
  -3   9  11        261.90        244.68        39.68 o                         
  -2   9  11       6648.80       6625.61       137.56 o                         
  -1   9  11       6170.77       6258.53       136.19 o                         
   0   9  11       1373.69       1455.03        69.25 o                         
   1   9  11        170.38        105.46        28.29 o                         
   2   9  11        711.43        710.33        41.35 o                         
   3   9  11       2295.68       2297.58        61.68 o                         
  -5  10  11        543.97        545.83        81.85 o                         
  -4  10  11       4183.98       4160.04       129.96 o                         
  -3  10  11       3910.12       3886.69        82.96 o                         
  -2  10  11       1058.52       1154.27        53.95 o                         
  -1  10  11        111.75         52.97        24.25 o                         
   0  10  11       2168.19       2274.16        61.31 o                         
   1  10  11       3522.03       3613.54        83.21 o                         
   2  10  11       3197.31       3092.90       122.70 o                         
   3  10  11        396.72        296.34        53.81 o                         
  -5  11  11       1793.71       1702.48        74.15 o                         
  -4  11  11        137.83         63.34        20.09 o                         
  -3  11  11        908.54        829.53        41.66 o                         
  -2  11  11       1388.66       1430.99        54.60 o                         
  -1  11  11       1850.61       1783.03        68.50 o                         
   0  11  11        775.37        771.95        34.64 o                         
   1  11  11        100.75         36.85        12.99 o                         
   2  11  11        185.69        156.76        36.00 o                         
   3  11  11       1301.37       1248.83        44.47 o                         
  -5  12  11        138.33        120.07        35.56 o                         
  -4  12  11        167.76        179.06        36.17 o                         
  -3  12  11         96.41        133.08        26.94 o                         
  -2  12  11         46.84         36.13        15.96 o                         
  -1  12  11          5.30         54.47        20.85 o                         
   0  12  11         66.25         44.03        15.84 o                         
   1  12  11        784.95        765.31        33.71 o                         
   2  12  11        148.10        116.80        36.44 o                         
   3  12  11        108.24         76.01        21.33 o                         
  -4  13  11          2.80         42.08        22.33 o                         
  -3  13  11          3.99         20.65        10.00 o                         
  -2  13  11        169.36         84.02        34.10 o                         
  -1  13  11        468.63        514.98        46.93 o                         
   0  13  11        432.11        468.19        35.77 o                         
   1  13  11          1.94         19.72        16.31 o                         
   2  13  11        199.42        162.51        56.05 o                         
   3  13  11         13.70         33.14        14.57 o                         
  -4  14  11       1299.08       1315.14       106.23 o                         
  -3  14  11       1460.35       1424.97        51.40 o                         
  -2  14  11        741.52        770.17        37.34 o                         
  -1  14  11          0.99         38.12        15.90 o                         
   0  14  11        827.98        814.02        44.19 o                         
   1  14  11       2726.16       2859.83        81.75 o                         
   2  14  11       1516.58       1511.79       141.65 o                         
  -4  15  11        297.10        240.31        61.87 o                         
  -3  15  11       1092.28       1036.60        61.80 o                         
  -2  15  11       2523.43       2514.57        86.54 o                         
  -1  15  11       2736.15       2806.16        76.93 o                         
   0  15  11       1529.82       1564.96        65.82 o                         
   1  15  11        523.25        505.11        90.53 o                         
   2  15  11        329.14        194.80        56.64 o                         
  -3  16  11       1763.99       1529.36        52.02 o                         
  -2  16  11        766.29        664.36        40.78 o                         
  -1  16  11         10.18         36.73        13.78 o                         
   0  16  11        953.43        836.04        39.78 o                         
   1  16  11       4955.93       4978.44       111.94 o                         
   2  16  11       3005.09       3014.44       162.30 o                         
  -3  17  11          1.53         20.48        16.82 o                         
  -2  17  11       1575.07       1505.00        59.63 o                         
  -1  17  11       4503.37       4885.89        90.51 o                         
   0  17  11        736.88        846.81        70.64 o                         
   1  17  11        195.29        146.26        28.06 o                         
  -2  18  11         62.70         61.83        18.19 o                         
  -1  18  11        298.82        178.33        40.21 o                         
   0  18  11        344.73        321.60        45.13 o                         
  -5   0  12        920.87        907.04        61.38 o                         
  -4   0  12       3176.75       3010.00       102.94 o                         
  -3   0  12       4379.74       4565.63       185.63 o                         
  -2   0  12       2344.16       2332.20       131.44 o                         
  -1   0  12         11.78         43.15        24.34 o                         
   0   0  12       1894.69       2183.15        80.84 o                         
   1   0  12       6226.03       6573.38       221.03 o                         
   2   0  12       2535.13       2353.14        89.44 o                         
   3   0  12        283.35        207.75        80.30 o                         
  -5   1  12       1548.32       1647.50        73.90 o                         
  -4   1  12        339.41        266.86        50.46 o                         
  -3   1  12         49.47         50.25        19.40 o                         
  -2   1  12       2687.80       2636.30        66.53 o                         
  -1   1  12       5422.03       5352.56       134.74 o                         
   0   1  12       1820.76       1798.27        53.21 o                         
   1   1  12        113.01         91.43        25.96 o                         
   2   1  12        301.36        231.68        39.82 o                         
   3   1  12       1523.68       1574.99        72.18 o                         
  -5   2  12        338.28        281.90        44.09 o                         
  -4   2  12        945.83        938.35        45.42 o                         
  -3   2  12        773.49        863.15        40.36 o                         
  -2   2  12        598.21        568.26        38.97 o                         
  -1   2  12          0.01         20.17        16.42 o                         
   0   2  12        443.47        425.08        38.88 o                         
   1   2  12       1433.15       1421.98        42.65 o                         
   2   2  12        843.80        867.03        70.09 o                         
   3   2  12        124.36         91.93        23.32 o                         
  -5   3  12         24.25         27.98        12.39 o                         
  -4   3  12         19.81         16.36        10.29 o                         
  -3   3  12          2.23         31.55        15.08 o                         
  -2   3  12        118.41         98.78        24.19 o                         
  -1   3  12         34.48         41.34        20.88 o                         
   0   3  12         54.09         62.17        18.98 o                         
   1   3  12         94.43         62.77        16.96 o                         
   2   3  12        309.09        250.31        54.82 o                         
   3   3  12          8.18         21.65        13.47 o                         
  -5   4  12        224.23        172.59        37.54 o                         
  -4   4  12        484.97        479.81        52.77 o                         
  -3   4  12        918.74        854.83        42.07 o                         
  -2   4  12        237.01        201.82        41.23 o                         
  -1   4  12          0.14         14.42        15.33 o                         
   0   4  12        335.10        337.68        57.18 o                         
   1   4  12        882.17        792.29        50.13 o                         
   2   4  12        316.28        290.19        53.61 o                         
   3   4  12        163.75        128.36        27.06 o                         
  -5   5  12       1549.41       1593.32        63.32 o                         
  -4   5  12       1121.55       1067.86        36.28 o                         
  -3   5  12        349.35        356.01        38.78 o                         
  -2   5  12       2968.22       2805.84        81.55 o                         
  -1   5  12       2990.34       3006.17        72.14 o                         
   0   5  12       1902.09       1975.18        71.74 o                         
   1   5  12        261.51        205.33        39.69 o                         
   2   5  12        522.43        506.62        58.73 o                         
   3   5  12       1925.99       1910.86        70.56 o                         
  -5   6  12        718.22        663.04        48.20 o                         
  -4   6  12       3304.07       3153.98        70.90 o                         
  -3   6  12       3314.30       3481.41        83.88 o                         
  -2   6  12       1793.30       1891.45        57.86 o                         
  -1   6  12         43.25         27.86        12.92 o                         
   0   6  12       2297.94       2455.64        98.54 o                         
   1   6  12       4546.19       4222.92       105.33 o                         
   2   6  12       2966.13       2843.24        63.01 o                         
   3   6  12        416.65        416.38        72.42 o                         
  -5   7  12       1334.16       1320.38        83.40 o                         
  -4   7  12        146.53        134.83        25.05 o                         
  -3   7  12        157.27        127.87        31.06 o                         
  -2   7  12       2433.86       2657.00        66.42 o                         
  -1   7  12       3527.75       3506.52        76.13 o                         
   0   7  12       2831.92       2814.36        68.05 o                         
   1   7  12        263.40        206.81        42.71 o                         
   2   7  12        592.03        549.61        56.53 o                         
   3   7  12       1710.60       1580.55        62.51 o                         
  -5   8  12        157.97         92.79        36.34 o                         
  -4   8  12       1186.61       1151.53        39.72 o                         
  -3   8  12       1395.69       1500.33        46.37 o                         
  -2   8  12        681.05        660.54        40.46 o                         
  -1   8  12          0.93         26.67        12.45 o                         
   0   8  12        771.52        809.36        61.67 o                         
   1   8  12       1779.28       1764.98        57.17 o                         
   2   8  12       1288.77       1245.80        48.75 o                         
   3   8  12        112.89        107.21        23.50 o                         
  -4   9  12          0.09         17.75        11.69 o                         
  -3   9  12         43.66         69.89        16.45 o                         
  -2   9  12         46.23         57.66        25.70 o                         
  -1   9  12        448.48        356.74        61.13 o                         
   0   9  12        119.66        135.00        23.04 o                         
   1   9  12         15.12         40.17        14.81 o                         
   2   9  12        110.87         52.90        24.15 o                         
  -4  10  12        596.98        512.98        59.39 o                         
  -3  10  12        105.68         88.16        27.11 o                         
  -2  10  12         90.48         66.03        20.21 o                         
  -1  10  12        263.27        226.09        40.09 o                         
   0  10  12        195.66        163.11        32.02 o                         
   1  10  12        698.95        741.92        45.34 o                         
   2  10  12        597.76        435.58        46.30 o                         
  -4  11  12        301.96        269.80        46.81 o                         
  -3  11  12        519.04        516.56        65.20 o                         
  -2  11  12       1667.24       1733.82        50.90 o                         
  -1  11  12       1239.46       1162.50        43.88 o                         
   0  11  12       1270.79       1392.55        78.28 o                         
   1  11  12        459.34        545.70        43.21 o                         
   2  11  12        111.56        112.47        41.31 o                         
  -4  12  12       2017.35       1989.48        88.83 o                         
  -3  12  12       4551.71       5078.31       235.60 o                         
  -2  12  12       1549.49       1465.97        60.53 o                         
  -1  12  12        144.98        135.92        37.75 o                         
   0  12  12       2326.93       2412.26        60.51 o                         
   1  12  12       1506.94       1234.32        59.08 o                         
   2  12  12       1544.97       1516.26        77.10 o                         
  -3  13  12          9.24         32.49        12.42 o                         
  -2  13  12       1343.71       1281.96        60.56 o                         
  -1  13  12       5796.49       6138.40        71.92 o                         
   0  13  12       3012.64       3080.82        68.90 o                         
   1  13  12          1.02         12.78        14.74 o                         
  -3  14  12       1955.05       1899.22       102.48 o                         
  -2  14  12        466.78        494.66        40.02 o                         
  -1  14  12          2.50         13.25        12.29 o                         
   0  14  12        725.34        776.57        71.32 o                         
   1  14  12       1697.51       2023.55       184.92 o                         
  -2  15  12         71.36         52.93        17.57 o                         
  -1  15  12        344.19        265.13        52.62 o                         
   0  15  12        220.41        157.35        31.89 o                         
  -1  16  12          0.06         19.65        16.67 o                         
  -4   1  13         20.00         27.43        15.17 o                         
  -3   1  13         74.10         90.93        21.67 o                         
  -2   1  13         36.92         32.21        13.77 o                         
  -1   1  13       1081.33       1154.87        75.74 o                         
   0   1  13       1871.45       1947.81        53.27 o                         
   1   1  13        179.19        142.15        35.62 o                         
   2   1  13        838.57        921.29        54.01 o                         
  -4   2  13       2891.66       2915.10       100.97 o                         
  -3   2  13       2937.71       2880.96        80.03 o                         
  -2   2  13        250.30        217.83        32.89 o                         
  -1   2  13          0.08         37.69        16.24 o                         
   0   2  13         59.56         45.51        17.61 o                         
   1   2  13       2201.16       2194.12        69.94 o                         
   2   2  13       3833.77       4022.90       180.27 o                         
  -4   3  13        542.87        479.68        35.69 o                         
  -3   3  13        282.72        234.15        48.55 o                         
  -2   3  13       2482.55       2469.13        72.46 o                         
  -1   3  13       4417.84       4588.71       128.32 o                         
   0   3  13       1533.64       1472.98        55.39 o                         
   1   3  13        300.36        186.75        47.80 o                         
   2   3  13         19.00         35.45        17.90 o                         
  -4   4  13       2209.30       2195.75        80.92 o                         
  -3   4  13       1855.12       1829.46        45.91 o                         
  -2   4  13       1675.44       1797.31        94.01 o                         
  -1   4  13         94.13         73.60        23.64 o                         
   0   4  13       1317.38       1260.22        98.51 o                         
   1   4  13       2584.51       2413.52        89.99 o                         
   2   4  13       2612.53       2677.64        94.58 o                         
  -4   5  13        162.19         97.05        23.76 o                         
  -3   5  13         12.11         42.80        17.13 o                         
  -2   5  13        644.57        599.83        26.76 o                         
  -1   5  13       1378.06       1333.82        42.47 o                         
   0   5  13       1017.16        964.85        57.43 o                         
   1   5  13        196.89        148.08        36.15 o                         
   2   5  13        164.99        105.26        26.42 o                         
  -4   6  13         88.59         67.78        20.66 o                         
  -3   6  13         22.25         26.49        10.42 o                         
  -2   6  13         33.34         41.04        13.88 o                         
  -1   6  13          1.43         44.29        14.67 o                         
   0   6  13         85.27         69.07        31.00 o                         
   1   6  13         10.19         24.50        12.73 o                         
  -3   7  13          3.90         27.08        17.69 o                         
  -2   7  13        755.82        736.88        34.47 o                         
  -1   7  13        417.88        336.41        66.45 o                         
   0   7  13        167.35        132.19        32.73 o                         
   1   7  13        133.88        196.40        49.76 o                         
  -3   8  13       2174.59       2274.89        88.67 o                         
  -2   8  13        975.33       1006.57        59.61 o                         
  -1   8  13          0.61         35.26        15.08 o                         
   0   8  13        585.95        602.29        42.13 o                         
   1   8  13       1901.99       1902.77        73.70 o                         
  -3   9  13          3.03         22.82        15.17 o                         
  -2   9  13       1560.05       1367.32        55.47 o                         
  -1   9  13       3780.10       3990.38       137.03 o                         
   0   9  13       3607.12       3598.76       100.43 o                         
   1   9  13        105.61         65.60        21.53 o                         
  -3  10  13       1358.43       1294.38        55.12 o                         
  -2  10  13        924.85        875.55        33.72 o                         
  -1  10  13        278.71        230.77        48.88 o                         
   0  10  13        565.22        422.43        57.17 o                         
  -2  11  13       1195.44       1191.28        57.03 o                         
  -1  11  13       1020.56        936.56        46.83 o                         
   0  11  13        690.92        696.42       104.63 o                         
  -1  12  13          3.56         27.94        14.60 o                         
  -2   0  14       4554.00       4753.39       226.65 o                         
  -1   0  14        189.50        183.59        63.48 o                         
   0   0  14       3111.53       3236.97       255.82 o                         
  -2   1  14       1203.41       1184.96        47.06 o                         
  -1   1  14       2534.62       2446.48       114.86 o                         
   0   1  14       1850.19       1803.19        74.13 o                         
  -2   2  14         56.74         33.77        13.50 o                         
  -1   2  14         34.99         30.96        24.14 o                         
   0   2  14         89.60         71.70        25.66 o                         
  -2   3  14         10.79          9.75        11.74 o                         
  -1   3  14          1.30         10.80        13.50 o                         
   0   3  14         92.38         70.93        26.42 o                         
  -2   4  14        482.63        461.18        54.16 o                         
  -1   4  14          8.23         37.62        15.43 o                         
  -1   5  14       2114.05       2046.66        85.90 o                         
                                                                                
